# Supplementary material for: Acetylation-dependent regulation of core spliceosome modulates hepatocellular carcinoma cassette exons and sensitivity to PARP inhibitors
Source: Nat Commun. 2024 Jun 18;15:5209. doi: 10.1038/s41467-024-49573-7 (PMC11189467; doi:10.1038/s41467-024-49573-7)
Supplement: Supplementary file 3 — Supplementary Data 1 [file 41467_2024_49573_MOESM3_ESM.xlsx]

## Sheet: DEG
Differentially expressed genes after doxycycline-induced SmD2 Knockdown.two-sided wald test.
gene_id	BaseMean	lfcSE	stat	FoldChange	log2FoldChange	p-value	q-value	Regulation	Expression_con1	Expression_con2	Expression_con3	Expression_KD1	Expression_KD2	Expression_KD3
AACS	784.867	0.0718288	-9.22716	0.631662	-0.662776	2.78e-20	1.09e-19	Down	15.8332	15.5404	14.8019	9.39125	9.51562	9.80015
AADAT	93.6922	0.211472	3.04553	1.5627	0.644043	0.00232272	0.0039	Up	1.17737	1.66671	1.39014	1.97497	2.17418	2.3649
AAGAB	2292.21	0.0425151	20.9798	1.85569	0.891958	1e-97	1.89e-96	Up	23.0127	23.1612	23.4266	41.5117	42.9549	42.6266
AAR2	1193.4	0.0595922	16.1443	1.94811	0.962074	1.25e-58	1.24e-57	Up	13.4703	13.9046	13.3269	27.1932	24.9208	25.964
AARD	426.205	0.106897	-19.7721	0.231073	-2.11358	5.18e-87	8.32e-86	Down	15.6584	16.6712	16.2243	3.98556	3.44078	3.62553
AARS1	7824.93	0.0243801	-34.5261	0.557966	-0.84175	3.26e-261	2.6e-259	Down	157.711	156.657	155.176	84.7393	86.2918	86.7999
AARS2	1048.35	0.0697857	10.3546	1.65016	0.722606	3.99e-25	1.85e-24	Up	7.35247	8.78936	7.99418	12.6	13.7235	12.8796
ABCA1	820.549	0.0738565	11.5887	1.80989	0.855901	4.7e-31	2.57e-30	Up	2.45113	2.16142	2.41991	4.20868	4.30502	4.00771
ABCA10	15.1485	0.543948	2.49823	2.56491	1.35891	0.0124814	0.0192169	Up	0.108219	0.0317667	0.0761743	0.209882	0.167209	0.167209
ABCA12	6.55715	0.864139	2.6142	4.7867	2.25903	0.00894368	0.014032	Up	0.00556729	0.0159337	0.0169813	0.0526369	0.0782783	0.0503218
ABCA3	678.849	0.0928357	-29.4916	0.149906	-2.73787	3.69e-191	1.73e-189	Down	9.49507	9.62166	9.61336	1.5507	1.23407	1.45845
ABCA4	35.9419	0.353634	-2.62519	0.525457	-0.928354	0.00866017	0.0136036	Down	0.301919	0.315465	0.416602	0.143483	0.252685	0.137172
ABCA5	266.712	0.133842	-5.07194	0.624668	-0.678839	3.94e-07	8.72e-07	Down	2.07814	1.66896	1.82967	1.3169	1.05754	1.05754
ABCA7	964.866	0.0648892	-17.6132	0.452846	-1.14291	1.95e-69	2.34e-68	Down	10.2384	10.2643	10.5187	4.7061	4.49911	4.62217
ABCA9	6.09276	0.969168	2.78058	6.47487	2.69485	0.00542616	0.00873089	Up	0.00718757	0.00685699	0.0219234	0.0906082	0.0360929	0.10106
ABCB10	405.895	0.102323	-7.31387	0.595274	-0.748374	2.6e-13	7.79e-13	Down	5.40855	4.78296	5.52993	2.98986	3.11265	3.10249
ABCB6	725.691	0.0749949	-11.9399	0.537586	-0.895433	7.33e-33	4.16e-32	Down	17.1998	16.2401	17.4516	9.08079	9.00094	8.84117
ABCB9	461.891	0.0925979	8.76416	1.75509	0.811543	1.88e-18	6.88e-18	Up	2.52273	2.80531	2.73326	4.71234	4.61592	4.60009
ABCC1	2595.54	0.0403261	-16.9532	0.622585	-0.683658	1.82e-64	2e-63	Down	23.4906	23.346	24.0609	14.5942	14.8134	14.0326
ABCC3	3601.14	0.0382344	-61.3774	0.196591	-2.34673	0	0	Down	55.8485	55.4641	55.4711	10.5371	10.8493	10.8766
ABCC4	511.866	0.086846	-8.42823	0.602086	-0.731958	3.51e-17	1.22e-16	Down	4.28741	4.40877	4.3184	2.59577	2.51513	2.60233
ABCF1	5044.56	0.0308924	22.6917	1.62563	0.701002	5.41e-114	1.25e-112	Up	62.0065	61.1176	58.152	97.6111	96.1301	96.3632
ABCG1	950.189	0.07147	-18.3554	0.402801	-1.31186	2.99e-75	3.94e-74	Down	6.32114	6.21886	6.4409	2.49983	2.27915	2.74514
ABCG4	2.36508	1.62711	2.24817	12.6234	3.65803	0.0245652	0.0363027	Up	0.0118617	0	0	0.0373828	0.0714771	0.0476514
ABHD12	584.671	0.0849736	-10.1789	0.549069	-0.864941	2.46e-24	1.11e-23	Down	12.8328	13.6083	12.7876	7.59098	7.01748	6.60671
ABHD14B	1217.4	0.0660051	-37.3994	0.180673	-2.46855	4e-306	4.67e-304	Down	58.6664	60.2192	59.619	11.0916	10.0052	10.6608
ABHD16A	483.177	0.0941207	-6.71564	0.645245	-0.632081	1.87e-11	5.2e-11	Down	14.4614	13.7098	12.4218	8.7628	8.62778	8.40015
ABHD2	591.277	0.0861839	9.99766	1.8171	0.861637	1.56e-23	6.85e-23	Up	5.25614	4.75924	4.87115	9.33311	8.22187	9.07443
ABHD3	792.864	0.0766907	10.2278	1.72235	0.784378	1.49e-24	6.76e-24	Up	10.2139	9.99703	11.1933	17.1716	19.0252	17.002
ABI1	859.334	0.0704293	9.27058	1.57235	0.65292	1.85e-20	7.34e-20	Up	7.29251	6.79341	7.77434	11.3337	11.0937	11.3845
ABL2	2576.91	0.0396625	17.3326	1.61044	0.687455	2.67e-67	3.08e-66	Up	6.83333	6.9812	6.72566	10.8807	10.7036	10.9778
ABLIM2	62.2017	0.281441	-7.77045	0.219619	-2.18693	7.82e-15	2.5e-14	Down	1.03599	1.12012	0.91288	0.217666	0.247729	0.198183
ABRACL	360.408	0.110171	10.3171	2.19868	1.13664	5.9e-25	2.71e-24	Up	13.4298	13.0213	11.2022	27.6983	28.0214	25.8194
ABRAXAS1	100.108	0.226663	-7.43788	0.310811	-1.68589	1.02e-13	3.13e-13	Down	1.77998	1.69811	2.12769	0.429572	0.748883	0.531466
ABTB1	315.079	0.115387	-9.2902	0.475669	-1.07197	1.54e-20	6.12e-20	Down	10.5553	11.1285	10.431	5.28518	5.2261	4.53259
ACAD10	689.626	0.0854352	-21.8301	0.274512	-1.86506	1.2e-105	2.49e-104	Down	14.4064	14.2097	13.7981	3.71267	4.24633	3.49774
ACAD11	508.455	0.0999838	-16.1184	0.32724	-1.61158	1.89e-58	1.87e-57	Down	12.4072	12.5054	13.195	3.56252	4.65026	4.04442
ACADM	970.406	0.0665115	-19.6367	0.404421	-1.30607	7.51e-86	1.19e-84	Down	31.3801	30.2546	31.9728	12.085	12.5571	12.6017
ACADSB	192.135	0.151702	-8.81251	0.395878	-1.33687	1.22e-18	4.5e-18	Down	2.31501	2.46634	2.78419	0.946289	0.931807	1.06751
ACADVL	5524.19	0.0279257	-35.5504	0.502512	-0.992771	8.19e-277	7.4e-275	Down	159.284	161.569	162.936	79.5639	80.7656	78.9242
ACAP3	788.55	0.0760319	-13.2943	0.496274	-1.01079	2.5e-40	1.7e-39	Down	8.88122	9.13296	8.46858	4.17163	4.66662	4.09571
ACAT1	1381.45	0.0604233	-15.6112	0.52005	-0.943278	6.11e-55	5.72e-54	Down	40.3924	44.417	44.1909	22.072	20.5404	23.4147
ACAT2	875.649	0.0729458	10.6078	1.70976	0.773791	2.74e-26	1.31e-25	Up	17.27	20.4497	19.2942	32.8205	30.4763	32.6843
ACBD3	2056.91	0.044981	19.5505	1.83961	0.879403	4.08e-85	6.37e-84	Up	20.8124	21.7061	22.4308	39.4969	38.8225	39.2654
ACBD4	140.215	0.202739	-13.3167	0.153914	-2.6998	1.85e-40	1.26e-39	Down	3.44426	3.47134	3.37479	0.671129	0.460285	0.43239
ACBD6	1391.24	0.0571079	12.6117	1.64744	0.720228	1.82e-36	1.14e-35	Up	43.1851	45.5131	41.8779	67.6222	73.1176	70.9901
ACBD7	33.3115	0.359174	-4.52853	0.323866	-1.62653	5.94e-06	1.22e-05	Down	0.875356	0.760534	0.762858	0.246316	0.266879	0.251181
ACCS	191.333	0.164564	-13.1859	0.222222	-2.16993	1.06e-39	7.08e-39	Down	4.65772	5.01202	5.30966	1.00496	0.960762	1.30727
ACER2	53.5957	0.269806	2.36235	1.5555	0.637377	0.0181595	0.0273155	Up	0.362684	0.329125	0.440704	0.594743	0.577468	0.5597
ACIN1	7326.89	0.0241992	30.5059	1.66812	0.738219	2.18e-204	1.14e-202	Up	45.4268	45.2864	44.5285	74.6024	73.4863	73.9729
ACKR3	73.2467	0.24563	-3.91304	0.513644	-0.961159	9.11e-05	0.000172646	Down	2.19313	2.03132	2.05663	1.38683	0.983681	0.812607
ACO1	1133.41	0.0604313	14.0133	1.79856	0.84684	1.29e-44	9.81e-44	Up	12.1095	11.4556	12.3121	21.0343	21.6111	20.8383
ACOT2	1011.6	0.0656724	11.5929	1.69505	0.761331	4.48e-31	2.45e-30	Up	22.0092	20.4938	21.0511	33.7049	35.5952	36.6823
ACOT4	179.813	0.15229	-8.10126	0.425213	-1.23374	5.44e-16	1.82e-15	Down	9.02532	8.78174	9.87094	3.70186	4.08072	3.79183
ACOX2	10.0096	0.81204	3.94374	9.20538	3.20248	8.02e-05	0.000152601	Up	0.0674778	0	0.0686067	0.472579	0.429203	0.316255
ACP3	24.7341	0.440215	4.88561	4.44049	2.15072	1.03e-06	2.22e-06	Up	0.0965804	0.118464	0.168336	0.507298	0.554269	0.609696
ACP5	26.1454	0.731646	6.78918	31.2823	4.96728	1.13e-11	3.16e-11	Up	0	0.075082	0.0533456	1.54332	1.29101	1.15927
ACP6	189.811	0.151631	-10.2547	0.340346	-1.55493	1.13e-24	5.14e-24	Down	1.11074	1.26373	1.17951	0.384628	0.41729	0.388369
ACRBP	7.23687	0.89248	-2.9118	0.165085	-2.59872	0.00359356	0.0058979	Down	0.35948	0.237425	0.449839	0.116197	0	0.0555433
ACSF3	583.537	0.0943794	-17.4503	0.319315	-1.64695	3.43e-68	4.03e-67	Down	2.9436	2.71783	3.15229	1.0159	0.915435	0.83997
ACSL1	916.661	0.0672045	14.1355	1.93183	0.949968	2.3e-45	1.76e-44	Up	6.98314	7.33891	7.15723	13.5715	13.1216	14.151
ACSL4	4688.16	0.0322184	29.5926	1.93647	0.953429	1.86e-192	8.77e-191	Up	32.8724	35.2455	34.084	66.0561	63.1402	65.6385
ACSL5	224.766	0.139857	6.55436	1.88776	0.916675	5.59e-11	1.52e-10	Up	2.44395	2.22496	1.95947	3.88781	3.9272	4.50226
ACSS2	464.484	0.0931933	-7.26222	0.625555	-0.676791	3.81e-13	1.13e-12	Down	8.92372	9.71169	9.80284	5.75841	5.66897	6.07859
ACTA2	133.924	0.196192	-11.2168	0.217539	-2.20066	3.37e-29	1.75e-28	Down	7.02175	6.89337	5.62843	1.34674	1.40456	1.43382
ACTB	121037	0.010504	80.516	1.79719	0.84574	0	0	Up	2557.02	2557.34	2558.71	4550.26	4561.47	4460.9
ACTG1	52115.8	0.0114308	80.8905	1.89821	0.92464	0	0	Up	943.21	946.878	944.982	1784.97	1765.96	1745.99
ACTL8	26.0029	0.418552	-2.17451	0.532131	-0.910148	0.0296666	0.0433637	Down	0.833168	1.15381	0.792454	0.734088	0.431877	0.296916
ACTN1	9258.21	0.0229605	33.8383	1.7135	0.776944	5.39e-251	4.05e-249	Up	74.5633	73.3629	75.146	123.727	126.681	125.723
ACTN2	7.63193	2.19469	-2.43909	0.0244663	-5.35306	0.0147243	0.022439	Down	0.0311764	0.00991416	0.433205	0	0	0.010437
ACTR10	804.429	0.0766617	-16.3181	0.420165	-1.25097	7.34e-60	7.46e-59	Down	39.2274	36.036	38.9092	16.5253	14.4045	16.2963
ACTR1B	980.696	0.0695749	-14.4746	0.497557	-1.00707	1.75e-47	1.4e-46	Down	30.669	26.8979	29.1297	13.9088	14.1472	14.387
ACTR2	5938.72	0.027948	22.5181	1.54685	0.629335	2.76e-112	6.23e-111	Up	65.1606	65.9744	66.152	97.783	100.767	101.756
ACTR3B	401.6	0.101465	-6.94273	0.613678	-0.704445	3.85e-12	1.1e-11	Down	4.14615	3.74968	4.23176	2.54287	2.34277	2.43905
ACTR5	472.056	0.104725	14.4498	2.85453	1.51325	2.51e-47	2e-46	Up	5.91512	4.57759	4.96267	13.5794	14.8931	14.9139
ACTR6	634.954	0.0805112	9.00754	1.65314	0.725208	2.11e-19	7.99e-19	Up	14.4052	14.0031	15.8796	23.8623	23.9397	24.2139
ACTRT3	101.328	0.237766	5.42757	2.44611	1.29049	5.71e-08	1.33e-07	Up	2.74264	1.59396	1.31413	4.10654	4.49581	5.00239
ACVR1	556.027	0.0955281	7.70041	1.6651	0.735605	1.36e-14	4.3e-14	Up	5.41181	5.40693	6.3236	8.40055	9.97798	9.68055
ACVR1C	2.55341	1.61185	2.99827	28.4976	4.83277	0.00271514	0.00452135	Up	0	0	0	0.0366726	0.0233731	0.0292164
ACVRL1	34.0479	0.433192	6.83777	7.7924	2.96207	8.04e-12	2.27e-11	Up	0.107725	0.148447	0.0243395	0.69158	0.697225	0.781374
ADAL	343.382	0.11431	-13.491	0.343371	-1.54216	1.77e-41	1.23e-40	Down	7.21502	7.01112	6.68124	2.32457	2.55905	2.18193
ADAM10	3263.29	0.0363155	21.7554	1.72915	0.79006	6.14e-105	1.26e-103	Up	11.1772	11.3151	11.4209	18.8973	19.6864	19.1214
ADAM11	36.5791	0.328574	-2.58089	0.55555	-0.848012	0.00985474	0.015379	Down	0.53616	0.491827	0.45078	0.249128	0.248526	0.310658
ADAM15	3337.4	0.0369808	-22.7967	0.557467	-0.843041	4.94e-115	1.15e-113	Down	71.6202	69.3663	71.7098	40.4315	37.6071	38.6859
ADAM19	337.024	0.121552	19.1193	5.00715	2.32399	1.74e-81	2.56e-80	Up	0.917051	0.975522	0.882886	4.76575	4.41757	4.50724
ADAM23	2.52574	1.62471	2.31474	13.5552	3.76077	0.0206272	0.0308002	Up	0.00819886	0	0	0.0172261	0.0329369	0.0658739
ADAM32	27.268	0.730462	6.88048	32.5802	5.02592	5.97e-12	1.69e-11	Up	0.0179481	0.0171226	0.0547451	0.848468	0.811149	1.18969
ADAMTS1	1079.22	0.0643952	-22.1186	0.372593	-1.42433	2.09e-108	4.51e-107	Down	16.2414	16.0664	16.4407	5.65882	6.28776	5.9203
ADAMTS10	131.092	0.194429	-11.3806	0.215727	-2.21272	5.22e-30	2.76e-29	Down	2.59539	2.59449	2.97971	0.560956	0.573698	0.598642
ADAMTS12	4.533	1.30195	2.33761	8.24462	3.04345	0.0194076	0.0290729	Up	0.0114504	0	0.00582099	0.00601445	0.114998	0.0172498
ADAMTS13	108.491	0.237649	-12.6236	0.125002	-2.99998	1.57e-36	9.83e-36	Down	1.79914	1.80053	1.58713	0.222356	0.203719	0.212577
ADAMTS2	5.54705	1.52423	3.24689	30.8889	4.94902	0.00116675	0.00201566	Up	0	0	0.00732781	0.00757135	0.195435	0.0289533
ADAMTS4	141.74	0.181478	9.95218	3.49695	1.8061	2.47e-23	1.07e-22	Up	0.307111	0.308407	0.42181	1.18862	1.19046	1.18505
ADAMTS5	356.324	0.104813	6.9429	1.65601	0.727709	3.84e-12	1.1e-11	Up	1.43333	1.44338	1.46811	2.28093	2.32989	2.46851
ADAMTS7	89.9446	0.230421	-5.31557	0.427852	-1.22482	1.06e-07	2.44e-07	Down	1.17493	1.43863	0.940621	0.447066	0.48315	0.566773
ADAMTSL2	22.2663	0.42432	2.31033	1.9729	0.980321	0.0208698	0.0311431	Up	0.183206	0.139823	0.235943	0.34643	0.367992	0.367992
ADAMTSL4	1681	0.0590667	-42.7359	0.173828	-2.52427	0	0	Down	28.5386	28.5943	27.5086	4.98824	4.40874	5.09001
ADAP1	141.652	0.194919	-5.77147	0.458511	-1.12497	7.86e-09	1.91e-08	Down	3.87392	3.22472	4.15111	1.79542	2.07882	1.20152
ADARB1	793.477	0.073265	-18.7825	0.385258	-1.3761	1.05e-78	1.47e-77	Down	4.86993	4.77312	4.91328	1.7768	1.83253	1.90784
ADAT1	696.999	0.0843752	-14.0875	0.438718	-1.18863	4.53e-45	3.47e-44	Down	9.3588	8.68247	8.21412	4.09884	3.46332	3.78467
ADAT3	306.116	0.136045	14.3946	3.88607	1.95831	5.6e-47	4.42e-46	Up	3.26147	4.18005	5.15828	16.9928	15.1866	15.9807
ADCK1	152.563	0.169101	-6.53406	0.464929	-1.10492	6.4e-11	1.73e-10	Down	3.07261	3.01879	3.62137	1.55771	1.28962	1.59667
ADCK2	407.651	0.107725	-7.91054	0.553953	-0.852164	2.56e-15	8.34e-15	Down	10.1983	11.3188	10.6138	5.08258	6.53247	5.88729
ADCK5	116.019	0.189732	-6.33505	0.434683	-1.20196	2.37e-10	6.26e-10	Down	2.62366	2.68178	3.1006	1.19913	1.12928	1.26616
ADCY10	23.5903	0.471229	5.28684	5.62289	2.49131	1.24e-07	2.83e-07	Up	0.048663	0.0522279	0.0309232	0.249217	0.201601	0.28102
ADCY3	2451.3	0.043342	-29.5854	0.411142	-1.28229	2.3e-192	1.08e-190	Down	37.2758	37.8554	37.1133	14.5219	15.7023	15.1811
ADCY6	1282.14	0.0579327	-15.3781	0.53928	-0.890893	2.3e-53	2.09e-52	Down	12.0126	12.6193	12.3393	6.21417	6.65696	6.74466
ADCY9	1327.02	0.0643464	-27.982	0.287067	-1.80054	2.69e-172	1.08e-170	Down	14.2948	13.8843	14.6517	4.04221	4.40475	3.65239
ADD3	1484.67	0.0531268	-23.4733	0.421305	-1.24706	7.65e-122	1.95e-120	Down	21.3375	20.7261	21.2901	8.7009	8.76756	8.79753
ADGRA2	517.089	0.101651	-22.0605	0.211325	-2.24247	7.58e-108	1.62e-106	Down	7.41671	7.06735	8.02418	1.6618	1.44113	1.58003
ADGRB1	16.4471	0.522338	3.55727	3.6253	1.8581	0.000374722	0.000674058	Up	0.0491932	0.0782177	0.0500162	0.206714	0.238793	0.189388
ADGRE2	366.393	0.109809	6.24051	1.60799	0.685262	4.36e-10	1.13e-09	Up	1.93241	1.8809	1.77888	3.29194	2.89145	2.67508
ADGRF1	2.19444	1.65238	2.14637	11.6853	3.54662	0.0318432	0.0462813	Up	0	0.00831484	0	0.0366241	0.0437665	0.0262599
ADGRF4	64.5731	0.418185	10.738	22.4781	4.49045	6.75e-27	3.29e-26	Up	0.103969	0.148781	0.0352362	1.78395	2.29719	2.3494
ADGRG2	293.506	0.119255	-6.08019	0.604957	-0.725096	1.2e-09	3.05e-09	Down	3.59731	3.4775	3.59913	1.93978	2.35411	2.05624
ADGRL2	15.8956	0.540053	3.1721	3.27865	1.7131	0.00151343	0.00258716	Up	0.0449298	0.0476259	0.0203029	0.0891549	0.150412	0.125344
ADGRV1	9.98773	0.824007	3.88084	9.17582	3.19784	0.000104097	0.00019592	Up	0.00271618	0	0.0138081	0.0456545	0.054558	0.0463744
ADHFE1	33.3253	0.407488	-6.19353	0.173886	-2.52379	5.88e-10	1.52e-09	Down	1.57606	1.58002	1.46663	0.392873	0.268281	0.13414
ADI1	3256.29	0.0389406	17.596	1.60793	0.685201	2.64e-69	3.15e-68	Up	26.1691	26.4474	25.7284	39.9292	40.89	43.1526
ADIPOR2	5831.73	0.0276043	35.4503	1.97053	0.978581	2.87e-275	2.51e-273	Up	48.7329	48.6685	47.9439	93.0944	94.9973	93.7906
ADM2	267.055	0.138817	-10.4524	0.365778	-1.45096	1.43e-25	6.69e-25	Down	4.58882	5.51098	4.81815	1.45802	1.95898	1.94642
ADM5	21.2521	0.439319	2.70388	2.27815	1.18787	0.00685357	0.010903	Up	0.735348	0.956628	0.951555	1.96636	2.34984	1.61132
ADORA1	393.988	0.109597	14.7029	3.05547	1.61139	6.18e-49	5.07e-48	Up	3.58643	2.88785	3.27844	10.2313	9.81434	9.26912
ADORA2A	37.6926	0.334191	3.44623	2.22176	1.1517	0.000568464	0.00100903	Up	0.342557	0.41758	0.59983	1.01961	0.974766	0.974767
ADPRHL1	74.6784	0.239174	-4.20125	0.498329	-1.00483	2.65e-05	5.23e-05	Down	2.32438	2.45089	2.66178	1.49078	1.20406	0.958335
ADRA1B	33.601	0.359061	-2.402	0.550011	-0.862467	0.0163055	0.0247175	Down	0.262858	0.168786	0.236418	0.154	0.116766	0.0913818
ADRA2C	15.6933	0.53151	2.1953	2.24517	1.16682	0.0281419	0.041257	Up	0.196742	0.351925	0.175029	0.568374	0.345784	0.691569
ADRB1	39.4607	0.318299	3.23278	2.04059	1.02899	0.00122592	0.0021133	Up	0.537351	0.44649	0.387725	0.91048	0.887842	0.957478
ADRM1	4122.74	0.034056	31.9986	2.12836	1.08974	1.14e-224	7.09e-223	Up	59.5105	60.5812	61.1939	124.726	130.586	124.381
ADSL	1583.97	0.0529957	-17.2105	0.531417	-0.912083	2.21e-66	2.52e-65	Down	28.3266	26.4229	28.0268	14.4171	14.0597	14.8108
AFAP1	2174.37	0.0436677	-17.3772	0.590979	-0.758821	1.23e-67	1.43e-66	Down	16.3405	16.06	16.602	9.47839	9.27991	9.74038
AFDN	1534.63	0.0531771	-19.2689	0.491524	-1.02467	9.79e-83	1.47e-81	Down	13.036	12.7383	13.1658	6.42036	5.94479	6.47448
AFF1	1519.69	0.0561851	-14.4184	0.570342	-0.8101	3.96e-47	3.14e-46	Down	9.52058	9.5957	9.22101	5.5228	4.86521	5.52581
AFG1L	70.3389	0.243271	-4.42866	0.473894	-1.07736	9.48e-06	1.93e-05	Down	0.649888	0.579054	0.554789	0.328478	0.258613	0.246299
AFG3L2	2178.05	0.0432318	-16.3512	0.612639	-0.706891	4.27e-60	4.36e-59	Down	46.3764	45.8973	45.0506	28.0197	26.9882	27.8086
AGA	400.414	0.105697	-15.7656	0.315044	-1.66637	5.37e-56	5.11e-55	Down	16.5765	15.5181	15.9336	4.89004	4.75287	5.24635
AGAP5	75.3174	0.265611	2.89547	1.70417	0.769069	0.00378589	0.0061956	Up	0.794331	1.23835	1.26067	1.64857	1.40094	2.47111
AGBL2	10.1859	0.676112	-2.74513	0.276238	-1.85602	0.00604871	0.00967727	Down	0.185666	0.127925	0.188773	0.0325077	0.0310779	0.0725152
AGBL5	655.236	0.077129	-11	0.555394	-0.848417	3.82e-28	1.92e-27	Down	13.7896	13.8624	13.7419	7.59853	7.39375	7.63644
AGER	68.1053	0.250739	-3.02923	0.590683	-0.759544	0.00245182	0.00410524	Down	2.77901	2.71011	2.57435	1.49214	1.98471	1.20943
AGFG1	1142.8	0.0657831	-13.7531	0.534137	-0.904718	4.88e-43	3.55e-42	Down	9.14589	9.50069	8.71122	4.53515	4.65012	5.19435
AGFG2	346.53	0.117819	-17.7846	0.234009	-2.09536	9.31e-71	1.14e-69	Down	5.74852	5.85494	5.91749	1.37541	1.22246	1.43819
AGO4	174.53	0.150602	-5.18029	0.582301	-0.780163	2.22e-07	4.98e-07	Down	1.65738	1.70223	1.66233	1.05878	0.892246	0.929736
AGPAT3	113.788	0.193895	-7.52099	0.363925	-1.45829	5.44e-14	1.68e-13	Down	0.992206	1.09664	0.990352	0.330496	0.382797	0.388873
AGRN	4910.29	0.0322178	-34.8689	0.459011	-1.1234	2.2e-266	1.83e-264	Down	42.8707	44.7761	45.4266	19.958	20.5969	19.5554
AGT	273.781	0.144369	16.5994	5.26503	2.39644	7.04e-62	7.4e-61	Up	1.95281	1.863	2.6228	10.232	11.4284	11.6222
AGTPBP1	461.272	0.101419	-10.9918	0.46176	-1.11479	4.18e-28	2.1e-27	Down	2.50061	3.03998	2.81611	1.34995	1.19902	1.25134
AHCY	2947.34	0.0421646	-23.9529	0.496558	-1.00997	8.61e-127	2.31e-125	Down	46.5343	48.7413	48.0284	23.3461	24.6554	22.0318
AHCYL1	4706.97	0.0305816	-48.1837	0.360099	-1.47353	0	0	Down	80.3605	81.2889	80.829	28.7072	28.8289	28.4021
AHDC1	771.784	0.0748482	11.7662	1.84124	0.88068	5.83e-32	3.25e-31	Up	3.45844	3.54792	3.7878	6.43158	6.86822	6.25336
AHNAK2	3362.82	0.0374174	-16.5529	0.650956	-0.619368	1.52e-61	1.59e-60	Down	11.9643	11.4303	11.813	7.60914	7.70422	7.24317
AHSA1	4075.61	0.033393	27.7839	1.90236	0.927788	6.79e-170	2.71e-168	Up	106.443	101.789	102.289	198.009	192.905	190.538
AIM2	19.7798	0.571353	5.59737	9.17734	3.19808	2.18e-08	5.17e-08	Up	0.0924494	0.0881974	0.0375984	0.718688	0.53852	0.724217
AIP	1011.84	0.0684264	15.5297	2.08876	1.06264	2.18e-54	2.02e-53	Up	20.5343	18.6119	21.1231	42.5733	42.2452	39.0352
AJUBA	3647.07	0.0371642	-57.8765	0.225167	-2.15093	0	0	Down	66.705	67.1659	68.4327	15.3797	14.7033	14.7592
AK6	535.729	0.0922861	11.0356	2.02571	1.01843	2.57e-28	1.3e-27	Up	11.3929	9.63639	10.6879	22.1479	19.7288	21.3507
AK9	29.0394	0.423077	-4.99879	0.230866	-2.11487	5.77e-07	1.26e-06	Down	0.257033	0.19171	0.223321	0.0687319	0.0234674	0.0610154
AKAP5	55.6925	0.27537	-3.64356	0.498848	-1.00333	0.000268889	0.000489574	Down	0.535953	0.627508	0.677021	0.358291	0.30991	0.236511
AKAP7	137.013	0.168981	-5.30766	0.537042	-0.896892	1.11e-07	2.54e-07	Down	1.69096	1.82281	1.6804	0.92332	0.911492	0.911494
AKAP8L	1900.14	0.0461855	19.5521	1.86998	0.903023	3.96e-85	6.19e-84	Up	33.7157	33.9789	34.6922	62.0233	62.5796	63.8017
AKIP1	763.2	0.0733429	-8.789	0.639665	-0.64461	1.51e-18	5.54e-18	Down	35.719	37.7005	37.7899	22.9996	22.3813	24.6234
AKIRIN2	1293.87	0.0568573	11.2808	1.55984	0.641399	1.63e-29	8.51e-29	Up	28.1151	29.1256	28.3315	41.9853	44.71	44.6543
AKNA	402.652	0.109522	-7.46978	0.567186	-0.818106	8.03e-14	2.46e-13	Down	3.0146	3.20691	3.15017	2.06099	1.56186	1.61592
AKNAD1	5.42903	1.14553	2.91084	10.0872	3.33445	0.00360462	0.0059147	Up	0.0518141	0	0	0.199583	0.208151	0.104075
AKR1A1	1050.19	0.068754	-12.2448	0.557916	-0.84188	1.79e-34	1.06e-33	Down	46.9171	46.697	43.3008	22.9121	26.1515	26.0846
AKR1B10	91.0234	0.232304	9.49175	4.61064	2.20497	2.27e-21	9.27e-21	Up	0.698114	0.666006	0.608394	3.35261	2.72437	2.88463
AKR1B15	15.606	0.523977	2.1717	2.20064	1.13792	0.0298782	0.0436197	Up	0.192137	0.305501	0.455821	0.874658	0.61106	0.5789
AKR1C1	355.551	0.110577	9.27693	2.03611	1.02582	1.74e-20	6.92e-20	Up	4.29322	3.89331	3.4688	8.04276	7.72179	7.60704
AKR1C2	16.5491	0.611232	2.40139	2.76601	1.46781	0.0163327	0.0247509	Up	0.212517	0.0760286	0.0675227	0.153487	0.213434	0.600284
AKR1C3	530.54	0.0891424	12.7676	2.20097	1.13814	2.49e-37	1.59e-36	Up	9.45847	9.41464	8.7551	20.7054	18.8887	20.2889
AKR7A2	655.408	0.0830875	-11.3819	0.519181	-0.94569	5.15e-30	2.73e-29	Down	18.559	18.1471	16.2498	9.36766	8.69282	9.01629
AKT3	446.732	0.0958863	-7.19253	0.619998	-0.689665	6.36e-13	1.88e-12	Down	4.76367	4.27221	4.68579	2.71639	2.80991	2.84268
AKTIP	280.375	0.123661	-9.23758	0.453027	-1.14233	2.52e-20	9.94e-20	Down	6.50119	7.63213	7.12406	3.14922	3.30089	3.02884
ALAS1	2677.23	0.039194	25.409	1.99429	0.995878	2.01e-142	6.43e-141	Up	38.8185	39.604	38.2067	77.0432	76.4469	75.4804
ALDH1L2	2668.71	0.0435888	-50.8257	0.215322	-2.21543	0	0	Down	29.2189	29.503	28.8502	6.17472	6.05416	6.32995
ALDH2	2748.77	0.0389945	-21.4698	0.559728	-0.837203	2.99e-102	5.93e-101	Down	19.5152	19.9737	19.7408	10.7078	10.7514	11.1664
ALDH3A1	295.719	0.126289	-14.7665	0.274552	-1.86485	2.41e-49	1.99e-48	Down	7.84938	8.40117	8.82741	2.4198	2.29557	2.06424
ALDH3B1	1204.27	0.0701698	-30.6079	0.225665	-2.14775	9.62e-206	5.13e-204	Down	35.7538	35.3671	35.6456	7.74783	8.92782	7.03134
ALDH4A1	503.954	0.0907354	-13.2986	0.433271	-1.20666	2.36e-40	1.6e-39	Down	11.0659	11.2347	11.556	4.97503	4.93061	4.53426
ALDH6A1	418.934	0.108231	-19.8127	0.226198	-2.14434	2.31e-87	3.74e-86	Down	6.58113	6.8153	6.47789	1.59314	1.47517	1.36022
ALDH7A1	1627.94	0.0516649	-29.6188	0.346217	-1.53025	8.57e-193	4.06e-191	Down	26.875	27.7377	26.9312	9.30252	9.32637	9.15984
ALDH8A1	24.1186	0.80457	6.43498	36.1869	5.1774	1.23e-10	3.3e-10	Up	0	0.0396645	0.0422723	1.13561	0.918633	0.876879
ALDOA	221.316	0.151026	5.60996	1.79907	0.847248	2.02e-08	4.82e-08	Up	4.83574	3.67662	3.31936	7.5556	7.0507	6.36043
ALDOC	919.908	0.0708841	24.9701	3.4105	1.76999	1.29e-137	3.92e-136	Up	13.3749	12.79	14.0809	44.3442	44.3309	46.3316
ALG10	402.797	0.105108	-6.08818	0.641749	-0.639918	1.14e-09	2.9e-09	Down	2.38316	2.54973	2.80672	1.49345	1.6562	1.73408
ALG10B	339.76	0.108603	-5.62998	0.654547	-0.611431	1.8e-08	4.31e-08	Down	2.07781	2.18543	2.24461	1.32604	1.49204	1.37206
ALG12	458.809	0.111453	-5.40396	0.658709	-0.602286	6.52e-08	1.51e-07	Down	5.83279	5.27117	5.10969	2.86689	3.6962	3.93748
ALG14	369.335	0.117741	7.86092	1.89941	0.925553	3.81e-15	1.23e-14	Up	1.31529	0.993944	1.35647	2.20385	2.24896	2.391
ALK	11.8236	0.767755	4.53118	11.149	3.47884	5.87e-06	1.21e-05	Up	0.0126675	0.0120849	0.0128794	0.119767	0.146304	0.146305
ALOXE3	15.0182	0.552172	2.19538	2.31696	1.21223	0.028136	0.0412525	Up	0.176327	0.154199	0.0746987	0.231544	0.236117	0.457477
ALPG	3.09115	1.55222	-3.24891	0.0303318	-5.04302	0.00115848	0.00200161	Down	0.0845549	0.120999	0.193431	0	0	0
ALPK1	249.61	0.134462	4.66944	1.54527	0.627861	3.02e-06	6.32e-06	Up	2.15628	2.02918	1.64675	3.19795	2.75353	2.92991
ALPK2	914.875	0.0706429	-22.6098	0.330513	-1.59722	3.47e-113	7.91e-112	Down	10.1219	9.96718	9.61426	3.42288	3.14428	3.1016
ALPK3	63.3951	0.254107	5.38933	2.58375	1.36947	7.07e-08	1.64e-07	Up	0.185231	0.18162	0.18833	0.502688	0.439238	0.470244
ALPP	158.87	0.179422	-4.54511	0.568215	-0.815492	5.49e-06	1.13e-05	Down	3.97856	3.44886	4.39518	2.10987	2.74706	1.74813
ALS2CL	624.045	0.0809026	-9.1014	0.600266	-0.736327	8.92e-20	3.43e-19	Down	5.39722	5.64161	5.78958	3.22507	3.48816	3.22531
ALYREF	2264.14	0.044186	20.3706	1.86619	0.900095	3.05e-92	5.32e-91	Up	80.3851	74.3516	76.6523	143.518	139.762	141.691
AMER1	282.618	0.125781	-5.61694	0.612803	-0.706504	1.94e-08	4.63e-08	Down	2.52517	2.08025	2.08961	1.43498	1.30264	1.30264
AMH	792.441	0.0762809	14.4503	2.14694	1.10228	2.49e-47	1.99e-46	Up	14.822	15.946	13.9449	30.4074	33.135	30.9709
AMIGO1	58.8944	0.269863	-4.83786	0.404565	-1.30556	1.31e-06	2.81e-06	Down	0.893364	0.960035	0.772586	0.32362	0.412514	0.309386
AMIGO2	8156.55	0.0270785	-36.3157	0.505795	-0.983375	9.13e-289	9.04e-287	Down	140.509	149.507	149.981	74.4054	71.0258	73.6203
AMIGO3	411.691	0.104623	13.9408	2.74828	1.45853	3.58e-44	2.68e-43	Up	4.46359	4.04714	3.84439	11.0445	11.7258	10.6514
AMOT	45.0192	0.305708	-3.54697	0.471609	-1.08434	0.000389694	0.00070055	Down	0.424767	0.341913	0.472361	0.167335	0.219965	0.186637
AMOTL2	3441.93	0.0375607	-40.5866	0.34761	-1.52446	0	0	Down	47.839	50.1106	49.2927	16.5501	17.3597	16.4581
AMPD3	216.484	0.141419	7.18412	2.02226	1.01597	6.76e-13	1.99e-12	Up	1.53738	1.31528	1.48243	2.88625	2.59992	3.13784
AMT	53.5975	0.32742	-8.37426	0.149488	-2.7419	5.56e-17	1.92e-16	Down	2.76973	2.3152	2.41377	0.443377	0.397383	0.264922
AMTN	104.515	0.237656	12.0466	7.27505	2.86296	2.02e-33	1.17e-32	Up	1.25299	1.59381	1.16779	8.61072	10.1196	10.0672
AMY2B	80.6548	0.227364	-4.28374	0.509104	-0.973969	1.84e-05	3.66e-05	Down	2.16993	2.12928	2.43736	1.32431	0.933983	1.12078
ANAPC16	1691.17	0.0496518	-22.3862	0.462808	-1.11152	5.36e-111	1.18e-109	Down	35.9886	34.7653	35.6548	16.264	16.2458	15.9579
ANAPC7	2753.85	0.039342	-18.0837	0.610707	-0.711448	4.29e-73	5.45e-72	Down	36.2842	36.4388	36.7951	22.7049	21.0417	22.0965
ANGPT1	29.7723	0.372663	3.09056	2.22182	1.15174	0.00199777	0.0033777	Up	0.265257	0.230052	0.183883	0.468652	0.58124	0.43593
ANGPTL2	79.3179	0.250507	8.97937	4.75483	2.24939	2.72e-19	1.03e-18	Up	0.157322	0.186107	0.185547	0.826349	0.916404	0.733124
ANGPTL4	108.117	0.240948	13.1173	8.94201	3.1606	2.62e-39	1.74e-38	Up	0.619738	0.539822	0.630106	4.98192	5.35815	5.38522
ANK2	469.21	0.099966	-13.3892	0.395442	-1.33846	6.99e-41	4.83e-40	Down	2.08524	2.14754	2.06705	0.709763	0.885193	0.854351
ANK3	70.6183	0.25513	6.19669	2.99169	1.58096	5.77e-10	1.49e-09	Up	0.0927127	0.10185	0.108546	0.363024	0.253944	0.276517
ANKDD1A	23.1383	0.448741	4.12987	3.61311	1.85324	3.63e-05	7.08e-05	Up	0.118911	0.210678	0.189987	0.499675	0.750667	0.597122
ANKEF1	257.994	0.123853	6.54276	1.75363	0.810341	6.04e-11	1.64e-10	Up	2.58303	2.66851	2.39491	4.35851	4.27433	4.57005
ANKH	2728.03	0.0395454	-16.6697	0.633225	-0.659209	2.18e-62	2.31e-61	Down	21.6696	21.3235	21.3389	13.0404	13.2976	13.7478
ANKMY1	163.65	0.159328	-6.54918	0.485159	-1.04347	5.79e-11	1.57e-10	Down	1.21711	1.27724	1.40247	0.578414	0.675209	0.60536
ANKRA2	145.736	0.165629	-4.04567	0.628472	-0.67008	5.22e-05	0.000100611	Down	4.30821	4.67053	4.38029	3.0601	2.75342	2.45841
ANKRD1	120.045	0.198455	-9.97897	0.253423	-1.98038	1.88e-23	8.24e-23	Down	5.41491	6.06428	5.71495	1.3912	1.62557	1.2709
ANKRD10	1627.67	0.0498363	12.2606	1.52734	0.611021	1.47e-34	8.78e-34	Up	5.09384	5.34781	5.26443	8.00997	7.62554	7.97892
ANKRD12	807.19	0.0735941	16.4587	2.3154	1.21126	7.26e-61	7.53e-60	Up	2.89656	2.72131	2.55869	6.10314	6.24949	6.28268
ANKRD13A	642.565	0.085292	-14.0549	0.435647	-1.19877	7.19e-45	5.48e-44	Down	11.2954	12.2209	11.5235	5.36669	4.46031	5.208
ANKRD13D	542.494	0.0979854	9.66721	1.92819	0.947245	4.16e-22	1.74e-21	Up	7.87138	7.79817	8.77259	16.6062	16.3536	13.4217
ANKRD16	88.1138	0.246654	-7.22514	0.290758	-1.78211	5.01e-13	1.49e-12	Down	2.42064	2.41927	3.16432	0.625641	1.04189	0.617418
ANKRD2	59.645	0.348637	-9.95872	0.0901219	-3.47198	2.31e-23	1.01e-22	Down	3.80508	3.79659	4.0462	0.476744	0.315536	0.245418
ANKRD22	5.03055	1.02196	2.34264	5.25639	2.39407	0.0191479	0.0287139	Up	0.0273083	0.0390784	0	0.0860637	0.164557	0.0959915
ANKRD24	39.946	0.358449	-3.23529	0.44761	-1.15969	0.0012152	0.00209557	Down	0.411171	0.519972	0.680546	0.130587	0.336118	0.240084
ANKRD31	10.989	0.659848	-2.41689	0.331073	-1.59478	0.0156537	0.0237771	Down	0.113477	0.162387	0.131858	0.08515	0.0325619	0.016281
ANKRD36	123.418	0.187964	-5.69644	0.47608	-1.07073	1.22e-08	2.95e-08	Down	0.930602	0.941606	1.00351	0.55102	0.413497	0.385176
ANKRD36B	69.6887	0.25376	-4.24529	0.473919	-1.07729	2.18e-05	4.32e-05	Down	0.609654	0.633441	0.49711	0.272668	0.333422	0.206116
ANKRD36C	80.4262	0.219623	-3.87602	0.554299	-0.851263	0.000106179	0.000199683	Down	0.694481	0.674809	0.660334	0.351273	0.374571	0.38103
ANKRD37	23.2573	0.437446	3.03723	2.51163	1.32862	0.00238764	0.00400323	Up	0.604718	1.21791	0.888095	2.32932	2.69923	1.68702
ANKRD42	392.726	0.103907	7.58675	1.72706	0.788315	3.28e-14	1.02e-13	Up	2.52488	2.40875	2.63721	4.50823	3.90318	4.45707
ANKRD46	110.386	0.197743	-3.72327	0.600297	-0.736251	0.000196659	0.00036155	Down	1.47717	1.68875	1.97355	0.93621	1.15251	0.944075
ANKRD50	1034.47	0.0633845	16.5406	2.06826	1.04842	1.87e-61	1.96e-60	Up	3.58311	3.64381	3.8233	7.33075	7.4723	7.68272
ANKRD63	6.66946	1.3577	-3.79623	0.0280832	-5.15415	0.000146914	0.000273353	Down	0.112247	0.13921	0.194013	0	0	0.0112732
ANKRD9	888.566	0.068352	-10.9601	0.594956	-0.749144	5.94e-28	2.97e-27	Down	7.95121	8.29304	7.98998	4.55477	4.97752	4.65524
ANKS1A	540.482	0.0929187	8.01757	1.67595	0.744982	1.08e-15	3.56e-15	Up	1.72706	1.99071	1.75144	2.76112	3.07665	3.18366
ANKS1B	36.2626	0.341448	-2.51724	0.551141	-0.859506	0.0118278	0.0182714	Down	0.158572	0.126524	0.126049	0.0605757	0.0637025	0.0984495
ANO1	5.20739	1.11615	2.50669	6.95401	2.79784	0.0121869	0.0187897	Up	0.00969587	0	0.0295743	0.0203714	0.136328	0.107115
ANO10	515.509	0.0931489	8.66262	1.74946	0.806913	4.61e-18	1.66e-17	Up	3.77942	4.14389	4.25398	7.04599	6.41531	7.50592
ANO2	8.49478	0.869827	-3.64694	0.110935	-3.17221	0.000265381	0.000483494	Down	0.0582994	0.0556181	0.0804443	0.00437462	0.00836442	0.00836443
ANTXR1	5019.41	0.029536	-45.7349	0.392068	-1.35083	0	0	Down	32.3696	32.7768	32.4195	12.4798	12.519	12.6482
ANTXR2	261.615	0.15216	10.8842	3.15171	1.65613	1.37e-27	6.76e-27	Up	0.849041	0.491057	0.701387	2.12949	2.20104	1.9932
ANXA10	78.5008	0.248672	5.7569	2.69742	1.43158	8.57e-09	2.08e-08	Up	1.4623	1.62755	1.41597	4.3525	4.68557	2.93722
ANXA3	859.888	0.0739286	-13.9729	0.488693	-1.033	2.28e-44	1.72e-43	Down	42.7087	41.5164	45.4054	19.7087	22.4624	20.1349
ANXA6	1641.87	0.0554152	12.6355	1.62473	0.700197	1.35e-36	8.46e-36	Up	22.9523	21.6818	21.4518	36.7956	36.134	32.7764
ANXA8	319.005	0.127809	-6.32476	0.57103	-0.808362	2.54e-10	6.67e-10	Down	5.23828	6.4979	5.65432	3.86532	3.03241	2.89137
ANXA8L1	502.736	0.0944871	-15.9061	0.352838	-1.50292	5.75e-57	5.58e-56	Down	19.435	19.4607	20.1575	7.08842	7.24761	6.17487
AOC3	389.943	0.111772	16.9537	3.7191	1.89495	1.81e-64	1.98e-63	Up	1.7774	1.92373	1.53237	6.57341	6.07551	6.53483
AP1G1	2794.26	0.0404922	25.5615	2.04917	1.03504	4.09e-144	1.33e-142	Up	14.6216	15.287	14.6232	31.0387	29.8496	28.9613
AP1S1	1669.78	0.0584021	20.9601	2.33612	1.22411	1.52e-97	2.83e-96	Up	47.5646	39.5153	44.1228	102.734	99.2075	99.6392
AP1S3	407.278	0.104505	7.55575	1.72861	0.78961	4.16e-14	1.29e-13	Up	3.76647	3.97147	4.29977	6.2475	6.84871	7.36635
AP2S1	2531.35	0.0393327	16.5054	1.5683	0.649202	3.36e-61	3.49e-60	Up	99.5906	98.9452	100.246	153.957	152.825	154.373
AP3B1	1516.58	0.0533179	12.761	1.60257	0.680388	2.71e-37	1.73e-36	Up	7.74577	7.90276	7.38767	11.8958	11.8934	12.5509
AP3M2	530.76	0.0859575	-10.8408	0.524185	-0.931851	2.2e-27	1.08e-26	Down	8.19017	8.34622	8.17342	4.32641	4.24127	4.18286
AP4B1	399.391	0.105719	6.21086	1.57637	0.656604	5.27e-10	1.36e-09	Up	5.03345	4.59497	4.04413	6.79201	7.32128	7.10339
AP4S1	179.93	0.166347	-11.6685	0.260432	-1.94102	1.85e-31	1.02e-30	Down	1.97114	2.05788	2.45031	0.52354	0.537864	0.597628
AP5M1	824.306	0.0695723	14.5783	2.01984	1.01424	3.86e-48	3.11e-47	Up	2.49227	2.42033	2.53851	4.95903	4.86224	4.98807
AP5S1	354.018	0.107798	-5.95255	0.64097	-0.641672	2.64e-09	6.59e-09	Down	4.11235	4.36752	4.564	2.5296	2.84628	2.84628
AP5Z1	1542.38	0.0535571	23.0197	2.35034	1.23287	2.96e-117	7.17e-116	Up	8.60336	8.78938	9.36725	20.8084	21.0127	20.0654
APAF1	865.737	0.0681295	11.0827	1.6877	0.755059	1.52e-28	7.73e-28	Up	4.67794	4.64344	4.45671	7.63296	7.83255	7.42403
APBB1	9.83999	0.684057	-2.83411	0.260853	-1.93869	0.00459535	0.00745848	Down	0.294289	0.196527	0.209449	0.0463734	0.0738896	0.0591117
APBB1IP	29.5714	0.391957	2.87341	2.18291	1.12625	0.00406067	0.00662513	Up	0.422189	0.256309	0.409741	1.008	0.53965	0.790202
APBB2	1594.21	0.0495715	-12.6034	0.648524	-0.624768	2.02e-36	1.27e-35	Down	9.18868	9.29883	9.19449	5.88146	5.98568	5.80188
APC	2241.64	0.044222	31.6509	2.63841	1.39967	7.37e-220	4.33e-218	Up	5.80344	5.79137	5.71321	15.1787	15.1957	14.5758
APEH	2476.62	0.0412833	-30.5417	0.417294	-1.26086	7.28e-205	3.84e-203	Down	50.2416	49.9593	49.8796	21.0646	20.2229	20.3644
API5	4168.95	0.0330181	36.4982	2.30553	1.2051	1.19e-291	1.22e-289	Up	19.4777	18.7397	19.6658	44.5668	43.0296	43.7324
APLP1	136.181	0.1866	-3.41341	0.643075	-0.636942	0.000641552	0.00113271	Down	3.12871	3.45052	4.64749	2.21449	2.56279	2.31766
APOBR	32.0822	0.369509	-3.26884	0.432909	-1.20787	0.00107989	0.00187145	Down	0.764049	0.622885	0.508471	0.321059	0.292986	0.195324
APOL3	17.0001	0.508366	-3.27847	0.314982	-1.66666	0.00104373	0.00181032	Down	0.277251	0.335711	0.22768	0.0896178	0.0749665	0.0963856
APOOL	131.759	0.177868	4.49353	1.7402	0.799253	7.01e-06	1.44e-05	Up	4.07325	4.10422	5.25818	7.21185	7.76797	7.9978
APPL2	431.006	0.103257	-7.9282	0.566975	-0.818643	2.22e-15	7.25e-15	Down	3.9566	3.57391	3.85718	1.9606	2.01069	2.37875
AQP1	154.783	0.181906	12.5824	4.88658	2.28883	2.64e-36	1.64e-35	Up	1.24632	1.03046	1.05597	5.12802	5.8621	5.02764
AQP6	3.41165	1.39929	-2.27534	0.110043	-3.18386	0.0228858	0.0339536	Down	0.165653	0.13828	0.0842122	0	0.0415919	0
ARAP2	169.74	0.166921	-5.86277	0.507465	-0.978619	4.55e-09	1.12e-08	Down	1.41827	1.50559	1.85198	0.92755	0.705213	0.75409
ARC	17.822	0.564728	4.7274	6.36295	2.6697	2.27e-06	4.8e-06	Up	0.0535705	0.136284	0.0726223	0.450215	0.484215	0.717356
AREL1	1417.67	0.0594077	16.2698	1.95417	0.966553	1.62e-59	1.63e-58	Up	9.51523	9.63355	8.80994	17.7037	17.0497	19.0358
ARF1	8474.17	0.025169	32.3062	1.757	0.813114	5.72e-229	3.66e-227	Up	161.526	154.725	158.361	272.573	278.482	269.584
ARFGAP1	2270.5	0.0438524	20.1743	1.84637	0.884693	1.65e-90	2.76e-89	Up	23.8543	22.4871	22.5405	41.4931	41.3173	42.3553
ARFIP1	922.725	0.0697221	15.1467	2.07924	1.05606	7.97e-52	7.01e-51	Up	4.63667	5.06081	5.01706	9.77565	10.5907	9.74183
ARHGAP10	378.155	0.105827	-7.80006	0.564303	-0.825457	6.19e-15	1.98e-14	Down	7.75566	7.61657	7.05049	3.88203	4.09311	4.47493
ARHGAP11A	1497.78	0.0546931	-14.6923	0.572931	-0.803567	7.22e-49	5.91e-48	Down	16.2617	16.5667	16.114	8.70093	9.18136	9.70602
ARHGAP22	60.8225	0.266813	3.48616	1.90548	0.930154	0.000490002	0.000874085	Up	0.195103	0.270188	0.339143	0.489257	0.474059	0.543588
ARHGAP23	1555.39	0.0544893	-28.9274	0.335356	-1.57624	5.4e-184	2.36e-182	Down	19.6203	18.9176	18.6552	6.52937	6.19367	6.16133
ARHGAP27	493.668	0.0908765	10.7026	1.96239	0.972615	9.9e-27	4.8e-26	Up	2.89564	3.13303	2.94408	5.62015	5.701	6.01133
ARHGAP28	148.424	0.170901	-3.83866	0.634621	-0.656032	0.000123706	0.000231491	Down	1.71655	1.61328	1.37375	1.12481	0.938787	0.879048
ARHGAP35	2615.77	0.0423405	-15.0059	0.643781	-0.635357	6.72e-51	5.78e-50	Down	17.4006	17.8681	17.8141	10.9954	11.8134	10.8194
ARHGAP39	547.089	0.0919721	-11.5385	0.479227	-1.06122	8.44e-31	4.57e-30	Down	5.52272	5.78115	5.76126	2.99624	2.37058	2.6897
ARHGAP4	18.2621	0.483463	-2.42913	0.443069	-1.1744	0.015135	0.0230234	Down	0.405934	0.402158	0.396851	0.196819	0.0940811	0.235203
ARHGAP45	920.079	0.0707508	-20.2566	0.370317	-1.43317	3.11e-91	5.31e-90	Down	12.2946	13.2067	13.6571	4.97147	4.66639	4.63759
ARHGDIB	107.362	0.233013	5.44212	2.40842	1.26809	5.26e-08	1.23e-07	Up	1.6327	2.58622	1.69134	5.69571	4.95017	3.40325
ARHGEF10	822.865	0.0720711	-13.6015	0.506883	-0.980276	3.92e-42	2.79e-41	Down	9.73613	9.76077	9.96195	4.60771	5.19547	4.88463
ARHGEF17	823.379	0.0710255	-11.5845	0.565346	-0.822794	4.94e-31	2.69e-30	Down	5.52803	5.35558	5.29744	3.08911	3.08494	2.83166
ARHGEF18	2145.38	0.0456169	13.0674	1.51162	0.596094	5.06e-39	3.33e-38	Up	10.6421	10.4934	11.5274	16.2297	16.2334	16.1138
ARHGEF28	430.462	0.112117	-9.88917	0.463697	-1.10875	4.64e-23	2e-22	Down	3.88113	3.77292	3.35914	1.7612	1.38769	1.88109
ARHGEF3	371.184	0.107414	7.84847	1.79382	0.843037	4.21e-15	1.36e-14	Up	2.25947	2.51068	2.24446	3.86509	4.08633	4.43411
ARHGEF37	42.453	0.345216	-6.93308	0.190332	-2.39341	4.12e-12	1.17e-11	Down	0.745298	0.739461	0.676939	0.125272	0.149703	0.129743
ARHGEF39	276.893	0.127997	-7.81631	0.499839	-1.00046	5.44e-15	1.75e-14	Down	4.83421	5.19331	5.57701	2.25547	2.87965	2.53187
ARHGEF9	273.092	0.134697	-15.0363	0.245646	-2.02535	4.25e-51	3.68e-50	Down	1.74246	1.56324	1.8381	0.432367	0.401761	0.409487
ARID1A	2388.79	0.0424197	17.1355	1.65506	0.726882	8.07e-66	9.09e-65	Up	11.5223	10.8929	11.2228	18.0343	18.5337	18.2136
ARID3A	462.904	0.109734	14.9039	3.10689	1.63547	3.11e-50	2.63e-49	Up	1.83726	1.65006	1.44478	4.93075	5.56439	4.59135
ARID3B	260.541	0.130324	9.67971	2.39744	1.26149	3.68e-22	1.54e-21	Up	1.91736	1.99547	1.91146	4.15925	5.02666	4.55151
ARID3C	10.9247	0.654314	-3.03572	0.252383	-1.98631	0.00239964	0.0040221	Down	0.211423	0.233546	0.147078	0.0350691	0.0558776	0.0558777
ARID4A	434.376	0.100361	-10.2357	0.490639	-1.02727	1.37e-24	6.24e-24	Down	4.32769	3.78624	4.15447	1.93599	2.07266	1.91323
ARID5A	213.33	0.146064	12.8581	3.6759	1.8781	7.75e-38	4.99e-37	Up	1.07212	0.959546	1.04511	3.92458	3.67426	3.52996
ARIH2	3701.92	0.0341505	-35.124	0.435425	-1.1995	2.9e-270	2.47e-268	Down	34.6975	35.3199	35.0946	14.7823	14.9709	15.2864
ARL1	1301.38	0.0547611	-11.6669	0.642205	-0.638893	1.88e-31	1.04e-30	Down	26.3145	26.2038	25.946	16.8831	16.1894	16.5318
ARL15	50.9104	0.306614	2.94593	1.87029	0.903264	0.00321982	0.00531978	Up	0.425175	0.727318	0.432288	0.785496	0.912916	1.22213
ARL16	478.012	0.0934045	-8.93997	0.56057	-0.835034	3.89e-19	1.46e-18	Down	27.0279	29.3472	26.6665	16.2514	14.9562	14.6437
ARL17A	78.2307	0.236065	-3.37248	0.575894	-0.796125	0.000744935	0.00130755	Down	0.532948	0.583363	0.581791	0.406644	0.315514	0.24227
ARL2	853.303	0.0742274	-22.9923	0.306368	-1.70666	5.56e-117	1.34e-115	Down	75.8513	73.0637	76.2583	24.1663	20.9463	22.8195
ARL4A	752.735	0.0768522	-18.9331	0.364742	-1.45505	6.09e-80	8.71e-79	Down	19.6455	19.1731	19.6736	6.88541	6.61748	7.49051
ARL4C	36.3951	0.376309	4.00803	2.84466	1.50826	6.12e-05	0.000117406	Up	0.195537	0.161671	0.397617	0.890134	0.602234	0.615327
ARL4D	769.004	0.0811517	-11.686	0.518228	-0.94834	1.5e-31	8.3e-31	Down	33.5192	33.2853	34.0136	19.6806	15.7338	16.0616
ARL5A	721.883	0.0755186	13.9759	2.07835	1.05544	2.19e-44	1.65e-43	Up	4.84347	4.64934	4.82275	9.92401	9.33676	10.0202
ARL6IP4	2758.88	0.0405744	-33.9044	0.385379	-1.37565	5.74e-252	4.34e-250	Down	179.713	174.818	181.822	69.3477	68.16	65.9428
ARL6IP5	2273.39	0.0434313	19.7754	1.81362	0.858872	4.85e-87	7.8e-86	Up	41.841	39.9402	39.8806	71.4946	72.1431	73.5067
ARL8B	3340.15	0.0357304	18.6949	1.58884	0.667975	5.45e-78	7.55e-77	Up	46.7687	47.6676	46.912	72.2256	73.4861	75.308
ARMC1	1206.87	0.0616719	-12.4159	0.588163	-0.765713	2.14e-35	1.3e-34	Down	24.5206	27.3322	26.9177	15.6913	15.4107	14.5062
ARMC5	601.639	0.0866142	10.5249	1.88113	0.911602	6.64e-26	3.14e-25	Up	5.62331	4.79936	4.97966	10.0235	9.27901	9.2183
ARMC7	489.55	0.0914486	11.7684	2.10849	1.07621	5.68e-32	3.17e-31	Up	6.16421	5.68348	6.21001	12.8131	12.0985	12.5515
ARMCX5	169.165	0.155382	-7.20802	0.460096	-1.11999	5.68e-13	1.68e-12	Down	3.98595	4.40568	4.01692	1.89997	1.95748	1.7635
ARMH1	10.447	0.74534	-3.40235	0.172431	-2.53591	0.000668084	0.0011777	Down	0.279754	0.280232	0.199104	0.0881662	0.0421441	0
ARNT	1306.86	0.0560209	-11.3926	0.642503	-0.638224	4.55e-30	2.41e-29	Down	17.6946	17.4358	18.1469	11.1508	10.8698	11.6636
ARNTL	648.976	0.0802822	-7.57927	0.655887	-0.60848	3.48e-14	1.08e-13	Down	9.76483	10.1366	9.91551	6.0134	6.35009	6.87615
ARPC1A	2831.44	0.0405491	18.1199	1.6641	0.734745	2.22e-73	2.83e-72	Up	73.6222	73.3175	68.8954	116.45	120.457	116.645
ARPC3	5224.45	0.0306454	31.8605	1.96752	0.976377	9.43e-223	5.66e-221	Up	193.894	204.632	199.459	378.364	385.546	394.047
ARPIN	336.03	0.144182	-18.5088	0.157275	-2.66864	1.75e-76	2.36e-75	Down	4.01024	3.76469	3.5693	0.585491	0.418195	0.752753
ARRDC4	600.582	0.0831148	13.4416	2.16925	1.11719	3.45e-41	2.39e-40	Up	4.99284	4.92404	5.07637	10.3267	10.5107	11.1619
ARSA	624.226	0.0799423	-8.71844	0.616866	-0.696972	2.82e-18	1.02e-17	Down	9.851	9.46814	9.56678	6.14734	5.75375	5.64287
ARSB	458.973	0.0941616	6.23043	1.50177	0.586667	4.65e-10	1.21e-09	Up	1.5125	1.46924	1.42568	2.15166	2.05306	2.31019
ARSD	185.578	0.147588	-4.87258	0.607462	-0.719134	1.1e-06	2.37e-06	Down	2.03545	1.86961	2.01819	1.16633	1.29242	1.08125
ARSG	256.494	0.149799	-17.3577	0.16492	-2.60016	1.73e-67	2e-66	Down	3.5129	3.88724	3.22577	0.548569	0.603901	0.572118
ARSI	64.5757	0.268915	7.15103	3.79216	1.92302	8.61e-13	2.53e-12	Up	0.423046	0.435876	0.533353	1.70657	1.52954	1.95441
ARTN	15.7642	0.548697	3.55289	3.8623	1.94946	0.000381022	0.000685305	Up	0.21604	0.240454	0.256263	0.643036	0.831725	1.22951
ARV1	512.523	0.0885914	-7.53776	0.629474	-0.66778	4.78e-14	1.48e-13	Down	22.5473	21.5424	20.5601	13.5603	13.4378	13.0655
ARVCF	71.2071	0.241914	-3.74271	0.533879	-0.905415	0.000182045	0.000336016	Down	0.486183	0.648234	0.524095	0.307678	0.258848	0.305911
AS3MT	41.7289	0.315379	-3.84789	0.431208	-1.21354	0.000119137	0.00022332	Down	1.22556	1.39483	1.20234	0.609858	0.583034	0.431878
ASAP2	1137.3	0.0625297	-13.8103	0.549597	-0.863554	2.21e-43	1.62e-42	Down	10.7707	10.76	10.9656	5.50492	5.80948	6.25413
ASAP3	452.07	0.102105	-17.0603	0.298967	-1.74194	2.93e-65	3.26e-64	Down	8.33243	9.2995	8.49686	2.53421	2.71941	2.43511
ASB13	979.948	0.0646626	-14.3693	0.525166	-0.929156	8.07e-47	6.35e-46	Down	25.6118	25.6731	24.6998	12.7094	13.3187	13.2409
ASB6	960.162	0.0643281	12.0866	1.71416	0.777506	1.24e-33	7.21e-33	Up	8.14828	8.09013	8.45913	14.0421	14.1026	13.5165
ASB9	216.237	0.139638	4.4122	1.53274	0.616112	1.02e-05	2.07e-05	Up	5.09365	4.26435	4.1748	6.49762	7.25583	6.65554
ASCC2	1002.06	0.06318	9.74698	1.53242	0.615815	1.9e-22	8.05e-22	Up	12.5795	13.4137	13.2863	19.6259	19.3347	20.2827
ASCC3	4313.83	0.0315543	22.8995	1.65013	0.722577	4.7e-116	1.12e-114	Up	14.7446	14.2393	14.8925	23.8215	23.6435	23.7811
ASF1B	1514.75	0.0537327	-26.451	0.373379	-1.42129	3.55e-154	1.29e-152	Down	70.2057	68.0182	71.6022	26.0476	25.5911	25.4658
ASGR1	18.4644	0.474147	-2.13761	0.495329	-1.01354	0.0325485	0.0472347	Down	0.80424	0.959063	1.26743	0.506922	0.605782	0.36347
ASH2L	856.481	0.0689454	-9.93082	0.622142	-0.684685	3.06e-23	1.33e-22	Down	16.4864	15.5978	16.8086	10.2385	9.91015	9.78819
ASIC1	94.2051	0.212387	-2.91542	0.651033	-0.619198	0.00355213	0.00583723	Down	1.2793	1.36087	1.3007	0.773057	0.704944	1.04605
ASL	421.46	0.103533	-14.438	0.354827	-1.49481	2.98e-47	2.37e-46	Down	14.6218	15.8984	16.1928	5.58561	5.73549	4.99384
ASNS	3100.58	0.0390771	-40.8363	0.330847	-1.59576	0	0	Down	79.6436	78.4367	76.4289	25.4677	25.1265	25.773
ASNSD1	766.702	0.0768865	-8.43815	0.63782	-0.64878	3.22e-17	1.12e-16	Down	21.1279	21.511	19.7486	12.0961	13.1439	13.912
ASPHD1	481.685	0.090133	6.85717	1.53481	0.618057	7.02e-12	1.98e-11	Up	6.38415	6.445	6.74853	10.2729	9.82108	9.48185
ASPHD2	7.88026	0.839198	-2.68026	0.21033	-2.24927	0.00735641	0.0116551	Down	0.156314	0.193862	0.270179	0.0985263	0	0.0313976
ASS1	8989.63	0.0237182	-73.3688	0.299333	-1.74018	0	0	Down	345.71	344.522	342.758	103.581	99.1476	101.655
ASTE1	368.546	0.105436	8.18562	1.8189	0.863064	2.71e-16	9.15e-16	Up	3.69071	3.49599	3.2468	6.53068	6.15143	6.00685
ASXL2	2892.88	0.0381767	17.5633	1.59163	0.670508	4.71e-69	5.59e-68	Up	9.02124	9.05849	9.03853	14.1883	14.5043	13.7883
ASZ1	1.52816	1.85193	2.21007	17.0641	4.09289	0.0271005	0.0398238	Up	0	0	0	0.0904724	0.0576621	0.115324
ATAD2	2871.72	0.0379184	-15.4782	0.665768	-0.586908	4.87e-54	4.47e-53	Down	33.2666	33.2405	33.35	22.5865	21.6121	21.2497
ATAD5	345.419	0.109969	-9.34243	0.490601	-1.02738	9.41e-21	3.77e-20	Down	3.1362	3.13623	3.02155	1.40212	1.45271	1.631
ATF3	845.583	0.0737007	-9.11151	0.627843	-0.671525	8.12e-20	3.13e-19	Down	19.7771	18.9201	19.5473	11.1605	11.7218	13.0878
ATF6B	1294.08	0.0553859	-17.7251	0.506376	-0.981718	2.69e-70	3.26e-69	Down	35.0248	34.8684	35.2233	17.5542	17.4872	17.3462
ATF7IP	1280.76	0.0574694	11.995	1.61255	0.689345	3.78e-33	2.16e-32	Up	5.14097	4.68801	4.926	7.73823	7.78436	7.88843
ATG10	126.185	0.196788	-7.08522	0.380433	-1.39429	1.39e-12	4.04e-12	Down	1.11868	1.30227	1.29311	0.412716	0.595189	0.381189
ATG16L2	257.778	0.143039	-11.1123	0.332289	-1.58949	1.09e-28	5.58e-28	Down	2.80987	3.00513	2.90951	1.18073	0.928287	0.750057
ATG2A	1596.74	0.0528196	23.0574	2.32605	1.21788	1.24e-117	3.03e-116	Up	8.28934	8.12819	7.70753	18.2386	18.8846	18.115
ATG4A	379.678	0.103519	7.02853	1.65586	0.727584	2.09e-12	6.03e-12	Up	6.01145	5.97146	6.02801	10.6338	9.39841	9.33618
ATG9B	33.6083	0.385875	5.37077	4.20599	2.07245	7.84e-08	1.81e-07	Up	0.143471	0.22812	0.0972473	0.678235	0.708441	0.564352
ATIC	2449.43	0.0442826	-19.2506	0.553837	-0.852467	1.39e-82	2.09e-81	Down	64.1961	60.7124	59.6683	32.8525	33.7404	34.0104
ATL1	8.25216	0.778528	2.37403	3.60063	1.84825	0.0175951	0.0265302	Up	0.112559	0.0357941	0.0572211	0.236491	0.376816	0.113045
ATOH8	273.231	0.400249	-7.21293	0.135188	-2.88697	5.48e-13	1.62e-12	Down	4.12873	3.9929	3.76156	0.688867	0.642307	0.252045
ATOX1	342.676	0.111745	6.35276	1.63568	0.709889	2.11e-10	5.59e-10	Up	31.204	30.8358	26.6089	50.5218	44.3683	47.9627
ATP10D	626.373	0.0802971	12.437	1.99813	0.998654	1.65e-35	1e-34	Up	3.47494	3.68075	3.6976	7.36362	6.87721	7.10817
ATP11C	1368.21	0.0556283	18.1045	2.0099	1.00712	2.93e-73	3.74e-72	Up	6.3516	6.34833	6.3809	12.6727	12.06	13.0137
ATP13A3	5096.99	0.0285241	23.9456	1.6055	0.683025	1.03e-126	2.75e-125	Up	18.9731	19.4739	19.394	31.0126	30.0137	30.3837
ATP1A2	13.4222	0.648944	-2.2542	0.362776	-1.46285	0.0241835	0.035768	Down	0.106615	0.0924653	0.384324	0.0712737	0.0876071	0.0486707
ATP23	74.1936	0.228422	-2.84127	0.637719	-0.649008	0.0044934	0.00730209	Down	3.63941	3.29305	3.43327	2.36491	2.14785	1.99713
ATP2A1	80.3843	0.249855	5.73677	2.70075	1.43336	9.65e-09	2.33e-08	Up	0.430932	0.708814	0.830957	1.52982	1.98487	1.71624
ATP2A2	12759.3	0.0197783	35.5781	1.62865	0.703675	3.05e-277	2.77e-275	Up	80.1107	81.6494	82.7524	130.535	128.866	132.515
ATP2C2	1.69034	1.7997	2.35581	18.8925	4.23974	0.0184824	0.0277769	Up	0	0	0	0.0197428	0.0377488	0.0377488
ATP5IF1	2077.9	0.0458933	-18.5494	0.554287	-0.851294	8.24e-77	1.12e-75	Down	240.734	252.837	248.369	133.903	140.075	130.755
ATP5MC1	1408.78	0.0567466	-14.3209	0.56933	-0.812663	1.62e-46	1.27e-45	Down	173.032	157.744	169.975	95.9785	92.951	91.6653
ATP5PO	2312.6	0.0444201	-15.0906	0.628364	-0.670329	1.87e-51	1.62e-50	Down	207.645	198.228	197.729	121.511	128.553	123.165
ATP6AP1L	108.827	0.21781	-8.3416	0.283834	-1.81688	7.33e-17	2.52e-16	Down	1.50597	1.36936	1.18028	0.271916	0.425382	0.43326
ATP6V0A1	1261.43	0.0615609	21.366	2.48856	1.31531	2.77e-101	5.41e-100	Up	9.08037	7.91233	8.52663	20.5486	20.6555	21.2712
ATP6V0A2	495.349	0.0941741	-9.51763	0.537258	-0.896314	1.77e-21	7.25e-21	Down	11.8027	10.7176	10.3345	5.53214	5.89325	5.94363
ATP6V0B	2086.83	0.0457542	16.4177	1.68317	0.751177	1.43e-60	1.47e-59	Up	86.7821	82.4343	84.0013	136.189	142.688	140.49
ATP6V0C	3854.08	0.0351372	36.393	2.42629	1.27875	5.49e-290	5.51e-288	Up	102.178	105.562	108.242	248.929	247.506	258.004
ATP6V0D1	2323.17	0.0427672	20.7117	1.84776	0.885779	2.72e-95	4.96e-94	Up	42.8371	45.5229	43.6077	82.0332	78.2918	79.7571
ATP6V0D2	24.449	1.22939	6.58277	273.012	8.09282	4.62e-11	1.26e-10	Up	0	0	0	1.09744	0.982201	1.18311
ATP6V0E1	4054.32	0.0359209	24.717	1.85042	0.887855	7.03e-135	2.07e-133	Up	102.683	111.843	107.533	197.099	200.136	189.399
ATP6V1B2	2752.62	0.0449159	30.5212	2.5863	1.37089	1.36e-204	7.16e-203	Up	27.3717	30.1072	28.8611	75.8392	69.2617	74.7635
ATP6V1C1	2061.81	0.0454106	16.2907	1.66991	0.73977	1.15e-59	1.17e-58	Up	14.359	15.1879	14.4852	23.5989	24.2321	24.5419
ATP6V1C2	14.2274	0.561858	-3.32576	0.273838	-1.8686	0.000881782	0.00153854	Down	0.504898	0.619298	0.513345	0.176802	0.144879	0.120733
ATP6V1D	1770.99	0.04893	16.0987	1.72633	0.787709	2.61e-58	2.58e-57	Up	44.9029	42.6176	43.008	75.8272	71.6318	74.3449
ATP6V1E1	2141.09	0.0462353	16.6663	1.70595	0.770574	2.3e-62	2.44e-61	Up	65.7977	63.4501	61.4743	103.703	106.881	109.62
ATP6V1F	1420.33	0.0575418	17.2523	1.98995	0.99273	1.07e-66	1.23e-65	Up	69.4073	64.2366	66.7027	124.622	135.178	132.401
ATP6V1G1	2796.29	0.0386507	21.3663	1.77254	0.825821	2.75e-101	5.39e-100	Up	67.7429	68.5177	71.1036	120.733	122.023	118.943
ATP6V1H	1188	0.0653732	13.2866	1.82587	0.868585	2.77e-40	1.88e-39	Up	20.2261	19.6603	17.7311	32.769	34.6004	36.1803
ATP8A1	32.1744	0.362124	-4.0841	0.35875	-1.47895	4.42e-05	8.58e-05	Down	0.328485	0.307351	0.276177	0.119451	0.0951642	0.107853
ATP8B2	194.077	0.150001	5.4825	1.76832	0.822379	4.19e-08	9.82e-08	Up	1.28643	1.11712	1.1235	1.81056	2.05392	2.26925
ATP8B3	134.879	0.183246	5.32003	1.96547	0.974874	1.04e-07	2.38e-07	Up	1.10746	0.813428	0.797157	1.89439	1.58469	1.78155
ATP9A	1073.01	0.062633	-21.2807	0.396976	-1.33288	1.71e-100	3.32e-99	Down	10.1853	10.5522	10.108	4.03924	4.04011	3.97399
ATPSCKMT	653.662	0.0809946	-8.82419	0.609327	-0.714712	1.1e-18	4.06e-18	Down	17.1642	15.5457	16.2263	9.39953	9.66056	10.2755
ATRAID	1376.54	0.0545711	-18.2635	0.501159	-0.996659	1.62e-74	2.1e-73	Down	69.7705	71.5041	70.2457	34.4826	35.8143	34.0294
ATRIP	458.466	0.10229	-6.34884	0.637535	-0.649425	2.17e-10	5.73e-10	Down	6.89024	6.46782	5.5212	4.13619	3.79876	3.92095
ATXN10	1690.71	0.0508676	-22.0279	0.459933	-1.12051	1.56e-107	3.32e-106	Down	36.9575	39.1329	36.8767	16.7663	17.2495	17.121
ATXN2	1851.86	0.0583317	-11.8919	0.618276	-0.693677	1.3e-32	7.36e-32	Down	27.8477	28.2454	25.2335	15.1414	17.0265	17.3073
ATXN7L3	2060.77	0.0452195	15.5974	1.63049	0.705308	7.58e-55	7.09e-54	Up	18.1385	17.3778	17.044	27.9295	28.1813	28.2366
AUH	787.462	0.0739784	8.73975	1.56542	0.646552	2.34e-18	8.51e-18	Up	3.17394	3.39358	3.53986	5.38703	5.30188	4.88446
AURKC	14.5661	0.679843	4.9284	10.2003	3.35054	8.29e-07	1.8e-06	Up	0.144322	0.0917897	0.146737	1.41506	1.40114	1.01462
AVIL	14.5493	0.661409	-4.67486	0.117278	-3.092	2.94e-06	6.16e-06	Down	0.412423	0.262303	0.317669	0.0262581	0.0376548	0.0502064
AVL9	1896.33	0.0517899	26.6223	2.60046	1.37876	3.75e-156	1.39e-154	Up	5.96518	6.50139	6.49091	15.5207	16.7935	16.195
AVPI1	3262.37	0.0399962	-34.4977	0.384278	-1.37978	8.68e-261	6.88e-259	Down	187.413	178.575	183.897	71.9366	70.3094	65.7759
AXIN1	1226.07	0.0598657	-12.224	0.602153	-0.731797	2.31e-34	1.37e-33	Down	15.1654	14.4865	16.0259	8.88055	8.99109	9.18763
AXIN2	39.3508	0.431452	8.24578	11.775	3.55766	1.64e-16	5.57e-16	Up	0.0489752	0.0654117	0.0697123	0.607103	0.767308	0.757472
AXL	1780.61	0.0560549	-43.7652	0.182599	-2.45325	0	0	Down	33.5949	32.1116	33.5307	6.05039	5.63234	6.15326
B3GALT4	21.0895	0.443846	2.99991	2.51664	1.3315	0.00270056	0.00449886	Up	0.463984	0.383625	0.283048	0.84487	0.931972	1.02517
B3GALT9	102.209	0.211186	-7.28735	0.344128	-1.53898	3.16e-13	9.44e-13	Down	2.22678	1.9419	2.16681	0.774975	0.562527	0.80949
B3GNT3	61.9457	0.270755	2.25595	1.52712	0.61081	0.0240736	0.0356202	Up	0.805118	1.29843	0.760116	1.24855	1.54017	1.52092
B3GNT5	543.893	0.0954423	8.74815	1.78379	0.834943	2.17e-18	7.91e-18	Up	3.24972	2.52639	2.96845	5.14781	4.92139	5.27503
B3GNT9	381.311	0.109342	-7.66185	0.559512	-0.83776	1.83e-14	5.78e-14	Down	10.7032	9.46696	8.90007	5.12019	5.6586	5.22784
B4GALNT1	791.711	0.0763379	10.079	1.70457	0.769412	6.84e-24	3.05e-23	Up	5.14159	4.55905	4.37772	7.82036	8.09414	7.70607
B4GALNT4	388.441	0.104073	7.65744	1.7374	0.796929	1.9e-14	5.98e-14	Up	2.76402	2.96409	3.00513	4.68399	5.35939	4.88323
B4GALT5	2846	0.0379067	23.9332	1.87544	0.907229	1.38e-126	3.68e-125	Up	22.3451	22.3816	22.6282	41.1233	41.1296	42.0596
B4GALT6	80.8983	0.231776	4.76111	2.14877	1.10351	1.93e-06	4.08e-06	Up	0.332671	0.32427	0.477943	0.805317	0.740843	0.849792
B4GALT7	375.141	0.115174	-6.86594	0.578031	-0.79078	6.61e-12	1.87e-11	Down	11.0678	14.5058	12.6462	6.89315	7.67505	7.17221
B4GAT1	483.38	0.0908911	9.76652	1.85021	0.887689	1.57e-22	6.66e-22	Up	8.97647	8.81401	9.36682	16.4611	17.0287	15.9479
B9D1	291.149	0.119396	-10.4905	0.419713	-1.25253	9.55e-26	4.5e-25	Down	3.32458	3.17167	3.12982	1.30162	1.39122	1.28301
B9D2	93.0956	0.212544	5.39668	2.21458	1.14703	6.79e-08	1.57e-07	Up	2.24351	3.16768	2.50915	5.70359	5.72311	5.85831
BAAT	3.74936	1.48454	2.93656	20.5267	4.35943	0.00331874	0.00547251	Up	0.014218	0	0	0.149363	0.0713967	0.0856761
BABAM1	2201.48	0.0438135	-14.8535	0.636933	-0.650786	6.6e-50	5.53e-49	Down	101.904	102.371	103.494	67.5183	63.079	62.4008
BABAM2	794.144	0.0810481	-24.0804	0.258517	-1.95167	4.01e-128	1.1e-126	Down	30.3231	30.5899	30.9031	8.77203	6.90064	7.71531
BACE1	315.474	0.121262	-14.0962	0.305801	-1.70933	4.01e-45	3.07e-44	Down	4.73217	4.15744	4.2405	1.34813	1.29779	1.30674
BACH2	54.8408	0.277271	-2.34839	0.636776	-0.651142	0.0188547	0.0282978	Down	0.208918	0.225306	0.184707	0.095423	0.136839	0.155084
BAG3	2075.24	0.045424	22.8794	2.05519	1.03928	7.45e-116	1.76e-114	Up	27.357	28.9638	28.9022	57.8455	58.4206	56.1276
BAG5	1369.12	0.0573555	-14.9598	0.551706	-0.858028	1.34e-50	1.15e-49	Down	18.3834	17.9327	19.3641	10.4222	9.51707	10.2963
BAHD1	1143.65	0.0585334	14.4496	1.79724	0.845785	2.52e-47	2.01e-46	Up	8.389	8.29105	8.40662	14.7303	14.931	14.7087
BAIAP2L2	8.922	0.754606	-2.13158	0.327938	-1.6085	0.0330413	0.0478966	Down	0.297614	0.0896608	0.254815	0.0329105	0.125852	0.0471945
BAIAP3	55.4701	0.278768	2.79702	1.7168	0.779722	0.00515756	0.0083211	Up	0.314181	0.445055	0.425916	0.830134	0.592826	0.583265
BAK1	815.17	0.0746677	15.3275	2.21065	1.14447	5.01e-53	4.51e-52	Up	12.9789	11.2143	11.5759	25.5224	26.2089	26.0698
BANK1	4.5406	1.0852	2.38835	6.02866	2.59184	0.0169243	0.0255799	Up	0.0150079	0.0286353	0.015259	0.0945965	0.180872	0.0753633
BARD1	372.597	0.118257	-8.86039	0.483705	-1.0478	7.97e-19	2.96e-18	Down	4.41491	5.46913	4.53663	2.20525	2.07989	2.58096
BARX1	22.5154	0.47639	4.46053	4.36189	2.12495	8.18e-06	1.67e-05	Up	0.104588	0.432372	0.35446	1.24522	1.3305	1.26048
BATF3	108.818	0.196449	-5.59735	0.466648	-1.09959	2.18e-08	5.17e-08	Down	5.4638	6.8439	6.57295	2.84801	3.05785	2.76463
BAZ2B	824.019	0.0708946	10.5399	1.67856	0.747221	5.66e-26	2.69e-25	Up	2.97512	3.133	2.80745	4.9178	4.81605	5.00221
BBS1	274.14	0.137551	-13.7013	0.270813	-1.88463	9.97e-43	7.18e-42	Down	6.13113	7.29651	7.15604	1.95527	1.5394	1.99493
BBS10	200.195	0.149453	-5.02325	0.5943	-0.750737	5.08e-07	1.12e-06	Down	3.9715	3.25361	4.08297	2.38851	2.2538	1.97208
BBS12	70.3965	0.27048	3.07847	1.78097	0.832666	0.00208066	0.00351124	Up	0.752538	0.464541	1.06518	1.4571	1.27446	1.25964
BBS2	793.234	0.0765767	-14.2585	0.469153	-1.09187	3.97e-46	3.09e-45	Down	19.8174	20.2502	19.4326	8.4261	9.99678	9.03522
BBS4	404.746	0.0987722	-7.02577	0.618159	-0.693951	2.13e-12	6.15e-12	Down	9.24832	9.65124	9.90198	5.61122	5.83831	6.06578
BBS5	133.82	0.174312	3.77294	1.57753	0.657671	0.000161332	0.000299209	Up	1.75092	1.71812	1.81412	2.38243	2.83031	2.98104
BBS7	418.852	0.0980294	5.98718	1.50204	0.58692	2.14e-09	5.35e-09	Up	4.11238	4.44868	3.9323	6.28735	6.28123	5.91248
BCAM	208.985	0.154576	-12.1116	0.273163	-1.87216	9.17e-34	5.33e-33	Down	7.19406	6.88367	7.42358	2.00781	1.53129	2.24302
BCAP31	3907.1	0.0320521	22.6656	1.6546	0.726482	9.78e-114	2.25e-112	Up	76.883	77.541	77.7486	125.837	125.237	127.003
BCAR3	3484.49	0.0370764	-19.7023	0.602699	-0.730491	2.06e-86	3.29e-85	Down	50.6657	49.3959	47.3317	29.6138	28.702	29.1374
BCAS2	1214.69	0.0571702	16.4319	1.91775	0.939414	1.13e-60	1.17e-59	Up	34.54	35.7499	34.6138	67.0578	64.9797	66.0171
BCCIP	2425.58	0.0436769	17.9546	1.72214	0.7842	4.42e-72	5.54e-71	Up	27.4464	29.1517	28.7842	50.6847	47.0354	47.0512
BCDIN3D	138.475	0.17504	-7.89376	0.383759	-1.38173	2.93e-15	9.52e-15	Down	3.3638	3.10004	3.50308	1.35517	1.16437	1.24637
BCL10	562.491	0.0873963	13.1425	2.217	1.14861	1.88e-39	1.25e-38	Up	5.07672	4.76676	4.40099	10.498	10.0631	10.5327
BCL2L15	13.39	0.691727	4.36889	8.12338	3.02208	1.25e-05	2.51e-05	Up	0.0631501	0.0100409	0.0214022	0.298532	0.274831	0.179697
BCL2L2	467.818	0.0941254	-9.62286	0.533753	-0.905756	6.4e-22	2.66e-21	Down	9.53158	9.43526	8.82523	4.86531	4.6213	5.11645
BCL2L2-PABPN1	10.1834	0.677547	2.29234	2.93461	1.55317	0.0218862	0.0325615	Up	0.163886	0.134013	0.071412	0.172166	0.470266	0.42324
BCL3	512.699	0.0865226	7.83968	1.60026	0.678309	4.52e-15	1.46e-14	Up	4.20873	4.14598	4.33276	6.77055	6.56809	6.64226
BCL9	634.35	0.0824698	11.6139	1.94234	0.957798	3.5e-31	1.92e-30	Up	3.53927	3.6054	4.12997	7.21108	7.15211	7.17794
BCL9L	5766.69	0.0326063	19.7068	1.5611	0.642566	1.88e-86	3.01e-85	Up	20.0457	21.7091	22.2038	33.4636	32.9037	31.9029
BCLAF1	5274.38	0.0327502	41.5056	2.56564	1.35932	0	0	Up	20.5098	21.4825	20.0558	51.3072	51.5649	53.8375
BCO2	124.44	0.184882	-5.76106	0.477933	-1.06512	8.36e-09	2.03e-08	Down	3.11317	3.30558	2.61089	1.49665	1.41315	1.3425
BDH1	236.404	0.13863	-9.86605	0.387499	-1.36773	5.84e-23	2.51e-22	Down	1.82164	1.7102	1.48857	0.619277	0.650272	0.64542
BDNF	270.252	0.129927	-8.89445	0.44887	-1.15563	5.87e-19	2.19e-18	Down	2.59828	2.15106	2.35599	1.04983	0.959741	1.12911
BEGAIN	72.1375	0.258467	4.77691	2.35328	1.23467	1.78e-06	3.78e-06	Up	0.357061	0.585473	0.521862	0.890862	1.19907	1.29993
BEND3	352.269	0.106944	-5.91523	0.645015	-0.632596	3.31e-09	8.23e-09	Down	3.67444	3.34471	3.45858	2.35144	2.18356	2.1191
BEST1	44.1758	0.367825	-5.05043	0.275921	-1.85767	4.41e-07	9.73e-07	Down	0.55828	0.675264	0.871702	0.303715	0.190233	0.0800984
BEST3	39.2665	0.420537	6.60174	6.85082	2.77628	4.06e-11	1.11e-10	Up	0.0249067	0.134647	0.0928524	0.57563	0.400226	0.733749
BET1L	1420.62	0.0544648	-13.1353	0.609031	-0.715412	2.07e-39	1.37e-38	Down	32.3466	31.9726	32.4129	18.5847	20.1843	19.1923
BFSP1	41.6254	0.375733	-3.0882	0.447408	-1.16034	0.00201373	0.00340309	Down	1.4572	1.2164	0.518552	0.344433	0.530513	0.530514
BHLHE40	6111.7	0.027425	39.5225	2.11977	1.08391	0	0	Up	66.724	66.9695	64.9164	140.172	138.565	135.71
BHLHE41	239.145	0.132266	8.97341	2.2766	1.18688	2.87e-19	1.08e-18	Up	1.8718	2.13479	2.26084	4.53889	4.80568	4.69262
BICC1	837.144	0.0724348	-12.0929	0.544896	-0.875947	1.15e-33	6.68e-33	Down	3.2868	3.65975	3.55166	1.79148	1.90723	1.92956
BICD2	1334.25	0.05845	10.3873	1.52324	0.60714	2.83e-25	1.32e-24	Up	8.06645	8.6641	9.26651	13.2485	13.0866	12.6334
BICDL1	302.15	0.137163	19.6147	6.45496	2.69041	1.16e-85	1.83e-84	Up	0.893852	0.852741	0.706849	4.93502	5.23663	5.42615
BICRA	500.523	0.090257	10.7941	1.9646	0.974239	3.67e-27	1.8e-26	Up	2.33378	2.5604	2.61752	4.78077	4.79023	4.95138
BICRAL	579.403	0.0859469	-8.1779	0.614351	-0.702864	2.89e-16	9.74e-16	Down	5.58345	5.79836	5.26695	3.628	3.20103	3.24688
BID	492.609	0.0991355	12.5124	2.36269	1.24043	6.38e-36	3.94e-35	Up	6.15431	5.87125	5.65367	14.0114	14.846	12.2624
BIN3	300.984	0.117865	7.36004	1.82449	0.867491	1.84e-13	5.55e-13	Up	3.69913	3.79533	3.84972	6.32393	6.62407	7.41266
BIRC2	1582.55	0.0527064	-16.2738	0.55182	-0.857731	1.52e-59	1.53e-58	Down	26.0091	24.6347	26.7732	14.0014	14.1355	13.898
BIRC3	330.458	0.120295	-16.2141	0.258732	-1.95047	4.01e-59	4.02e-58	Down	6.16239	6.32158	6.56787	1.66217	1.43374	1.75633
BIVM	153.95	0.182056	-11.5679	0.232289	-2.10601	5.99e-31	3.26e-30	Down	3.26297	3.97027	3.30351	0.798856	0.888692	0.722063
BLOC1S1	695.989	0.076442	-10.248	0.581005	-0.783379	1.21e-24	5.5e-24	Down	80.61	83.5197	87.5813	49.5294	46.2212	48.1982
BLOC1S3	319.999	0.117559	5.26659	1.53596	0.619136	1.39e-07	3.16e-07	Up	5.32742	5.259	5.24924	6.97949	8.67633	8.26318
BMERB1	571.927	0.0873459	7.55476	1.57995	0.659878	4.2e-14	1.3e-13	Up	10.4203	11.1092	10.9364	16.7984	18.1333	15.5532
BMF	401.099	0.114542	10.0839	2.2269	1.15504	6.51e-24	2.9e-23	Up	3.10244	2.38199	2.571	6.23931	5.27129	6.14629
BMP2	93.621	0.22037	-6.27557	0.383435	-1.38295	3.48e-10	9.1e-10	Down	1.81289	2.2682	2.05473	0.686859	0.940201	0.686497
BMP4	4.38256	1.47984	3.7942	49.0038	5.61482	0.000148118	0.000275521	Up	0	0	0	0.0668076	0.298056	0.191608
BMP5	273.639	0.123688	-4.96463	0.653353	-0.614066	6.88e-07	1.5e-06	Down	1.73617	1.89715	1.56617	1.13655	1.13312	1.07621
BMP8B	96.3713	0.227868	-8.07618	0.279264	-1.8403	6.68e-16	2.22e-15	Down	1.40533	1.28167	1.37492	0.315692	0.497093	0.301807
BMS1	2081.15	0.0437194	14.2777	1.54137	0.624211	3.02e-46	2.35e-45	Up	19.6278	19.2904	19.129	29.1772	29.2243	29.6562
BNC2	179.562	0.152776	5.22153	1.73836	0.797723	1.77e-07	4.01e-07	Up	0.548007	0.515057	0.561302	0.83582	0.905055	1.03551
BNIP1	446.479	0.0995043	10.1646	2.0159	1.01142	2.85e-24	1.28e-23	Up	11.4455	9.42703	11.2394	21.4709	21.1334	21.062
BNIP2	2992.38	0.0366621	19.2927	1.63276	0.707311	6.19e-83	9.3e-82	Up	19.0543	19.0338	19.4998	31.439	30.4399	30.6652
BOD1	1962.44	0.0503251	-17.6137	0.540958	-0.886411	1.93e-69	2.32e-68	Down	58.7931	57.9765	57.8565	33.2081	31.0927	28.7218
BOK	227.223	0.136477	-4.98778	0.623854	-0.68072	6.11e-07	1.33e-06	Down	5.09609	4.65483	5.67744	3.15138	2.95832	3.35761
BOLA1	184.515	0.1447	-4.48372	0.637814	-0.648793	7.34e-06	1.5e-05	Down	11.0453	10.4473	10.9422	7.09092	6.82644	6.44721
BOP1	1320.04	0.0560032	-13.1606	0.59997	-0.737037	1.48e-39	9.87e-39	Down	35.5813	36.1181	37.5001	20.9231	22.1599	21.3755
BORCS6	389.083	0.102641	5.89044	1.52056	0.604601	3.85e-09	9.53e-09	Up	8.43532	9.90864	8.66395	13.3826	13.572	13.4856
BORCS8	144.148	0.162669	-3.80129	0.651416	-0.61835	0.000143945	0.000268037	Down	5.55159	5.47478	5.58104	3.40749	3.60217	3.6335
BPGM	432.092	0.100592	7.96161	1.74216	0.800873	1.7e-15	5.56e-15	Up	7.49213	6.138	6.7137	11.9616	11.6268	11.2867
BPHL	147.499	0.178826	-5.2552	0.521317	-0.939768	1.48e-07	3.35e-07	Down	3.92099	4.08626	4.59325	2.70874	1.99036	1.77634
BPNT2	3474.66	0.0352648	28.5615	2.01003	1.00722	2.02e-179	8.6e-178	Up	17.428	17.2525	16.6593	33.8285	33.9957	33.754
BRCA1	1733.87	0.0523558	-14.7636	0.585215	-0.772962	2.51e-49	2.08e-48	Down	16.4125	16.4237	16.3051	10.0602	8.71515	9.54376
BRD3	1158.43	0.0597676	-14.8396	0.540765	-0.886925	8.13e-50	6.79e-49	Down	12.4031	12.5717	13.2288	6.9655	6.5922	6.77626
BRD3OS	640.491	0.0838735	7.63232	1.55849	0.64015	2.31e-14	7.24e-14	Up	4.64476	4.83798	4.67533	6.65197	7.8119	7.24394
BRD4	3399.27	0.0357757	21.5697	1.70724	0.77167	3.46e-103	6.94e-102	Up	12.7172	12.6514	13.2271	21.3205	21.9564	21.5567
BRD8	2749.2	0.0396772	-26.1864	0.486664	-1.039	3.8e-151	1.33e-149	Down	42.8185	43.0366	43.4533	21.4371	19.8609	20.6554
BRF2	504.635	0.0975169	7.82058	1.69659	0.762638	5.26e-15	1.69e-14	Up	8.84821	7.08672	7.55265	13.5321	12.3169	13.3709
BRI3BP	1208.43	0.056327	10.6973	1.5184	0.602548	1.05e-26	5.07e-26	Up	6.72791	6.80266	6.79105	10.2115	10.1598	9.99944
BRICD5	37.3978	0.353402	-2.27595	0.57263	-0.804325	0.0228492	0.0339029	Down	4.08156	2.37281	2.78818	2.14388	1.15289	1.92149
BRINP1	62.5354	0.283934	6.88101	3.87381	1.95375	5.94e-12	1.68e-11	Up	0.598044	0.36451	0.337805	1.48338	1.85192	1.61835
BRIP1	538.766	0.0866643	-10.8513	0.521079	-0.940425	1.97e-27	9.66e-27	Down	3.02572	3.2627	3.28353	1.66143	1.63284	1.61505
BRME1	73.835	0.257457	-7.92996	0.24289	-2.04163	2.19e-15	7.16e-15	Down	1.14663	1.29613	1.04826	0.293549	0.222574	0.319346
BRMS1L	310.595	0.121937	5.81595	1.63487	0.709177	6.03e-09	1.48e-08	Up	3.20695	3.43191	3.38819	5.0388	4.9012	6.18952
BROX	1968.44	0.047524	14.0037	1.58613	0.665513	1.48e-44	1.12e-43	Up	17.5924	17.0366	16.7393	26.3735	26.0135	27.8026
BSCL2	553.911	0.0873012	10.7412	1.9155	0.937724	6.52e-27	3.18e-26	Up	8.96491	9.63576	8.80224	17.9162	16.1542	17.6271
BTBD19	62.6831	0.269313	2.80345	1.68764	0.755005	0.00505585	0.00816803	Up	0.637899	0.657245	0.518857	0.978383	0.755968	1.2813
BTBD7	1132.96	0.0604873	12.2561	1.67172	0.741336	1.56e-34	9.26e-34	Up	4.57205	4.67182	5.00698	8.02626	7.63451	7.78389
BTG2	554.868	0.0877932	12.055	2.08254	1.05835	1.83e-33	1.06e-32	Up	6.89115	7.69752	6.59429	14.803	14.2682	14.3846
BTN2A1	1049.47	0.0636394	19.2816	2.34091	1.22707	7.67e-83	1.15e-81	Up	9.0658	9.16249	9.66133	20.9279	21.3227	21.9804
BTN3A1	235.297	0.138973	-4.75823	0.632323	-0.661266	1.95e-06	4.14e-06	Down	3.98477	3.38987	3.78048	2.6663	2.00098	2.28138
BTN3A3	270.461	0.125768	-5.51734	0.618177	-0.693907	3.44e-08	8.09e-08	Down	5.72892	6.24379	6.1133	3.42841	3.4023	4.16827
BUB1B-PAK6	24.5103	0.446974	2.33087	2.05885	1.04184	0.0197602	0.0295795	Up	0.176543	0.116601	0.3728	0.470788	0.354609	0.518275
BUD31	2600.26	0.0403333	15.3408	1.53554	0.618747	4.08e-53	3.67e-52	Up	33.9505	36.1637	34.7571	52.3272	52.5345	53.6459
BZW1	6030.88	0.0304206	33.1737	2.01274	1.00916	2.58e-241	1.82e-239	Up	63.8074	64.547	63.5963	122.849	125.939	131.418
C10orf143	7.1235	0.847462	-2.47313	0.233925	-2.09588	0.0133936	0.0205354	Down	0.29838	0.49168	0.165476	0.0284959	0.10897	0.0817276
C10orf62	2.37848	1.62322	2.25731	12.6767	3.66411	0.0239885	0.0355052	Up	0	0	0.0441178	0.22792	0.217895	0.130737
C10orf90	17.4414	0.513029	3.51947	3.49573	1.80559	0.000432407	0.000774522	Up	0.0420077	0.110208	0.0960986	0.26478	0.274228	0.316418
C11orf54	382.574	0.110142	-13.6945	0.351515	-1.50834	1.1e-42	7.89e-42	Down	5.91203	5.25145	5.19214	1.88113	1.97918	1.79839
C11orf68	450.245	0.0963977	-8.46086	0.568169	-0.815608	2.65e-17	9.29e-17	Down	18.481	19.8832	20.7104	10.8056	10.5336	11.6852
C11orf80	169.973	0.171083	-9.13724	0.338394	-1.56323	6.41e-20	2.48e-19	Down	5.45801	5.59588	6.49339	2.04607	1.52392	2.27451
C11orf86	648.417	0.0818676	9.04825	1.67105	0.740758	1.45e-19	5.55e-19	Up	21.017	22.761	23.0194	34.2552	38.3651	37.1875
C11orf94	7.37188	0.809086	2.51757	4.10371	2.03693	0.0118168	0.0182563	Up	0.294289	0.842261	0.149606	1.70036	1.62557	1.92113
C12orf76	129.704	0.178623	-4.61023	0.565072	-0.823493	4.02e-06	8.36e-06	Down	5.22325	5.01133	4.7675	2.5565	3.219	2.56328
C13orf46	16.645	0.54897	-2.55035	0.378913	-1.40006	0.0107616	0.0166998	Down	0.149812	0.16972	0.371276	0.0491814	0.112844	0.0940366
C14orf132	170.299	0.156455	-4.07698	0.642664	-0.637864	4.56e-05	8.84e-05	Down	1.161	1.28135	1.15728	0.65168	0.817351	0.805921
C14orf93	94.2754	0.212095	-4.37871	0.525331	-0.9287	1.19e-05	2.41e-05	Down	1.05597	1.02278	0.958898	0.601234	0.558598	0.412878
C15orf39	2611.55	0.0424839	15.1654	1.56297	0.644287	5.99e-52	5.27e-51	Up	25.0829	23.6226	25.2968	37.718	36.9199	39.1676
C15orf40	535.229	0.0883118	-8.58581	0.591222	-0.758228	9.02e-18	3.22e-17	Down	2.90765	2.68998	2.60658	1.63441	1.54244	1.59868
C15orf48	56.684	0.291957	-7.50783	0.218853	-2.19197	6.01e-14	1.85e-13	Down	7.62974	8.05317	7.34476	1.44956	1.79339	1.71187
C15orf61	136.345	0.190223	-5.60095	0.477831	-1.06543	2.13e-08	5.07e-08	Down	2.55034	2.01355	2.50359	1.38578	0.895838	1.04725
C16orf46	52.8391	0.341763	6.10549	4.24754	2.08663	1.02e-09	2.61e-09	Up	0.592508	0.335621	0.207082	2.08129	1.41328	1.26451
C16orf74	172.409	0.168447	-9.42059	0.332892	-1.58687	4.49e-21	1.81e-20	Down	14.9186	15.6667	15.0506	4.06993	4.64588	6.21387
C17orf113	9.89332	0.694871	-2.3888	0.31646	-1.65991	0.0169035	0.0255539	Down	0.352784	0.121161	0.172169	0.059297	0.0708611	0.0708612
C17orf58	263.639	0.126107	-5.10902	0.639809	-0.644286	3.24e-07	7.2e-07	Down	8.53548	10.266	8.82148	5.91861	5.57341	5.91291
C17orf75	350.915	0.109304	-6.73278	0.600434	-0.735922	1.66e-11	4.63e-11	Down	4.94339	4.66304	5.25199	3.02252	3.06808	2.68876
C17orf80	679.891	0.0814782	-12.4882	0.493965	-1.01752	8.65e-36	5.32e-35	Down	12.8482	11.7445	11.7968	5.88097	5.5433	6.26749
C17orf97	76.5557	0.235908	3.81462	1.86593	0.899897	0.000136394	0.000254438	Up	1.4593	1.74705	1.45462	2.58509	2.5576	3.41972
C19orf33	482.617	0.0920961	-10.3186	0.517525	-0.9503	5.81e-25	2.67e-24	Down	81.6322	77.7616	76.5658	41.9196	40.0758	38.2431
C19orf54	398.474	0.109527	-12.2345	0.395019	-1.34001	2.03e-34	1.2e-33	Down	7.60788	7.25797	7.0076	2.62451	2.62255	3.25298
C19orf73	9.00525	0.692931	-2.13862	0.358013	-1.48192	0.0324662	0.04712	Down	1.06491	1.08366	0.721819	0.298323	0.499103	0.213902
C1orf116	14.1074	0.576299	2.14442	2.35516	1.23583	0.0319993	0.0464987	Up	0.0478714	0.109607	0.0876101	0.301739	0.144234	0.125003
C1orf162	75.6449	0.232406	4.50358	2.06574	1.04666	6.68e-06	1.37e-05	Up	0.35231	0.357113	0.395517	0.786481	0.81086	0.648689
C1orf198	863.793	0.0697765	8.64432	1.51905	0.603171	5.41e-18	1.95e-17	Up	8.09772	8.35072	8.94913	12.9579	12.9367	12.071
C1orf226	276.991	0.120735	-5.55021	0.62846	-0.670106	2.85e-08	6.74e-08	Down	4.23815	4.07818	4.35873	2.38652	2.69861	2.74767
C1orf50	156.614	0.165589	-6.1433	0.494053	-1.01726	8.08e-10	2.07e-09	Down	2.65602	2.29103	2.12661	1.15096	1.20036	1.08922
C1orf52	681.039	0.0847929	10.4772	1.85111	0.888393	1.1e-25	5.16e-25	Up	2.4977	2.79194	3.15815	4.98599	5.13335	5.2614
C1orf54	14.0439	0.578495	2.26508	2.48	1.31034	0.0235077	0.0348296	Up	0.758862	0.66363	0.128593	1.26223	1.39725	1.14321
C1orf56	94.5938	0.236115	-8.44229	0.251154	-1.99335	3.11e-17	1.08e-16	Down	3.05707	4.33855	4.26417	0.796244	1.06571	1.01496
C1orf74	187.435	0.149036	-4.51863	0.62701	-0.67344	6.22e-06	1.28e-05	Down	2.66537	2.7681	2.46984	1.41774	1.71681	1.7394
C1QBP	5511.97	0.0284916	23.106	1.57825	0.658328	4.03e-118	9.88e-117	Up	197.508	196.764	193.298	312.436	302.45	298.015
C1QTNF1	469.132	0.101146	-11.3488	0.451285	-1.14789	7.52e-30	3.96e-29	Down	8.01713	7.02939	6.63058	3.29261	3.10361	3.23615
C1QTNF3	28.2116	0.376848	2.15763	1.75698	0.813099	0.0309564	0.0450791	Up	0.363006	0.253073	0.255516	0.440013	0.504791	0.56088
C1RL	749.352	0.0822903	-22.9968	0.269356	-1.89241	5.02e-117	1.22e-115	Down	16.7422	17.8456	17.0223	5.02945	4.5635	4.10284
C1S	3046.66	0.038499	15.2569	1.50251	0.587376	1.48e-52	1.32e-51	Up	45.3863	45.171	43.1254	64.4739	66.1402	67.0805
C20orf204	82.6408	0.217699	3.95771	1.81704	0.86159	7.57e-05	0.000144258	Up	1.05865	1.2531	1.19596	2.1007	2.1855	1.98861
C20orf96	68.0644	0.250727	2.52919	1.55201	0.634136	0.0114327	0.0176838	Up	1.9004	1.49492	2.03389	2.38168	3.31493	2.57828
C21orf58	279.724	0.141165	-16.4827	0.199329	-2.32677	4.88e-61	5.07e-60	Down	5.22546	4.83375	4.99023	0.84453	1.20045	0.902997
C22orf23	11.9601	0.609756	-2.1886	0.396527	-1.33451	0.0286263	0.0419285	Down	0.437765	0.510437	0.321453	0.178842	0.244252	0.0732756
C22orf39	295.058	0.123185	-13.7151	0.310036	-1.68949	8.25e-43	5.95e-42	Down	6.27318	6.47099	6.70927	2.17191	1.86305	1.90572
C2orf15	34.65	0.367957	-4.84152	0.290886	-1.78147	1.29e-06	2.76e-06	Down	2.07898	1.37085	1.55424	0.417531	0.491282	0.521988
C2orf68	689.506	0.079891	-13.9308	0.462349	-1.11295	4.12e-44	3.08e-43	Down	10.8545	11.1215	11.0244	5.05054	4.57488	5.39306
C2orf92	27.336	0.413788	-4.85896	0.248174	-2.01058	1.18e-06	2.53e-06	Down	0.911626	0.784433	0.690615	0.206559	0.197473	0.179522
C3	10507.4	0.023285	-47.8837	0.4617	-1.11497	0	0	Down	150.631	146.682	144.213	66.9019	66.8214	66.9227
C3AR1	12.0414	0.969207	4.70884	23.6513	4.56384	2.49e-06	5.24e-06	Up	0.0150896	0	0.030684	0.348742	0.318248	0.378867
C3orf14	89.195	0.231519	5.30079	2.34118	1.22724	1.15e-07	2.64e-07	Up	1.92158	2.11766	1.3474	4.42016	4.62502	3.39391
C3orf52	187.286	0.148397	9.57223	2.67676	1.42049	1.05e-21	4.32e-21	Up	2.40193	2.44872	2.46606	6.48136	6.59834	6.19629
C3orf62	169.052	0.168016	-4.60689	0.58478	-0.774034	4.09e-06	8.5e-06	Down	2.65637	3.4862	3.0009	2.06709	1.46801	1.73621
C4BPA	37.1202	0.381441	-6.01694	0.203753	-2.29511	1.78e-09	4.48e-09	Down	1.19772	1.75628	1.21776	0.326209	0.334136	0.178206
C4BPB	44.4017	0.361571	-5.0913	0.279154	-1.84087	3.56e-07	7.9e-07	Down	1.2004	1.79414	1.24083	0.483401	0.522419	0.160744
C4orf3	465.665	0.100489	7.37465	1.67142	0.741072	1.65e-13	4.99e-13	Up	6.29124	7.41924	5.78109	10.5398	10.5736	10.9789
C4orf36	20.7359	0.447684	-2.81636	0.417302	-1.26084	0.00485718	0.00786388	Down	0.776456	0.625003	0.764776	0.229411	0.365534	0.292427
C4orf48	333.899	0.12546	7.06421	1.8484	0.886277	1.62e-12	4.69e-12	Up	5.61132	6.63692	8.2376	12.4212	12.9675	11.8461
C4orf54	12.353	0.973323	4.73372	24.3767	4.60743	2.2e-06	4.65e-06	Up	0	0.00462752	0.00986353	0.0968177	0.151018	0.097431
C5	15.7403	0.661247	-4.86381	0.107605	-3.21618	1.15e-06	2.48e-06	Down	0.283071	0.312247	0.170885	0.0371714	0.0355365	0.00888413
C5AR1	418.374	0.106276	-11.2044	0.438072	-1.19076	3.88e-29	2.01e-28	Down	13.2553	14.5676	12.802	5.72389	5.28819	6.50679
C5orf46	39.5762	0.315851	2.6907	1.80232	0.849858	0.00713032	0.0113119	Up	0.267182	0.295677	0.358581	0.505225	0.590337	0.536671
C5orf63	29.2894	0.379856	-3.3915	0.409438	-1.28828	0.000695107	0.00122353	Down	0.382253	0.333636	0.314226	0.179422	0.114354	0.122522
C6orf132	55.2148	0.281699	-5.15876	0.365206	-1.45322	2.49e-07	5.57e-07	Down	0.602266	0.787077	0.645895	0.260011	0.265146	0.207146
C6orf141	66.1698	0.257061	3.31139	1.80404	0.85123	0.000928339	0.001618	Up	0.923509	0.701231	1.09226	1.34635	1.74141	1.72249
C7	7.03055	1.01158	-3.17402	0.10801	-3.21077	0.00150345	0.00257072	Down	0.165885	0.105504	0.0843301	0.0387257	0	0
C7orf25	358.968	0.115043	-14.0127	0.327132	-1.61206	1.3e-44	9.88e-44	Down	6.32802	6.45222	5.62823	2.12211	1.8046	2.00636
C8orf33	3297.31	0.0383108	19.455	1.67636	0.745336	2.64e-84	4.07e-83	Up	48.5901	45.623	50.0274	80.4784	78.5768	78.866
C8orf37	104.269	0.203956	-7.20015	0.361354	-1.46851	6.01e-13	1.78e-12	Down	2.20805	2.45256	2.71002	0.878133	0.82367	0.91871
C8orf48	8.19595	0.727246	2.11461	2.9036	1.53784	0.0344629	0.0498415	Up	0.111291	0.212345	0.15087	0.389711	0.335313	0.63337
C8orf88	10.7772	0.747869	3.84663	7.34507	2.87678	0.000119753	0.000224415	Up	0.159027	0.151713	0	0.668244	0.67878	0.918351
C9	5.94464	1.39022	4.35369	66.3766	6.0526	1.34e-05	2.68e-05	Up	0	0	0	0.239736	0.133695	0.305588
C9orf116	151.326	0.181738	9.86746	3.46605	1.79329	5.76e-23	2.48e-22	Up	5.85308	5.43497	4.84014	15.4129	19.2025	20.3782
C9orf152	2.88215	1.55609	2.5454	15.5718	3.96087	0.0109154	0.0169247	Up	0	0	0.0199326	0.102975	0.137825	0.078757
C9orf43	21.8467	0.54201	-5.19757	0.141892	-2.81713	2.02e-07	4.55e-07	Down	0.856216	0.466764	1.05709	0.064248	0.122844	0.143319
C9orf47	7.22305	0.825667	2.66277	4.59022	2.19856	0.00774999	0.0122435	Up	0.0108861	0.0415415	0.0332046	0.11436	0.174928	0.0983974
C9orf78	1995.04	0.0449075	13.5213	1.52331	0.607206	1.17e-41	8.24e-41	Up	46.7669	45.2762	47.0217	69.8476	68.2523	70.3663
CA12	2245.09	0.0481568	40.754	3.89759	1.96258	0	0	Up	7.92152	8.33186	7.89595	30.6461	32.0223	29.9922
CA13	29.671	0.402951	4.56905	3.58284	1.8411	4.9e-06	1.01e-05	Up	0.14919	0.207023	0.179265	0.48443	0.830896	0.572093
CA2	97.661	0.20413	6.01613	2.34254	1.22807	1.79e-09	4.5e-09	Up	2.22582	1.89823	1.88588	4.71196	4.50471	4.6402
CA5A	9.70655	0.693951	-2.54446	0.294078	-1.76573	0.0109448	0.0169658	Down	0.309687	0.162494	0.236151	0.0487998	0.108858	0.0466534
CA5B	189.879	0.168161	-4.7934	0.57194	-0.806064	1.64e-06	3.49e-06	Down	1.67965	2.13897	1.85659	1.36789	0.897612	0.936303
CA9	403.332	0.170549	27.1932	24.895	4.63779	7.81e-163	3e-161	Up	1.19257	1.0402	1.00466	27.3115	25.8365	26.1787
CAB39	1406.59	0.0552588	15.4082	1.8043	0.851441	1.44e-53	1.32e-52	Up	6.86546	7.40812	7.40533	12.5638	12.7157	13.2138
CABCOCO1	45.8573	0.311147	-3.84396	0.436473	-1.19604	0.000121063	0.000226841	Down	1.6303	1.43412	1.05482	0.66727	0.616657	0.489074
CABLES1	651.952	0.0859469	-17.7198	0.347971	-1.52296	2.95e-70	3.57e-69	Down	9.13602	9.28959	9.74505	2.86824	3.31734	3.45158
CABLES2	130.706	0.185141	-4.58524	0.555201	-0.848917	4.53e-06	9.39e-06	Down	2.29639	2.60237	2.23575	1.27199	1.06229	1.56548
CABP4	119.824	0.191242	-5.79585	0.463805	-1.10841	6.8e-09	1.66e-08	Down	1.29677	1.28029	1.18816	0.459376	0.590609	0.666329
CACHD1	108.677	0.206867	9.80615	4.07999	2.02857	1.06e-22	4.52e-22	Up	0.331002	0.385095	0.336539	1.45874	1.45945	1.3135
CACNA1G	14.8142	0.520908	-2.21559	0.449341	-1.15412	0.0267197	0.0393045	Down	0.107565	0.102618	0.0944515	0.0564998	0.0392834	0.0392835
CACNA2D3	37.5218	0.336115	-3.38992	0.453947	-1.1394	0.000699121	0.00123015	Down	0.570015	0.729485	0.890529	0.321314	0.321144	0.335107
CACTIN	1320.88	0.0603576	17.3388	2.06556	1.04653	2.4e-67	2.77e-66	Up	9.73472	11.0743	11.3791	21.5593	22.0622	21.8039
CAD	4842.06	0.0318978	-36.1962	0.449197	-1.15458	7e-287	6.83e-285	Down	48.665	48.7726	47.8197	20.8223	22.1111	21.2737
CALCOCO1	1109.42	0.0617834	-15.5237	0.514375	-0.959107	2.4e-54	2.21e-53	Down	13.2871	13.3927	13.767	6.95065	7.08126	6.44496
CALHM3	59.8718	0.286796	4.97174	2.68677	1.42587	6.64e-07	1.45e-06	Up	1.05228	0.97346	1.13472	2.78035	1.98554	3.58678
CALML4	293.073	0.124781	13.5808	3.23693	1.69463	5.21e-42	3.7e-41	Up	1.81647	1.78505	2.16624	5.91124	6.21362	6.22735
CALML6	17.7877	0.767202	-5.62363	0.0502595	-4.31446	1.87e-08	4.46e-08	Down	0.84472	0.671557	0.906566	0.0739496	0.0471313	0
CALR	15761.3	0.0195785	51.9811	2.02471	1.01771	0	0	Up	296.752	285.8	298.279	592.369	584.876	577.892
CAMK1	85.8725	0.225967	-4.17113	0.520316	-0.94254	3.03e-05	5.94e-05	Down	3.95641	2.98303	4.05504	1.84351	2.11492	1.6663
CAMK2A	15.589	0.735424	5.30405	14.936	3.90072	1.13e-07	2.59e-07	Up	0.0309747	0	0.0314929	0.292856	0.300714	0.311084
CAMK2N1	297.916	0.118351	-6.84696	0.570244	-0.810348	7.54e-12	2.13e-11	Down	8.37951	9.42009	8.40457	5.28171	4.57175	4.86744
CAMKK2	847.087	0.074693	-19.2002	0.370073	-1.43412	3.69e-82	5.48e-81	Down	12.1579	12.4002	11.8605	4.29118	4.82982	4.14124
CAMSAP2	3249.05	0.0354786	19.8426	1.629	0.703987	1.28e-87	2.07e-86	Up	16.7328	16.3876	16.1881	26.491	26.2521	26.3178
CAND1	4229.45	0.032643	22.7804	1.67437	0.743621	7.17e-115	1.67e-113	Up	14.6037	14.6058	15.322	24.2341	24.8463	24.2854
CANT1	1492.46	0.0528467	13.3659	1.63166	0.706343	9.57e-41	6.58e-40	Up	16.3256	15.1955	15.9018	25.2431	25.1102	25.7848
CAP1	7252.6	0.025802	26.299	1.60055	0.678567	1.97e-152	7e-151	Up	92.6525	92.3422	93.4869	145.811	142.833	150.018
CAPN3	36.2771	0.353693	-4.82562	0.306341	-1.70679	1.4e-06	2.98e-06	Down	0.726294	0.787992	0.897717	0.314171	0.185932	0.22884
CAPN5	45.0116	0.344008	7.12911	5.47354	2.45248	1.01e-12	2.96e-12	Up	0.149457	0.219358	0.11689	0.990352	0.773599	0.86597
CAPN7	1268.6	0.0569773	-11.7931	0.627663	-0.671939	4.24e-32	2.37e-31	Down	20.9282	21.9841	21.155	12.9676	13.6695	12.9387
CAPS	24.67	0.406886	-2.95671	0.434357	-1.20305	0.00310936	0.00514557	Down	1.33865	1.24257	1.21391	0.532105	0.654045	0.43603
CAPZA2	2681.15	0.0403454	19.9653	1.74776	0.805509	1.1e-88	1.82e-87	Up	19.9568	20.6949	21.2207	35.0728	34.9707	36.3696
CARD14	35.7054	0.38043	4.57783	3.34392	1.74154	4.7e-06	9.73e-06	Up	0.164286	0.239704	0.0786043	0.548212	0.611449	0.43675
CARD19	263.561	0.137015	8.75363	2.29641	1.19938	2.07e-18	7.54e-18	Up	8.91279	10.1448	10.9368	19.501	25.1869	23.0263
CARD6	168.807	0.156205	3.78345	1.50628	0.590994	0.000154671	0.000287337	Up	1.66902	1.85957	1.47399	2.39324	2.37363	2.65504
CARF	33.5841	0.373036	-5.17929	0.262054	-1.93206	2.23e-07	5.01e-07	Down	0.370372	0.426949	0.45502	0.1378	0.100742	0.0852432
CARM1	1535.24	0.0517225	-13.6231	0.613604	-0.704619	2.92e-42	2.08e-41	Down	26.8859	27.8998	27.6825	16.9585	16.9262	15.9272
CARMIL1	1285.7	0.0643708	-15.1343	0.509019	-0.974209	9.62e-52	8.45e-51	Down	12.437	11.8057	11.6616	6.11893	5.40569	6.4674
CARNMT1	717.442	0.0781624	7.98697	1.54144	0.624281	1.38e-15	4.55e-15	Up	5.12704	4.74587	5.56824	7.6177	7.88578	7.90379
CASD1	346.526	0.110783	-10.499	0.446549	-1.16311	8.73e-26	4.12e-25	Down	4.1277	4.20563	3.72672	1.82989	1.73282	1.74111
CASP1	165.64	0.156517	-3.75708	0.665243	-0.588048	0.000171909	0.000318044	Down	4.17939	4.73476	4.29357	2.76695	2.66711	3.21365
CASP10	60.8908	0.269581	4.76888	2.43783	1.2856	1.85e-06	3.93e-06	Up	0.338839	0.248079	0.26439	0.736749	0.751828	0.553979
CASP14	57.1564	0.685168	8.92901	69.4488	6.11788	4.3e-19	1.61e-18	Up	0.0805469	0.0192106	0	2.17887	2.36616	2.26505
CASP9	765.142	0.0742367	-11.2605	0.560217	-0.835942	2.06e-29	1.07e-28	Down	13.7077	12.5797	13.7195	7.26333	7.33336	7.45425
CATIP	4.69957	1.42127	-3.26095	0.0402548	-4.63469	0.00111039	0.00192221	Down	0.171589	0.257238	0.249227	0	0	0.0246184
CATSPERD	21.8556	0.446557	-3.17468	0.374315	-1.41768	0.00150002	0.00256545	Down	0.623774	0.490945	0.396381	0.22935	0.172278	0.156616
CAV2	839.992	0.0787259	-13.0939	0.48943	-1.03083	3.57e-39	2.36e-38	Down	17.3652	18.9467	20.9196	9.59302	9.32142	8.65323
CAVIN2	45.3574	0.308813	-2.75884	0.554029	-0.851966	0.0058007	0.0092981	Down	1.08667	1.0696	0.911941	0.742926	0.398433	0.537019
CAVIN4	49.182	0.318778	6.40419	4.11679	2.04152	1.51e-10	4.02e-10	Up	0.340075	0.210882	0.449494	1.28612	1.28078	1.46863
CBARP	498.884	0.0935983	11.959	2.17247	1.11934	5.83e-33	3.32e-32	Up	3.7319	3.28973	3.86354	7.98387	7.82638	7.45045
CBLL1	954.817	0.0669162	9.32864	1.5414	0.624237	1.07e-20	4.29e-20	Up	4.568	4.19671	4.59111	6.61668	6.99274	6.64165
CBLN3	25.6259	0.424328	-2.67181	0.455737	-1.13373	0.00754428	0.0119409	Down	0.787187	0.608904	0.886881	0.536404	0.235038	0.256406
CBS	615.423	0.19607	-7.65193	0.353476	-1.50032	1.98e-14	6.23e-14	Down	12.804	12.6073	16.8262	5.13405	5.5963	3.96023
CBWD1	480.503	0.105679	8.45332	1.85747	0.893336	2.83e-17	9.9e-17	Up	5.84361	5.55859	6.07995	9.36037	10.3517	12.2167
CBWD2	414.185	0.104658	7.29334	1.69738	0.763308	3.02e-13	9.05e-13	Up	5.66445	5.32375	4.75092	8.31674	9.47022	8.50802
CBWD3	65.785	0.272954	5.67089	2.92389	1.54789	1.42e-08	3.41e-08	Up	0.821378	0.70524	1.28052	2.301	2.72224	3.02471
CBWD5	378.009	0.105055	10.5565	2.15699	1.10902	4.74e-26	2.26e-25	Up	3.40768	3.93237	3.52521	7.48796	7.77135	7.81619
CBWD6	133.838	0.206994	8.31122	3.29522	1.72038	9.47e-17	3.24e-16	Up	1.27297	1.03865	0.868524	4.34618	3.12888	2.85973
CBX5	11826.7	0.0207181	49.4595	2.03455	1.02471	0	0	Up	35.5729	35.2458	34.7413	69.9352	70.3065	71.1361
CBX7	182.703	0.17261	-15.2129	0.162004	-2.6259	2.9e-52	2.57e-51	Down	3.99792	4.07076	4.22114	0.67306	0.57911	0.707802
CBY1	281.244	0.146861	-20.3675	0.125765	-2.9912	3.25e-92	5.66e-91	Down	21.2595	20.8288	20.3241	2.75404	2.42721	2.55063
CC2D1A	827.6	0.0696045	-9.6691	0.627195	-0.673013	4.08e-22	1.71e-21	Down	14.9928	14.7597	15.2289	9.65728	9.29076	8.82478
CC2D1B	1418.89	0.0557149	10.5217	1.50131	0.586218	6.86e-26	3.24e-25	Up	7.10633	7.46672	7.88505	11.4605	11.0672	10.6566
CCDC102A	139.316	0.180025	-4.35864	0.580487	-0.784664	1.31e-05	2.63e-05	Down	2.36848	2.20638	2.91805	1.55142	1.51117	1.21733
CCDC102B	19.5224	0.485359	3.01595	2.75837	1.46382	0.00256177	0.00428035	Up	0.0440506	0.0355592	0.0275615	0.138828	0.085078	0.0680625
CCDC107	406.14	0.10066	7.22407	1.65539	0.727172	5.05e-13	1.5e-12	Up	13.0444	13.9155	11.9067	20.6208	21.388	21.3462
CCDC113	390.842	0.104679	-12.2731	0.410446	-1.28474	1.26e-34	7.53e-34	Down	3.72266	4.13895	3.83418	1.59191	1.50105	1.63309
CCDC12	1270.85	0.0570648	17.9915	2.03733	1.02668	2.27e-72	2.86e-71	Up	6.09564	5.85586	6.13997	12.4051	12.1015	11.767
CCDC122	32.3015	0.387203	-4.46553	0.301647	-1.72907	7.99e-06	1.63e-05	Down	0.569545	0.355647	0.642244	0.174056	0.1456	0.145601
CCDC127	941.425	0.0686608	-9.15833	0.646706	-0.628818	5.27e-20	2.05e-19	Down	6.7812	6.34479	6.66386	4.07754	4.01788	4.49661
CCDC13	28.707	0.569699	7.11698	16.6164	4.05454	1.1e-12	3.23e-12	Up	0.010903	0.00520075	0.0387988	0.355067	0.257325	0.27375
CCDC136	13.2495	0.566851	2.70488	2.8944	1.53326	0.0068329	0.0108725	Up	0.0705055	0.0768717	0.0614443	0.20104	0.242776	0.151735
CCDC137	1304.71	0.0593002	14.4488	1.81104	0.856816	2.55e-47	2.03e-46	Up	18.3925	20.0262	17.732	34.6207	32.3408	33.1976
CCDC14	1526.31	0.0580592	-20.6756	0.435152	-1.20041	5.75e-95	1.04e-93	Down	14.0643	12.796	13.3787	6.11981	5.43318	5.68864
CCDC150	321.211	0.112038	7.83953	1.83824	0.878324	4.52e-15	1.46e-14	Up	2.32982	2.35452	2.12791	4.26243	4.15427	3.91632
CCDC159	79.8868	0.232192	2.91523	1.59869	0.676892	0.00355427	0.00584009	Up	1.65383	1.66542	2.42884	3.34608	2.86056	2.8298
CCDC167	91.6129	0.217525	4.64578	2.01471	1.01057	3.39e-06	7.07e-06	Up	4.69679	7.11651	5.24354	10.8356	11.7464	11.2839
CCDC171	71.0037	0.24203	-4.0925	0.503301	-0.990506	4.27e-05	8.29e-05	Down	0.428494	0.353545	0.32969	0.18249	0.197725	0.170586
CCDC173	19.0222	0.49596	2.6221	2.46307	1.30046	0.00873887	0.0137257	Up	0.360641	0.321117	0.122225	0.454633	0.724394	0.772688
CCDC177	6.98277	1.35409	3.90466	39.0501	5.28725	9.44e-05	0.000178578	Up	0	0	0.012807	0.224955	0.177109	0.113856
CCDC18	407.238	0.100202	-10.4196	0.484962	-1.04406	2.02e-25	9.41e-25	Down	2.62878	2.77674	2.72217	1.37824	1.22002	1.28346
CCDC181	6.62154	1.22882	3.47533	19.3002	4.27054	0.000510221	0.000909023	Up	0	0	0.0419741	0.281899	0.310962	0.186577
CCDC186	402.785	0.115775	8.52061	1.98133	0.986473	1.59e-17	5.61e-17	Up	1.88741	1.44164	1.67218	3.67226	3.01095	3.0719
CCDC189	121.1	0.187127	-7.91509	0.358209	-1.48113	2.47e-15	8.04e-15	Down	5.2622	4.75456	5.12377	1.87193	1.76163	1.70571
CCDC191	51.8994	0.291067	-5.14751	0.353978	-1.49827	2.64e-07	5.91e-07	Down	0.504828	0.663085	0.543028	0.184463	0.227785	0.183698
CCDC22	337.098	0.113245	6.0898	1.61288	0.689639	1.13e-09	2.87e-09	Up	5.94417	6.23569	5.7426	8.54129	10.247	9.65236
CCDC25	1194.87	0.0658838	-21.7909	0.369676	-1.43567	2.83e-105	5.86e-104	Down	25.1838	25.2363	25.4601	9.52777	8.16346	9.92506
CCDC28A	220.498	0.149159	-4.90641	0.602137	-0.731835	9.28e-07	2e-06	Down	7.14966	6.67467	7.60678	5.17713	4.0775	3.46203
CCDC32	383.178	0.10047	7.02797	1.63139	0.706102	2.1e-12	6.05e-12	Up	3.31277	3.57215	3.47493	5.68585	5.43576	5.51777
CCDC33	18.7081	0.521086	-4.33968	0.208577	-2.26135	1.43e-05	2.86e-05	Down	0.298324	0.187239	0.255423	0.0494834	0.0630759	0.0394225
CCDC40	71.7966	0.244145	-3.95693	0.511901	-0.966062	7.59e-05	0.000144711	Down	0.719325	0.533062	0.607289	0.344097	0.26446	0.328963
CCDC50	1736.75	0.0520219	-11.5372	0.659668	-0.600189	8.56e-31	4.63e-30	Down	12.0096	12.8523	12.6285	7.69316	8.5049	8.13333
CCDC6	1865.48	0.0477633	19.5997	1.91341	0.936147	1.55e-85	2.45e-84	Up	12.2519	11.9078	11.7648	22.3404	22.1246	23.1869
CCDC61	37.9558	0.346549	-4.67704	0.325149	-1.62083	2.91e-06	6.1e-06	Down	0.659708	0.702792	0.558954	0.138607	0.231894	0.242937
CCDC62	54.9303	0.306163	6.51291	3.98343	1.99401	7.37e-11	1.99e-10	Up	0.326566	0.287582	0.229867	0.950025	1.41282	0.946084
CCDC66	329.846	0.120114	-4.89255	0.66542	-0.587664	9.95e-07	2.15e-06	Down	6.2668	5.56302	5.14303	3.2917	4.05007	3.76784
CCDC68	169.861	0.159248	-4.99559	0.576128	-0.795538	5.87e-07	1.28e-06	Down	2.45605	2.8736	2.28512	1.37526	1.57074	1.37295
CCDC69	81.2579	0.219309	-4.1583	0.531465	-0.911953	3.21e-05	6.27e-05	Down	1.61227	1.67122	1.73381	0.928287	0.871888	0.825181
CCDC71	392.8	0.106073	-14.7158	0.338928	-1.56095	5.11e-49	4.2e-48	Down	17.0886	18.2949	17.2549	5.46901	5.9374	6.14419
CCDC81	28.8342	0.499055	6.69224	10.1246	3.3398	2.2e-11	6.08e-11	Up	0.0691157	0.0769263	0.035136	0.822884	0.462759	0.532174
CCDC88B	242.482	0.141338	9.89296	2.63582	1.39825	4.47e-23	1.93e-22	Up	1.33153	1.00927	1.37236	3.47785	3.01346	3.13253
CCDC9	570.895	0.0945734	10.8625	2.03822	1.02731	1.74e-27	8.55e-27	Up	7.73622	9.56046	9.99542	17.4544	19.0534	18.2167
CCDC92	128.211	0.194622	-10.5278	0.241661	-2.04894	6.43e-26	3.05e-25	Down	2.45115	2.20148	2.30132	0.521956	0.48791	0.643155
CCDC9B	551.736	0.0894928	-9.21028	0.564774	-0.824254	3.25e-20	1.28e-19	Down	7.12774	7.20772	7.04484	3.91623	4.36298	3.60421
CCHCR1	390.661	0.110084	-7.97058	0.544336	-0.877431	1.58e-15	5.18e-15	Down	8.48661	8.27925	7.89735	3.79448	4.95984	4.4462
CCL2	49.7496	0.303529	4.64024	2.65451	1.40845	3.48e-06	7.26e-06	Up	2.41706	2.03461	1.44559	4.92898	4.3552	6.14012
CCL26	18.1651	1.03615	2.42998	5.72718	2.51782	0.0150996	0.0229745	Up	0.32467	1.00665	0	2.89911	2.36401	2.2825
CCL27	2.2929	1.71732	-2.68474	0.040934	-4.61056	0.00725862	0.0115078	Down	1.26325	0.241031	0.256878	0	0	0
CCL5	171.807	0.167406	-6.6597	0.461732	-1.11487	2.74e-11	7.56e-11	Down	9.65149	10.2135	9.1945	5.58076	3.7062	3.95057
CCN1	4382.43	0.0349613	-65.4486	0.204735	-2.28817	0	0	Down	171.815	170.553	170.716	34.9816	35.1848	33.234
CCN2	385.328	0.10534	-13.2495	0.380062	-1.39569	4.54e-40	3.07e-39	Down	12.6625	13.1548	12.5536	4.85222	5.04611	4.45778
CCN3	809.2	0.0722827	19.9338	2.71484	1.44087	2.07e-88	3.41e-87	Up	9.36777	9.56944	9.481	24.8273	25.1315	25.9692
CCN5	1605.22	0.0575199	-34.6091	0.251614	-1.99071	1.84e-262	1.49e-260	Down	66.8062	68.807	71.394	16.4822	18.3081	16.4481
CCND3	1642.58	0.0545516	21.9194	2.29062	1.19574	1.7e-106	3.54e-105	Up	17.3665	18.0676	19.6046	41.4046	42.7051	39.9283
CCNDBP1	596.065	0.0816664	-11.5885	0.518928	-0.946393	4.71e-31	2.57e-30	Down	11.282	11.3723	11.312	6.03779	5.71522	5.6012
CCNE1	232.214	0.154325	5.81579	1.86286	0.89752	6.03e-09	1.48e-08	Up	5.23003	4.88661	3.20696	8.35465	8.17671	7.93304
CCNE2	425.892	0.0994903	-6.49524	0.638955	-0.646213	8.29e-11	2.23e-10	Down	7.29108	7.4028	7.1468	5.11111	4.33261	4.30493
CCNG1	1904.04	0.0518775	18.2941	1.93061	0.949055	9.22e-75	1.2e-73	Up	28.7859	28.8414	30.5567	52.7917	55.9434	58.7362
CCNH	938.972	0.0705466	-17.3119	0.428898	-1.22129	3.83e-67	4.4e-66	Down	10.4118	10.3064	10.6656	4.04618	4.73306	4.45789
CCNK	1421.13	0.0558052	15.6642	1.83292	0.874143	2.66e-55	2.5e-54	Up	18.2129	19.506	17.8345	32.5243	34.2487	33.4646
CCNL2	2044.54	0.0472294	-18.4695	0.546274	-0.872303	3.63e-76	4.87e-75	Down	27.4967	27.884	28.7628	14.3224	15.421	15.4734
CCNP	17.5066	0.593627	4.62766	6.71368	2.7471	3.7e-06	7.71e-06	Up	0.11603	0.138367	0.147464	0.639933	1.39837	0.611787
CCNT1	2513.58	0.0398493	22.5341	1.86344	0.897968	1.92e-112	4.35e-111	Up	13.5301	13.8523	13.7097	25.0976	25.0343	25.2347
CCNT2	1313.48	0.059622	17.5844	2.06826	1.04842	3.24e-69	3.87e-68	Up	5.16753	5.2209	5.87433	11.3085	10.7298	11.055
CCNY	898.846	0.0736523	-18.4402	0.390079	-1.35816	6.25e-76	8.33e-75	Down	12.0835	13.1152	12.9643	4.74624	5.3245	4.57636
CCR6	5.23699	1.06945	2.6523	7.14283	2.8365	0.0079946	0.0126105	Up	0	0.0449239	0.0159592	0.197875	0.0788214	0.157643
CCRL2	173.735	0.181506	13.331	5.35043	2.41965	1.53e-40	1.05e-39	Up	1.55183	1.88422	1.26224	8.74397	7.16923	8.89779
CCS	238.441	0.139138	-6.052	0.557845	-0.842065	1.43e-09	3.62e-09	Down	15.1708	14.9445	16.0275	8.04647	10.0251	7.2459
CCT5	32373	0.0178389	39.3579	1.62687	0.7021	0	0	Up	357.845	351.265	339.755	564.179	563.637	551.838
CCZ1	376.118	0.110938	-7.62706	0.556276	-0.846128	2.4e-14	7.54e-14	Down	10.0971	10.2664	12.2922	5.65253	6.18225	6.02659
CCZ1B	291.193	0.117317	-6.2503	0.601541	-0.733266	4.1e-10	1.07e-09	Down	10.2219	10.4167	11.5739	6.4674	6.32876	6.27044
CD101	23.6558	0.501786	6.0204	8.11702	3.02095	1.74e-09	4.38e-09	Up	0.0343793	0.0491971	0.0524317	0.37922	0.336644	0.371172
CD109	3120.79	0.038497	-18.7795	0.605855	-0.722956	1.11e-78	1.56e-77	Down	22.9645	22.96	23.2182	14.161	12.9934	14.083
CD14	124.708	0.201961	11.9905	5.35766	2.4216	3.99e-33	2.28e-32	Up	1.31091	1.48099	1.33284	7.32054	7.65684	6.79069
CD163L1	84.407	0.22999	7.29438	3.19902	1.67763	3e-13	8.98e-13	Up	0.389162	0.347566	0.277813	1.01771	1.04779	1.13095
CD164	7054.66	0.0279791	29.7809	1.78169	0.833243	6.91e-195	3.34e-193	Up	80.0681	85.1833	85.043	143.956	145.31	149.6
CD177	31.9927	0.369037	-2.97029	0.467764	-1.09615	0.00297521	0.00493039	Down	0.784005	1.05069	0.645289	0.470636	0.318704	0.3562
CD180	41.8792	0.41383	8.4519	11.2953	3.49765	2.87e-17	1e-16	Up	0.0684507	0.0653024	0.0695958	0.636907	0.785668	0.834774
CD200R1	37.2981	0.774428	7.51639	56.5281	5.8209	5.63e-14	1.74e-13	Up	0.0135418	0.025838	0.0137684	0.953139	1.02002	1.00642
CD226	22.5398	0.432476	-2.57139	0.462632	-1.11206	0.0101291	0.0157712	Down	0.141447	0.113635	0.0946138	0.0508343	0.0672901	0.0411218
CD24	3475.49	0.037356	-46.6215	0.299039	-1.74159	0	0	Down	89.5554	93.7108	91.0366	27.4399	26.1317	27.1784
CD248	79.6472	0.240872	7.08025	3.26127	1.70544	1.44e-12	4.19e-12	Up	0.764043	0.669802	0.923793	2.42962	2.86197	2.26054
CD276	4635.4	0.0320608	54.9693	3.39253	1.76236	0	0	Up	30.1531	29.6545	29.6404	98.5328	99.5718	100.535
CD33	20.6306	0.491325	4.29868	4.32304	2.11205	1.72e-05	3.43e-05	Up	0.167585	0.195406	0.0757285	0.489033	0.710635	0.673234
CD36	33.5375	0.352998	2.5019	1.84442	0.883168	0.0123527	0.0190269	Up	0.197026	0.281947	0.1639	0.451593	0.350781	0.36877
CD44	8664.17	0.0242175	36.5547	1.8471	0.885264	1.5e-292	1.6e-290	Up	46.8926	46.8723	44.7779	84.2357	83.6643	84.0093
CD55	5808.92	0.0268868	-29.7892	0.573977	-0.800936	5.39e-195	2.61e-193	Down	118.038	120.654	120.889	67.6048	68.0481	67.4707
CD63	6583.16	0.0274932	27.205	1.67941	0.747954	5.67e-163	2.18e-161	Up	146.005	141.809	142.406	237.339	242.036	231.715
CD68	485.133	0.0948088	17.1175	3.07992	1.62289	1.1e-65	1.23e-64	Up	6.9516	7.5456	7.91605	22.7198	22.4342	22.7755
CD70	1738.3	0.0494129	-13.9581	0.619979	-0.689709	2.81e-44	2.11e-43	Down	43.3025	40.9077	41.5268	25.5706	25.9894	25.1598
CD74	52.1155	0.336525	-2.33962	0.579411	-0.78734	0.0193035	0.028929	Down	1.39073	0.663382	1.05264	0.876593	0.512133	0.38798
CD80	3.06953	1.55345	3.28162	34.2457	5.09785	0.00103211	0.00179168	Up	0	0	0	0.161751	0.115977	0.0773182
CD81	4441.06	0.034437	19.5478	1.59457	0.673166	4.31e-85	6.72e-84	Up	83.2825	87.1572	79.7293	133.967	127.93	130.891
CD82	575.587	0.0841504	7.92813	1.58794	0.667156	2.22e-15	7.25e-15	Up	10.1253	10.2425	9.22972	15.0383	15.626	15.6041
CD83	267.567	0.122669	-6.20376	0.590082	-0.761012	5.51e-10	1.42e-09	Down	7.6396	7.86027	7.29323	4.31607	4.75074	4.17084
CD99L2	577.899	0.086768	-8.84291	0.587523	-0.767282	9.33e-19	3.45e-18	Down	6.91462	7.46994	7.23823	4.5016	3.78521	4.22536
CDC123	2409.78	0.0426068	17.7754	1.69039	0.757353	1.1e-70	1.35e-69	Up	70.0641	75.7818	72.0066	119.475	120.308	122.711
CDC14A	106.961	0.200794	-6.8717	0.384273	-1.3798	6.34e-12	1.79e-11	Down	1.56673	1.65448	1.42263	0.558979	0.534393	0.663044
CDC16	770.537	0.0727799	-12.5099	0.532012	-0.91047	6.59e-36	4.07e-35	Down	22.8344	22.6786	22.9668	11.9588	11.3656	12.5313
CDC25B	2771.11	0.0403392	-18.2296	0.600665	-0.735368	3.01e-74	3.89e-73	Down	51.1432	52.5335	49.173	30.4296	29.4692	30.4869
CDC25C	509.824	0.090061	-6.90735	0.649733	-0.622082	4.94e-12	1.4e-11	Down	17.2123	16.828	16.2522	11.4378	9.88952	10.8544
CDC37L1	516.014	0.0915741	6.84778	1.54444	0.627079	7.5e-12	2.12e-11	Up	6.80295	5.77213	6.04451	9.17046	9.61358	9.50779
CDC40	770.772	0.0782381	10.5488	1.77192	0.825316	5.15e-26	2.45e-25	Up	8.08116	8.19132	6.87009	13.2647	13.7369	13.3805
CDC42BPA	2376.79	0.043659	-24.1836	0.481021	-1.05583	3.31e-129	9.13e-128	Down	15.0377	15.0598	14.8319	7.45022	6.73989	7.09027
CDC42EP1	2738.29	0.0477954	-34.86	0.315094	-1.66615	3e-266	2.47e-264	Down	101.481	108.184	101.832	30.9671	30.6888	34.9252
CDC42EP3	1140.64	0.058703	-11.0153	0.638771	-0.64663	3.23e-28	1.62e-27	Down	12.2433	12.5264	12.1476	7.68241	7.88596	7.64145
CDC45	580.318	0.0880832	-20.1784	0.291713	-1.77738	1.52e-90	2.55e-89	Down	19.2031	20.6099	19.9903	5.70812	5.74196	5.72005
CDC5L	2410.49	0.0449255	17.7744	1.73932	0.798525	1.12e-70	1.37e-69	Up	15.3197	15.4606	14.5204	24.9074	25.8633	26.7789
CDC6	1926.97	0.046486	-23.2596	0.472621	-1.08125	1.14e-119	2.82e-118	Down	47.2319	47.363	46.069	21.5691	21.8416	22.0187
CDC7	683.44	0.0784362	-9.32713	0.602242	-0.731585	1.09e-20	4.35e-20	Down	12.2006	13.4157	13.7745	7.85559	7.63169	7.85974
CDCA2	1344.17	0.0561659	12.4152	1.62148	0.697311	2.16e-35	1.31e-34	Up	12.803	13.3495	13.0299	20.1879	20.5832	21.7533
CDCA3	1172.83	0.0614109	-10.9101	0.628507	-0.67	1.03e-27	5.12e-27	Down	24.5397	22.7307	23.9285	15.0522	15.0901	13.9018
CDCA4	1598.11	0.0531154	-22.5937	0.435254	-1.20007	5e-113	1.14e-111	Down	46.9107	49.3311	49.9271	20.413	21.7628	20.4229
CDCA7L	2083.13	0.0465854	-27.3068	0.414057	-1.2721	3.52e-164	1.37e-162	Down	53.9511	53.506	53.7049	22.422	20.6792	22.5887
CDCP1	4270.43	0.0324002	28.3556	1.89045	0.918727	7.15e-177	2.98e-175	Up	25.2029	24.9381	25.9852	46.6526	46.857	48.0955
CDH1	64.4395	0.24975	-2.72117	0.624334	-0.67961	0.00650517	0.0103705	Down	0.75551	0.981908	0.912874	0.517617	0.505846	0.604817
CDH22	1.69732	1.83704	2.31049	18.9544	4.24446	0.020861	0.0311332	Up	0	0	0	0.0382263	0.0730899	0.0121817
CDH3	153.168	0.176599	-3.90129	0.6203	-0.688963	9.57e-05	0.00018096	Down	1.6678	2.02502	1.77277	0.915845	1.37045	1.04687
CDH5	55.882	0.280461	-4.9584	0.381397	-1.39064	7.11e-07	1.55e-06	Down	0.907795	1.19538	1.05298	0.349226	0.359548	0.475118
CDH7	5.62207	1.2747	3.1548	16.2395	4.02144	0.00160607	0.00273988	Up	0.00781974	0	0	0.061611	0.0235604	0.0392674
CDHR3	21.1174	0.439034	3.02776	2.51279	1.32929	0.00246376	0.00412285	Up	0.0545358	0.0408788	0.047527	0.11049	0.117367	0.125191
CDK11A	631.425	0.0861415	15.1014	2.46375	1.30086	1.58e-51	1.38e-50	Up	6.2558	6.26731	6.85654	16.7866	15.7507	14.4557
CDK11B	995.66	0.064326	10.6137	1.60518	0.682736	2.57e-26	1.23e-25	Up	10.5044	9.82333	9.90221	16.4164	15.3818	15.9679
CDK4	4231.91	0.031276	-22.4867	0.614169	-0.703293	5.61e-112	1.26e-110	Down	150.35	149.687	151.659	91.747	89.1016	92.1937
CDK5R1	88.7408	0.228303	4.11931	1.91913	0.940451	3.8e-05	7.4e-05	Up	0.816392	0.535455	0.539532	1.3615	1.09663	1.11713
CDK5R2	36.8988	0.355646	4.95703	3.39391	1.76295	7.16e-07	1.56e-06	Up	0.232713	0.504567	0.344154	1.22235	1.16858	1.23233
CDK5RAP2	1592.98	0.0507988	-14.9475	0.590777	-0.759314	1.62e-50	1.38e-49	Down	17.5423	17.0342	17.1131	9.78766	10.0201	10.241
CDK5RAP3	1651.92	0.0498604	-21.358	0.477999	-1.06492	3.28e-101	6.41e-100	Down	39.4177	38.9044	39.2357	18.1142	18.4258	18.7549
CDK8	509.522	0.0974032	10.5296	2.03583	1.02562	6.31e-26	2.99e-25	Up	4.50042	3.84721	4.60142	8.26034	8.30329	9.35709
CDK9	743.194	0.0738023	-8.31661	0.65348	-0.613785	9.05e-17	3.1e-16	Down	19.4545	19.8955	18.8093	12.5699	12.9333	11.9106
CDKL3	50.7798	0.29938	3.14729	1.9215	0.942236	0.00164792	0.00280837	Up	0.352473	0.390498	0.462413	1.01528	0.593796	0.673731
CDKN1A	3865.51	0.0352586	47.7796	3.2146	1.68464	0	0	Up	36.7735	36.2664	35.4562	115.711	111.576	116.036
CDKN1C	322.899	0.110452	9.1249	2.01093	1.00786	7.18e-20	2.77e-19	Up	5.75653	5.90624	6.10131	11.8665	11.8627	11.4264
CDKN2AIP	399.689	0.112748	-5.43595	0.653884	-0.612894	5.45e-08	1.27e-07	Down	7.26175	7.05658	7.79511	5.64265	4.14379	4.46023
CDKN2AIPNL	394.742	0.100663	-8.68881	0.545389	-0.874643	3.66e-18	1.32e-17	Down	11.0642	10.9418	11.206	6.36029	5.8022	5.67375
CDKN3	550.996	0.0987296	-21.6211	0.227724	-2.13464	1.14e-103	2.3e-102	Down	47.5358	51.8566	44.2235	11.0788	10.6969	10.4335
CDNF	11.7665	0.6595	-3.65369	0.188206	-2.40961	0.000258495	0.000471248	Down	0.706335	0.709314	0.831544	0.0781072	0.149343	0.18668
CDPF1	142.565	0.170321	-7.47074	0.413964	-1.27242	7.97e-14	2.45e-13	Down	4.23991	4.55563	4.37616	1.66467	1.7635	1.93555
CDS1	164.938	0.157111	7.78848	2.33538	1.22365	6.78e-15	2.17e-14	Up	1.1927	1.22709	1.10566	2.81301	2.72452	2.57185
CEACAM1	122.101	0.237839	13.9127	9.91059	3.30897	5.31e-44	3.95e-43	Up	0.308572	0.350452	0.343614	3.3651	3.60078	2.81865
CEACAM19	59.9827	0.271711	-2.92123	0.57685	-0.793731	0.00348652	0.00573666	Down	0.916134	1.28368	1.12066	0.797001	0.603806	0.488796
CEBPG	1318.62	0.0563025	-13.7311	0.585159	-0.773098	6.61e-43	4.78e-42	Down	20.6397	20.8713	20.6734	12.4892	11.2752	12.063
CEBPZ	3619.56	0.034941	30.7008	2.10339	1.07272	5.55e-207	2.98e-205	Up	36.6666	37.188	38.1604	76.9883	75.8789	78.9938
CEBPZOS	682.413	0.0808931	-20.984	0.308329	-1.69746	9.19e-98	1.73e-96	Down	14.8392	15.3658	15.1019	4.78737	4.31935	4.64832
CELF2	13.9437	0.554375	-2.29393	0.414172	-1.2717	0.0217944	0.0324351	Down	0.0768555	0.112138	0.0827379	0.0522424	0.0227021	0.0363234
CELF5	2.9463	1.5592	-2.51635	0.0659038	-3.92349	0.0118576	0.0183094	Down	0.10775	0.0456863	0.04869	0.012577	0	0
CELF6	28.5254	0.3927	-3.81347	0.354154	-1.49755	0.000137028	0.000255488	Down	0.736957	0.646817	0.509515	0.185805	0.207238	0.266449
CELSR3	1955.01	0.0494215	15.6016	1.70652	0.771055	7.1e-55	6.64e-54	Up	6.47601	6.71722	6.25221	11.3154	11.0483	10.3123
CEMIP	81.9377	0.239563	6.11428	2.76016	1.46475	9.7e-10	2.47e-09	Up	0.406035	0.251444	0.289704	0.875545	0.937194	0.758341
CENPI	506.03	0.0935298	-10.3254	0.512019	-0.96573	5.41e-25	2.5e-24	Down	5.05922	5.81755	5.31317	2.5741	2.73166	2.85112
CENPK	870.69	0.068543	-10.7272	0.600705	-0.735271	7.59e-27	3.69e-26	Down	10.9348	11.5134	10.8322	6.87126	6.38768	6.42799
CENPM	482.85	0.098989	-14.6082	0.367026	-1.44605	2.49e-48	2.02e-47	Down	22.8814	20.6116	20.4278	8.32423	7.66004	7.12355
CENPP	148.774	0.163797	-5.57459	0.531043	-0.913098	2.48e-08	5.88e-08	Down	1.99227	2.0176	2.04638	1.03036	0.974781	1.15948
CENPQ	453.949	0.0956867	10.6444	2.02585	1.01853	1.85e-26	8.9e-26	Up	8.91109	8.38975	9.44634	17.5255	18.4566	17.3122
CENPS	19.2772	0.485059	-3.7614	0.282339	-1.8245	0.000168968	0.000312723	Down	1.80443	2.11015	1.42035	0.550332	0.467668	0.467669
CENPS-CORT	102.923	0.194032	-3.81394	0.598729	-0.740024	0.000136771	0.000255109	Down	3.58862	3.57686	3.34914	2.11003	2.1517	1.93653
CENPU	243.279	0.131579	-7.5125	0.504006	-0.988487	5.8e-14	1.79e-13	Down	6.74896	6.51452	6.37607	3.36719	3.519	2.85919
CENPV	1234.41	0.0569731	16.5695	1.92387	0.944013	1.16e-61	1.22e-60	Up	39.2291	39.6445	40.9736	76.8488	75.9457	74.1231
CEP135	531.627	0.0994885	8.65262	1.81609	0.860836	5.03e-18	1.81e-17	Up	3.18841	3.40993	3.98913	5.77232	6.25668	6.87497
CEP152	695.777	0.0865702	-8.26241	0.609088	-0.715278	1.43e-16	4.85e-16	Down	4.06923	3.84745	4.04967	2.2208	2.73363	2.21425
CEP162	256.532	0.131612	7.53632	1.98877	0.991874	4.83e-14	1.5e-13	Up	1.21313	1.43696	1.61422	2.89097	2.6248	2.82923
CEP170	1912.41	0.051466	14.1945	1.65925	0.730534	9.91e-46	7.64e-45	Up	7.86784	8.56027	7.68642	12.655	13.6059	13.1255
CEP250	1050.15	0.0626698	-14.3369	0.536447	-0.898492	1.29e-46	1.01e-45	Down	6.67678	6.73016	6.53075	3.64773	3.33838	3.54493
CEP57	1313.97	0.0573198	-16.7506	0.514006	-0.960144	5.6e-63	6e-62	Down	20.5558	20.1518	19.3763	9.93263	9.97453	10.4875
CEP68	260.069	0.134888	-12.4669	0.311728	-1.68164	1.13e-35	6.92e-35	Down	3.20169	3.47207	3.70907	1.07305	0.939651	1.17241
CEP76	521.689	0.0905676	6.87713	1.53991	0.622845	6.11e-12	1.73e-11	Up	6.14506	5.24533	5.49428	8.36667	8.47237	8.74306
CEP78	466.722	0.097156	-16.8682	0.321113	-1.63885	7.71e-64	8.36e-63	Down	3.32482	3.26672	3.14161	1.06777	0.989047	1.02081
CEP85	1186.14	0.0597088	11.9007	1.63646	0.710578	1.17e-32	6.63e-32	Up	10.4124	10.162	10.7257	17.2403	15.9436	17.2265
CERCAM	584.037	0.0871093	-10.9235	0.51708	-0.951541	8.9e-28	4.42e-27	Down	7.13835	6.77475	7.80305	3.73978	3.7703	3.53814
CERS1	28.4475	0.374475	-2.45257	0.529086	-0.918426	0.014184	0.0216801	Down	0.369592	0.477038	0.386827	0.216971	0.240179	0.185593
CERS4	101.601	0.207152	-5.7243	0.439581	-1.1858	1.04e-08	2.51e-08	Down	2.71473	2.81839	3.06457	0.985575	1.42336	1.30308
CERS5	589.667	0.0869089	-16.9364	0.360501	-1.47193	2.42e-64	2.65e-63	Down	12.4454	13.5449	13.2727	4.91451	4.37021	4.65361
CERS6	801.853	0.0703257	10.806	1.69342	0.759941	3.22e-27	1.58e-26	Up	3.14168	3.05045	3.02395	5.18786	4.95458	5.21965
CERT1	809.584	0.0749544	12.3975	1.90428	0.929246	2.7e-35	1.63e-34	Up	3.04871	3.11881	2.97398	5.6994	5.31371	6.12374
CES3	23.1708	0.493817	-5.49703	0.152351	-2.71453	3.86e-08	9.06e-08	Down	0.49197	0.528011	0.487696	0.116285	0.0494092	0.0617616
CETN2	1111.75	0.0598882	11.4471	1.60831	0.685547	2.43e-30	1.3e-29	Up	32.2851	32.7208	31.9155	51.0309	49.7224	52.6804
CETN3	315.813	0.114425	-5.9978	0.621446	-0.686298	2e-09	5.02e-09	Down	7.84426	8.23385	9.18586	5.00239	5.31611	5.12397
CFAP300	29.2523	0.43019	-5.36365	0.202026	-2.30739	8.16e-08	1.88e-07	Down	2.68849	1.96371	1.58029	0.30891	0.3797	0.548457
CFAP36	265.182	0.12276	-6.41273	0.579457	-0.787227	1.43e-10	3.81e-10	Down	7.22075	7.61377	6.78342	4.23637	3.96522	4.13486
CFAP45	195.059	0.335756	17.1181	53.7243	5.7475	1.09e-65	1.22e-64	Up	0.257104	0.327038	0.029045	11.0138	11.9639	9.86948
CFAP53	25.0295	0.421357	-3.87312	0.322648	-1.63197	0.000107449	0.000202017	Down	1.10378	1.21096	0.869737	0.318873	0.277134	0.415702
CFAP97	488.045	0.0923961	-9.02175	0.561137	-0.833575	1.85e-19	7.03e-19	Down	4.15347	4.56442	4.50496	2.52037	2.50701	2.27721
CFB	1495.88	0.0571154	-16.1714	0.527178	-0.923637	8.03e-59	8.01e-58	Down	44.9335	41.1416	41.0129	22.9536	21.7517	21.2603
CFD	312.442	0.131804	-14.8789	0.256832	-1.9611	4.52e-50	3.81e-49	Down	19.8149	22.4058	24.8683	5.76157	4.97511	6.21889
CFDP1	985.151	0.0631641	9.28635	1.50167	0.586564	1.6e-20	6.35e-20	Up	22.9176	24.3721	24.4858	35.5324	35.6201	34.9299
CFL1	15128.5	0.0213046	47.6455	2.021	1.01507	0	0	Up	443.55	427.227	421.546	875.822	850.048	845.12
CFL2	1729.78	0.0493134	-17.5649	0.548595	-0.866186	4.57e-69	5.43e-68	Down	26.3849	25.9738	26.1469	13.7379	13.9784	14.6611
CFP	41.227	0.36388	6.91216	5.71678	2.5152	4.77e-12	1.36e-11	Up	0.116415	0.263769	0.162748	0.947794	1.12533	0.993796
CGB8	9.3137	1.30863	4.36594	52.4697	5.71341	1.27e-05	2.54e-05	Up	0	0	0.0603822	0.873445	1.25254	1.13325
CGN	40.4196	0.327093	-4.50653	0.359969	-1.47405	6.59e-06	1.35e-05	Down	0.582629	0.574999	0.66387	0.211056	0.262305	0.171507
CHAC2	406.632	0.100663	-6.43601	0.638221	-0.647871	1.23e-10	3.28e-10	Down	19.0907	20.0642	20.8195	12.6905	11.5754	13.4053
CHAF1A	2071.31	0.0454087	-27.1203	0.425876	-1.2315	5.68e-162	2.17e-160	Down	35.874	36.0724	36.0281	15.0028	14.6734	15.579
CHAF1B	624.177	0.0881207	-12.4541	0.467337	-1.09747	1.33e-35	8.11e-35	Down	8.04152	7.34539	7.36469	3.43623	3.1794	3.84876
CHCHD10	563.63	0.0854571	-10.6778	0.531267	-0.912491	1.29e-26	6.25e-26	Down	55.5271	53.74	54.7475	30.7012	27.1495	27.9567
CHCHD2	7086.65	0.0260844	28.1399	1.66326	0.734012	3.18e-174	1.3e-172	Up	362.102	349.588	355.723	589.177	587.899	570.264
CHCHD4	812.767	0.0716241	-13.0105	0.524181	-0.931863	1.07e-38	6.99e-38	Down	34.9322	36.3353	35.6169	18.9181	19.0101	17.228
CHDH	104.009	0.21095	-9.38273	0.253615	-1.97929	6.43e-21	2.58e-20	Down	0.921259	1.02082	0.954125	0.228425	0.235618	0.258606
CHERP	2568.26	0.0423773	14.6428	1.53743	0.620523	1.5e-48	1.22e-47	Up	25.9834	27.9207	25.8923	40.4823	41.0776	39.2211
CHID1	1453.21	0.0533828	12.3288	1.57805	0.658146	6.34e-35	3.81e-34	Up	14.0717	13.5404	14.1712	22.3398	21.6745	20.8813
CHKA	1539.94	0.0520299	16.4251	1.80825	0.854597	1.26e-60	1.3e-59	Up	11.6019	11.4504	12.2032	20.5238	21.018	21.1768
CHKB	872.358	0.0677869	10.2204	1.61643	0.692807	1.61e-24	7.29e-24	Up	23.1939	24.1728	25.3261	38.895	37.6508	39.0865
CHMP1B	2104.27	0.0447924	-19.3773	0.547922	-0.867958	1.2e-83	1.82e-82	Down	47.8651	49.0449	47.1467	26.1728	26.4001	25.1264
CHMP2A	1401.45	0.0531022	11.4509	1.52421	0.608066	2.33e-30	1.24e-29	Up	58.3236	59.0013	58.0881	86.9535	86.2501	89.9437
CHMP2B	650.17	0.0823103	13.9824	2.22052	1.1509	2e-44	1.51e-43	Up	8.08597	7.48718	8.8459	17.6343	17.9136	17.7743
CHMP4A	811.947	0.0748366	-18.248	0.388068	-1.36562	2.15e-74	2.78e-73	Down	66.4384	64.7673	60.5544	24.6767	23.4293	25.1569
CHMP4B	3731.67	0.0352696	24.273	1.81014	0.856101	3.78e-130	1.05e-128	Up	85.2642	91.9144	89.1647	156.345	157.46	160.73
CHN1	1410.4	0.0554184	14.7497	1.76223	0.817404	3.09e-49	2.55e-48	Up	14.7204	15.3751	13.8055	25.655	25.3338	25.1922
CHN2	78.9058	0.252336	3.83991	1.95741	0.968949	0.000123078	0.000230437	Up	0.477826	0.49637	0.75572	1.2828	0.831805	1.21572
CHORDC1	1222.93	0.0710836	9.29996	1.58126	0.661075	1.41e-20	5.59e-20	Up	13.2991	16.9466	15.1838	22.8886	23.2239	24.5974
CHPF	1550.01	0.0588686	13.2617	1.71796	0.7807	3.86e-40	2.62e-39	Up	17.1334	18.2039	20.2287	30.4289	30.9187	32.5545
CHRD	37.0874	0.337871	4.5013	2.86961	1.52086	6.75e-06	1.39e-05	Up	0.254131	0.207808	0.246078	0.648354	0.607684	0.741375
CHST12	211.191	0.141804	-5.09323	0.606157	-0.722237	3.52e-07	7.82e-07	Down	7.13041	7.66318	8.55168	5.07529	4.67668	4.17979
CHST13	6.58791	1.37214	-4.47336	0.0141991	-6.13806	7.7e-06	1.57e-05	Down	0.247313	0.550523	0.307328	0	0	0
CHST2	350.902	0.111362	7.08514	1.72789	0.789012	1.39e-12	4.04e-12	Up	3.56102	3.34871	3.06458	6.1458	5.59449	5.23685
CHST5	11.0602	0.664015	2.93829	3.8666	1.95107	0.00330031	0.00544462	Up	0.0889325	0.0565615	0.0602802	0.140138	0.357265	0.282835
CHST6	190.446	0.161006	12.4374	4.00694	2.0025	1.64e-35	9.97e-35	Up	0.411411	0.528769	0.383436	1.75279	1.81916	1.65848
CHURC1	670.593	0.0817553	-10.6417	0.54714	-0.870018	1.91e-26	9.15e-26	Down	12.657	13.2738	13.6293	7.02542	6.53611	7.73816
CIAO2A	1945.2	0.0510699	18.8629	1.9498	0.963328	2.3e-79	3.25e-78	Up	72.0521	81.0968	77.3953	149.036	152.44	141.042
CILP2	20.5902	0.453151	-2.15246	0.508603	-0.975389	0.0313611	0.0456222	Down	0.413995	0.299207	0.331635	0.105433	0.201591	0.21419
CINP	516.466	0.0974916	11.0512	2.11023	1.0774	2.16e-28	1.09e-27	Up	19.457	18.0348	18.4899	41.6349	40.5808	34.0857
CIRBP	2840.42	0.0433773	-42.3523	0.279878	-1.83713	0	0	Down	100.515	96.4141	99.5685	27.2208	28.5093	25.9356
CISD3	583.907	0.0848347	-8.7337	0.598357	-0.740921	2.46e-18	8.97e-18	Down	15.9148	14.848	15.2366	8.47866	9.47396	9.12155
CISH	155.667	0.173743	10.9577	3.74203	1.90382	6.11e-28	3.05e-27	Up	1.64394	1.36377	1.76834	6.08203	5.43167	6.05381
CIT	1933.16	0.0483591	-14.0183	0.62507	-0.67791	1.21e-44	9.15e-44	Down	13.0652	12.6254	12.5971	7.72184	8.23543	7.5942
CITED1	8.64408	0.877053	3.71677	9.57856	3.25981	0.000201782	0.000370635	Up	0.0725089	0	0.110583	0.609376	0.473341	0.618985
CITED2	1156.51	0.0630119	-16.2908	0.490894	-1.02652	1.15e-59	1.16e-58	Down	30.9119	32.8235	33.5188	16.4527	14.5731	15.9768
CITED4	1587.92	0.0537154	-27.0592	0.365136	-1.45349	2.98e-161	1.13e-159	Down	93.1711	93.6045	98.573	33.0344	35.0142	34.4488
CKMT1B	120.388	0.21909	6.34697	2.62181	1.39056	2.2e-10	5.8e-10	Up	1.29897	1.65967	1.74521	4.36181	2.8421	4.93873
CKS2	2597.6	0.0435582	18.6629	1.75676	0.812921	9.92e-78	1.37e-76	Up	170.176	153.946	167.459	284.151	285.91	279.641
CLASRP	1144.54	0.0628903	11.5025	1.65106	0.723396	1.28e-30	6.89e-30	Up	20.533	19.0622	20.9701	32.5367	34.3155	31.5213
CLCF1	194.984	0.1462	4.18258	1.52784	0.611493	2.88e-05	5.66e-05	Up	4.53327	4.81746	4.14236	7.08315	5.99359	7.23266
CLCN2	269.81	0.127253	10.0457	2.4256	1.27834	9.6e-24	4.25e-23	Up	1.81394	1.83574	2.24305	4.68669	4.80059	4.56672
CLCN4	245.908	0.137418	12.3798	3.25173	1.70121	3.36e-35	2.03e-34	Up	0.857308	0.825313	1.06975	3.03754	2.87263	2.88829
CLCN6	1402.48	0.0590536	22.7857	2.54132	1.34558	6.36e-115	1.48e-113	Up	8.06801	7.06751	7.63759	19.2582	19.3104	18.3733
CLDN1	764.797	0.0846897	-25.9418	0.21809	-2.197	2.25e-148	7.62e-147	Down	18.7567	19.6732	20.1274	3.75778	4.66718	4.12985
CLDN11	18.9025	0.609506	5.60465	10.6743	3.41607	2.09e-08	4.96e-08	Up	0.091773	0.0700416	0.0186617	0.539892	0.718917	0.645183
CLDN12	1267.11	0.0585585	26.2834	2.90617	1.53912	2.97e-152	1.05e-150	Up	9.78108	9.99977	9.71732	28.5701	27.2686	28.5564
CLDN16	3.25623	1.40776	-2.20893	0.115852	-3.10964	0.0271798	0.0399158	Down	0.10358	0.0846992	0.0752233	0	0	0.0297219
CLDN7	278.28	0.123838	-10.5157	0.405494	-1.30225	7.31e-26	3.45e-25	Down	13.6889	12.902	13.2472	5.05917	5.03541	5.79736
CLEC2B	808.352	0.0727664	19.005	2.60797	1.38293	1.55e-80	2.24e-79	Up	15.36	16.4238	15.1628	40.2498	39.2042	41.1023
CLEC3B	13.2029	0.689506	4.09883	7.0919	2.82617	4.15e-05	8.07e-05	Up	0.20117	0.0274167	0.0584386	0.754759	0.432937	0.808151
CLEC4A	14.2193	0.540798	2.46976	2.52387	1.33564	0.0135206	0.020719	Up	0.109387	0.178896	0.0953289	0.34474	0.298189	0.313883
CLGN	49.0213	0.322375	-7.22276	0.1991	-2.32843	5.09e-13	1.51e-12	Down	1.53776	1.5386	1.60162	0.236407	0.282511	0.395516
CLHC1	186.193	0.157397	-11.1681	0.295693	-1.75783	5.84e-29	3e-28	Down	2.93551	2.65549	2.73349	0.918158	0.763281	0.7442
CLIC1	6686.26	0.0272974	31.2985	1.80796	0.854367	4.89e-215	2.82e-213	Up	149.223	142.447	148.087	261.143	256.467	264.799
CLIP3	15.6458	0.554203	-3.17676	0.295131	-1.76057	0.0014893	0.00254835	Down	0.280357	0.506772	0.30005	0.124009	0.133374	0.0592773
CLIP4	515.45	0.0923671	-6.96808	0.640104	-0.643621	3.21e-12	9.21e-12	Down	4.54428	5.00683	5.44735	3.09767	3.19708	3.14995
CLMN	186.885	0.145484	-4.32353	0.646622	-0.629006	1.54e-05	3.07e-05	Down	0.933062	0.842527	0.882304	0.592961	0.520604	0.57845
CLMP	2312.6	0.0421805	14.7089	1.53733	0.620429	5.65e-49	4.64e-48	Up	19.6913	19.5646	18.9351	30.0999	28.818	29.1545
CLN6	792.256	0.0823117	-16.5546	0.388871	-1.36264	1.48e-61	1.55e-60	Down	26.3861	28.556	27.3324	10.0842	11.9202	9.47446
CLN8	255.453	0.133193	11.239	2.82247	1.49696	2.62e-29	1.36e-28	Up	2.29549	1.99211	1.74665	5.60079	5.51806	5.65193
CLOCK	915.001	0.0695041	-9.65086	0.62817	-0.670774	4.87e-22	2.04e-21	Down	5.19734	5.20494	4.87641	3.06242	3.01726	3.36644
CLP1	511.058	0.0956511	12.003	2.21622	1.1481	3.43e-33	1.96e-32	Up	11.0121	10.6899	9.49395	23.2045	20.858	24.0272
CLPB	1056.76	0.0632705	15.4872	1.97231	0.979884	4.23e-54	3.89e-53	Up	3.7027	3.54217	3.86358	7.45672	7.03616	7.06703
CLTC	12430.3	0.0218348	32.1898	1.62773	0.70286	2.45e-227	1.55e-225	Up	61.4835	60.7454	59.3827	95.7935	96.2327	98.9258
CLTCL1	362.707	0.105837	-10.7415	0.454752	-1.13685	6.5e-27	3.17e-26	Down	4.7718	4.75844	4.75613	2.05251	2.09431	2.24526
CLUAP1	349.763	0.110947	-12.6249	0.378746	-1.4007	1.54e-36	9.66e-36	Down	6.25221	6.688	6.29362	2.37652	2.54663	2.24703
CLYBL	26.2294	0.410365	-4.06947	0.314261	-1.66997	4.71e-05	9.12e-05	Down	0.289771	0.263586	0.267212	0.0637138	0.0812152	0.108287
CMAS	1246.09	0.0578914	10.7304	1.53815	0.621196	7.33e-27	3.57e-26	Up	28.5086	30.0437	31.7126	45.2083	45.5503	45.853
CMC4	108.723	0.1922	-5.59094	0.47481	-1.07458	2.26e-08	5.36e-08	Down	9.20813	8.55645	9.11901	4.52259	3.90332	4.14352
CMTM1	48.7989	0.29125	2.78474	1.7545	0.811056	0.00535702	0.00862641	Up	2.19796	2.37645	3.35209	4.54103	5.00353	4.12056
CMTM2	8.37807	0.709771	2.21987	2.98059	1.5756	0.0264275	0.0389066	Up	0.251325	0.239766	0.153318	0.580848	0.5553	0.757228
CMTM3	502.732	0.0879385	9.5412	1.78886	0.839039	1.41e-21	5.81e-21	Up	8.25261	8.12978	8.27667	14.677	14.0765	14.6621
CMTM4	842.267	0.0775223	-18.2727	0.374609	-1.41654	1.36e-74	1.78e-73	Down	7.5527	7.78107	6.99863	2.52967	2.74246	2.9585
CMTM6	1246.93	0.0571702	16.1685	1.89784	0.924358	8.41e-59	8.38e-58	Up	14.1132	13.4185	14.2846	26.2555	25.6446	26.1885
CMTM7	29.2329	0.382387	2.32617	1.85253	0.889495	0.0200097	0.029928	Up	0.573623	0.387628	0.534618	0.703036	1.1762	0.840143
CMTM8	58.514	0.267796	-4.23808	0.455354	-1.13494	2.25e-05	4.46e-05	Down	1.86889	2.09197	2.15351	0.732966	1.07612	0.925963
CMTR1	1037.59	0.0628147	-17.5792	0.46515	-1.10423	3.56e-69	4.24e-68	Down	17.0509	17.0342	17.7879	7.9344	7.98337	7.82661
CMYA5	264.611	1.20754	3.04429	12.7826	3.67611	0.00233233	0.00391568	Up	0.0284152	0.0232357	0.425104	1.92324	2.0751	1.98134
CNDP2	1274.74	0.0574119	-11.7699	0.626015	-0.675732	5.58e-32	3.12e-31	Down	15.0065	15.796	15.5532	9.79685	9.74565	9.0252
CNEP1R1	333.976	0.110005	5.84458	1.5615	0.642931	5.08e-09	1.25e-08	Up	6.80902	6.63655	6.09818	10.2518	9.40587	10.3934
CNGA3	1.88248	1.76202	2.49229	20.9879	4.39148	0.0126921	0.019508	Up	0	0	0	0.0815808	0.0389963	0.0259975
CNGB1	36.2622	0.347856	-3.32256	0.448826	-1.15577	0.000891954	0.00155572	Down	0.425694	0.361812	0.393469	0.219535	0.194332	0.108826
CNIH3	15.8069	0.549762	2.48131	2.57421	1.36413	0.0130901	0.0200937	Up	0.170588	0.0488227	0.242819	0.358413	0.342649	0.462576
CNIH4	1294.03	0.0553958	-13.4769	0.596021	-0.746564	2.14e-41	1.49e-40	Down	19.8594	19.5455	19.2272	11.5959	11.5026	11.3002
CNKSR3	318.963	0.113088	-8.81341	0.501148	-0.996691	1.21e-18	4.46e-18	Down	0.965522	0.931327	0.877195	0.47454	0.451517	0.442918
CNN3	1034.71	0.0697505	18.3758	2.43129	1.28172	2.05e-75	2.72e-74	Up	6.79783	6.70555	6.73262	14.8256	16.9464	16.626
CNNM2	550.742	0.0883581	9.44669	1.78347	0.834691	3.5e-21	1.42e-20	Up	1.26514	1.12533	1.29874	2.25362	2.07163	2.14836
CNOT10	840.241	0.0775388	-13.6405	0.480407	-1.05767	2.3e-42	1.65e-41	Down	20.7423	19.0595	17.6785	9.08941	8.65626	9.44017
CNOT4	646.049	0.0792757	8.821	1.62371	0.699292	1.13e-18	4.18e-18	Up	4.91774	4.81115	4.75492	7.36435	7.74738	8.02824
CNPPD1	680.459	0.0763324	-8.61194	0.634033	-0.65737	7.18e-18	2.57e-17	Down	16.6448	17.965	17.7831	11.0938	10.8544	10.7509
CNPY4	134.474	0.177307	-4.49998	0.575195	-0.797877	6.8e-06	1.39e-05	Down	5.8808	6.12035	6.55898	3.81906	2.8636	3.83006
CNRIP1	71.2827	0.249851	2.63413	1.57805	0.658139	0.00843534	0.0132691	Up	1.33482	1.61452	1.06633	2.1785	2.39389	1.67572
CNTF	45.6869	0.317439	2.61313	1.77708	0.82951	0.00897181	0.0140715	Up	1.02475	0.686975	1.07005	1.65842	2.03053	1.16825
CNTNAP1	644.345	0.085743	-9.19298	0.579053	-0.788233	3.82e-20	1.5e-19	Down	5.16968	4.84363	5.34398	2.77375	3.22795	2.74469
CNTNAP4	177.995	0.158395	-5.5941	0.541084	-0.886076	2.22e-08	5.27e-08	Down	1.77938	1.73527	2.05841	0.996949	0.841904	1.12784
COASY	3275.86	0.0399124	-21.9874	0.544283	-0.877571	3.8e-107	7.99e-106	Down	98.6672	94.2999	96.4744	49.0884	52.9049	52.9949
COBL	1587.52	0.0536846	-21.0579	0.456761	-1.13049	1.93e-98	3.66e-97	Down	12.5382	12.7918	12.7305	5.40699	6.03741	5.65792
COG1	649.241	0.0788898	7.52055	1.50869	0.593295	5.45e-14	1.69e-13	Up	9.57776	8.70373	9.31151	13.8256	13.8669	13.2701
COG4	1371.11	0.0565186	-13.8709	0.580768	-0.783966	9.5e-44	7.01e-43	Down	30.5485	32.1953	30.2375	18.6494	17.582	16.9465
COG7	537.089	0.088653	9.25598	1.7661	0.82057	2.12e-20	8.4e-20	Up	7.45307	6.51082	6.70818	12.2853	11.5697	12.078
COIL	822.362	0.0747704	9.98373	1.6777	0.746488	1.8e-23	7.85e-23	Up	12.0395	12.0581	13.3796	20.3372	19.523	21.9935
COL11A2	100.032	0.222081	5.70448	2.40637	1.26686	1.17e-08	2.81e-08	Up	0.245355	0.380364	0.473973	0.908569	0.856286	0.837806
COL12A1	3608.53	0.036783	-35.5393	0.404093	-1.30724	1.22e-276	1.08e-274	Down	23.0236	23.7445	23.3678	9.4707	9.58436	8.84296
COL13A1	57.5053	0.272481	-3.88376	0.480214	-1.05825	0.000102852	0.000193743	Down	1.31579	1.05093	1.26003	0.466114	0.553174	0.691468
COL1A2	173.553	1.48967	2.93796	20.7725	4.3766	0.00330377	0.00544846	Up	0.301193	0.128808	0.0739181	0.196392	9.51287	0.573694
COL3A1	183.718	1.21821	2.91634	11.7347	3.55271	0.00354165	0.00582136	Up	0.422189	0.274617	0.146336	0.514078	8.40312	0.799839
COL4A1	3115.42	0.0388282	42.2519	3.11788	1.64057	0	0	Up	5.37755	5.03677	5.17559	16.0251	15.8325	15.975
COL4A4	9.15273	0.744428	-2.23674	0.315325	-1.66509	0.0253035	0.0373438	Down	0.0894575	0.0609593	0.030318	0.00447509	0.0213913	0.0299478
COL4A5	1877.93	0.0474382	-15.3605	0.603458	-0.728675	3.01e-53	2.73e-52	Down	17.4695	16.8881	17.6212	10.3646	10.5371	9.96719
COL4A6	835.224	0.0760563	-12.2874	0.523213	-0.934531	1.06e-34	6.33e-34	Down	7.01452	6.59051	7.3035	3.95372	3.3717	3.44705
COL5A1	7848.09	0.0237749	26.1813	1.53949	0.622457	4.34e-151	1.51e-149	Up	30.7957	30.5126	31.2261	46.4802	47.157	46.5507
COL6A1	544.736	0.105395	10.6573	2.17834	1.12323	1.61e-26	7.77e-26	Up	4.43681	4.23275	4.43458	9.21658	10.8755	7.99302
COL6A2	223.279	0.145001	4.15141	1.51778	0.601959	3.3e-05	6.46e-05	Up	1.77426	2.09976	2.20356	2.58351	3.37211	3.11272
COL6A3	46.6656	0.833647	2.57839	4.43664	2.14947	0.00992626	0.0154804	Up	0.10722	0.0844994	0.0521371	0.10774	0.725687	0.229411
COL7A1	12312.9	0.0215808	-28.4909	0.652995	-0.614857	1.52e-178	6.43e-177	Down	86.8392	83.7707	85.6428	54.9775	55.6805	54.0265
COL9A2	49.0339	0.287623	4.15645	2.29022	1.19549	3.23e-05	6.32e-05	Up	0.42708	0.445635	0.339239	0.953395	0.898057	0.884654
COLEC10	1.69618	1.79028	2.37041	18.9444	4.2437	0.0177682	0.0267708	Up	0	0	0	0.0468577	0.0447967	0.059729
COLEC11	1.87042	1.74262	2.51577	20.8798	4.38403	0.0118772	0.0183378	Up	0	0	0	0.11511	0.110047	0.0825351
COLGALT1	6042.12	0.0285544	22.0013	1.54567	0.628234	2.8e-107	5.88e-106	Up	63.9658	62.7611	67.1597	99.748	97.5258	97.6335
COLQ	76.7693	0.247262	8.69715	4.43975	2.15048	3.4e-18	1.23e-17	Up	0.491722	0.453974	0.419311	2.01626	1.95944	1.99131
COMMD10	376.481	0.104297	10.8963	2.19839	1.13645	1.2e-27	5.93e-27	Up	8.06835	7.50643	8.37283	17.1621	16.9095	17.7131
COMMD3	54.7272	0.296565	-4.62328	0.386595	-1.37111	3.78e-06	7.87e-06	Down	4.83542	4.17886	4.68496	1.31475	2.51384	1.37119
COMMD5	415.278	0.103672	8.90187	1.89589	0.922878	5.49e-19	2.05e-18	Up	9.51125	8.25948	8.8955	17.6777	15.1244	16.9614
COMMD8	273.97	0.132652	9.85257	2.4742	1.30696	6.68e-23	2.87e-22	Up	3.0824	2.48281	3.32163	7.01917	7.78559	6.80313
COMTD1	412.927	0.101199	-12.6067	0.413001	-1.27578	1.94e-36	1.21e-35	Down	23.3857	24.8229	22.9249	9.60047	10.06	9.25838
COP1	865.727	0.0697051	-10.5834	0.599688	-0.737715	3.56e-26	1.7e-25	Down	5.93056	6.36097	6.42754	3.60349	3.58735	3.85499
COPA	4864.53	0.0337313	-27.5792	0.524755	-0.930283	1.97e-167	7.8e-166	Down	65.8545	62.8633	63.0683	31.9817	34.0195	33.0297
COPS4	543.773	0.0926906	8.40455	1.71597	0.779022	4.3e-17	1.49e-16	Up	13.2353	11.146	11.3727	21.2866	20.2033	18.9093
COPS7A	1743.76	0.0521019	-17.7409	0.526923	-0.924336	2.03e-70	2.47e-69	Down	55.6166	58.0535	58.3549	32.0151	28.97	28.2755
COPS8	1193.73	0.0578774	10.333	1.51367	0.598048	5e-25	2.31e-24	Up	14.3762	14.6762	14.5097	21.1688	21.3704	22.3521
COPZ1	4336.3	0.0349345	-24.8812	0.547445	-0.869214	1.19e-136	3.57e-135	Down	151.709	151.401	153.026	82.5879	77.4009	85.7897
COPZ2	39.4384	0.359712	-5.9469	0.22701	-2.13917	2.73e-09	6.81e-09	Down	4.5531	3.51894	3.22291	0.726551	1.09977	0.694595
COQ10B	672.709	0.0781682	13.3106	2.05689	1.04047	2.01e-40	1.37e-39	Up	11.5026	10.5542	10.7267	22.0124	21.9027	22.4423
COQ2	376.559	0.103532	-8.28882	0.551656	-0.858158	1.14e-16	3.9e-16	Down	17.5823	16.51	17.0335	9.87029	8.91578	8.98518
COQ4	669.475	0.099499	-9.22764	0.529191	-0.91814	2.77e-20	1.09e-19	Down	23.8156	25.1978	29.825	12.9279	15.7677	12.3297
COQ8B	202.142	0.139512	-5.41183	0.59254	-0.755016	6.24e-08	1.45e-07	Down	5.14185	5.66619	5.44125	3.19687	3.28812	2.99303
COQ9	1226.57	0.0672197	-22.3655	0.352721	-1.5034	8.53e-111	1.88e-109	Down	61.662	56.3286	60.7549	19.827	22.655	19.5391
CORIN	7.22984	0.831856	2.6286	4.55236	2.18662	0.00857373	0.0134766	Up	0.00998061	0.0190432	0.0507379	0.0838787	0.130308	0.140332
CORO1C	3618.02	0.037318	18.9646	1.63322	0.707719	3.35e-80	4.81e-79	Up	29.7569	28.5156	27.7396	47.8447	44.8744	45.5857
CORO2A	417.197	0.10223	-5.74471	0.665595	-0.587284	9.21e-09	2.23e-08	Down	4.62265	4.00246	4.43067	2.7647	2.72033	3.0636
CORO7	18.2693	0.511879	-3.36575	0.302948	-1.72286	0.000763359	0.00133875	Down	0.562088	0.288742	0.380994	0.121125	0.086848	0.159222
COTL1	5690.53	0.027234	23.2347	1.55054	0.632772	2.03e-119	5.03e-118	Up	127.976	131.585	129.623	198.764	194.99	200.218
COX16	76.1697	0.252382	6.23517	2.97656	1.57364	4.51e-10	1.17e-09	Up	1.60968	1.1141	0.962714	3.34885	4.15251	3.29666
COX17	471.162	0.0919916	11.5248	2.0852	1.06018	9.9e-31	5.34e-30	Up	18.0791	17.468	18.2641	37.7421	35.792	36.8943
COX20	530.421	0.0938067	-15.5912	0.362849	-1.46256	8.35e-55	7.81e-54	Down	16.1081	17.7801	15.3236	5.88017	5.82974	5.87139
COX7B	3369.23	0.0369786	16.6406	1.53193	0.615346	3.54e-62	3.74e-61	Up	59.7689	56.4031	58.7965	86.4501	87.6265	89.6614
CP	291.263	0.13306	6.13517	1.76094	0.816347	8.51e-10	2.17e-09	Up	1.65012	2.47246	2.12183	3.80347	3.5192	3.50945
CPE	2670.22	0.0443854	-16.5694	0.600634	-0.735441	1.16e-61	1.22e-60	Down	69.0808	71.2366	67.291	38.7073	42.9263	41.0618
CPEB1	95.7253	0.202708	4.38649	1.85212	0.889177	1.15e-05	2.33e-05	Up	0.691989	0.678501	0.596077	1.25197	1.1969	1.13899
CPEB2	237.626	0.1291	5.01073	1.56579	0.646888	5.42e-07	1.19e-06	Up	1.45191	1.53818	1.54144	2.35951	2.46519	2.15906
CPEB4	814.96	0.0736305	9.60946	1.63303	0.70755	7.29e-22	3.03e-21	Up	3.5274	3.3807	3.33813	5.14224	5.52649	5.79355
CPLANE1	2678.24	0.042125	-40.6859	0.304836	-1.71389	0	0	Down	14.5905	14.0113	14.45	4.29158	4.26513	4.35839
CPLX1	109.741	0.195244	5.5821	2.12855	1.08987	2.38e-08	5.63e-08	Up	1.76755	1.50876	1.70254	3.20062	3.87736	3.34014
CPLX3	10.8836	0.655957	-2.60004	0.306612	-1.70551	0.00932142	0.0145927	Down	0.657813	0.276126	0.401291	0.165851	0.105704	0.13213
CPM	660.525	0.0854761	8.865	1.69085	0.757746	7.65e-19	2.84e-18	Up	3.59717	4.21921	3.51875	6.12579	6.64734	6.09974
CPNE2	303.683	0.11876	-8.85317	0.4825	-1.0514	8.51e-19	3.15e-18	Down	8.36443	8.92647	8.01017	4.25521	3.60022	4.16975
CPNE3	1548.58	0.0526185	12.3282	1.56774	0.64869	6.39e-35	3.83e-34	Up	12.7105	12.1732	11.6117	18.7625	18.9437	18.6149
CPNE5	9.56191	0.705022	2.81065	3.94922	1.98157	0.00494416	0.00799659	Up	0.0191695	0.0640073	0.0292352	0.151034	0.115513	0.17327
CPNE7	661.166	0.0841837	-19.0213	0.329584	-1.60128	1.14e-80	1.65e-79	Down	12.1079	12.338	12.3598	3.5941	4.04524	4.28894
CPNE8	1029.17	0.06651	16.9059	2.18013	1.12441	4.07e-64	4.44e-63	Up	5.27163	5.03655	4.95116	10.3207	11.1632	11.2486
CPO	9.16091	0.919157	4.043	13.1423	3.71615	5.28e-05	0.000101682	Up	0.00240329	0.00458551	0.00244349	0.0530188	0.0337912	0.0362049
CPOX	571.656	0.0874389	10.9687	1.94409	0.959092	5.4e-28	2.7e-27	Up	4.56942	3.97885	4.21854	7.78912	8.38816	8.23664
CPPED1	737.589	0.075715	19.3394	2.75926	1.46428	2.5e-83	3.79e-82	Up	3.54157	3.31324	3.40901	9.42285	9.21509	9.23232
CPS1	5762.2	0.0329905	-59.3532	0.257369	-1.95809	0	0	Down	81.0567	81.5131	81.6666	20.8818	21.6569	19.3315
CPSF2	2269.38	0.0460926	-15.1155	0.616976	-0.696713	1.28e-51	1.12e-50	Down	11.5378	11.5482	11.599	6.57531	7.26258	7.21376
CPSF3	1022.57	0.0673691	-14.558	0.506712	-0.980761	5.19e-48	4.17e-47	Down	32.3601	29.9946	30.4618	16.6088	15.0674	14.6395
CPSF4	812.862	0.0703043	-10.2871	0.60574	-0.72323	8.05e-25	3.69e-24	Down	25.7397	26.3898	24.9519	15.5526	15.6207	14.7933
CPT2	390.892	0.107663	-10.7065	0.449782	-1.1527	9.49e-27	4.6e-26	Down	10.876	10.8726	11.2005	4.22933	4.98875	5.35085
CPXM1	1.7024	1.78921	2.37417	18.9995	4.24789	0.0175885	0.0265251	Up	0	0	0	0.0931632	0.0667992	0.0667993
CPZ	527.355	0.0937941	6.27799	1.50404	0.588839	3.43e-10	8.97e-10	Up	8.64014	10.5516	9.86552	13.615	15.2195	14.1746
CRABP2	105.801	0.259264	13.3913	11.0954	3.47189	6.8e-41	4.7e-40	Up	0.702369	1.10082	0.867145	9.48668	9.37173	10.3795
CRACR2B	261.195	0.152308	-9.11963	0.38183	-1.389	7.54e-20	2.91e-19	Down	5.10049	4.94439	5.77132	1.45477	2.01044	2.46486
CRAMP1	1562.34	0.0510543	12.5638	1.55988	0.641436	3.34e-36	2.08e-35	Up	8.21354	8.15728	8.23002	12.4117	12.9873	12.3635
CRAT	209.786	0.15612	-11.0824	0.301413	-1.73019	1.53e-28	7.76e-28	Down	4.3714	5.38983	5.76024	1.67443	1.53738	1.39474
CRCP	871.162	0.0694147	10.1469	1.6294	0.704341	3.42e-24	1.54e-23	Up	13.0989	12.8013	12.0761	19.5651	20.8185	20.5165
CREB1	165.484	0.165902	-5.43196	0.535452	-0.901171	5.57e-08	1.3e-07	Down	1.20754	1.03476	1.2712	0.561304	0.724431	0.563447
CREB3L1	655.404	0.0861945	24.3261	4.27752	2.09677	1.04e-130	2.92e-129	Up	4.37567	4.04498	4.43163	18.8145	17.3738	17.9019
CREB3L3	110.161	0.248311	13.3556	9.96143	3.31635	1.1e-40	7.53e-40	Up	0.48851	0.446624	0.310427	3.93445	3.88406	4.41556
CREB3L4	257.765	0.144532	-15.2664	0.216663	-2.20648	1.28e-52	1.14e-51	Down	10.6366	9.55566	9.48319	2.53406	1.91501	1.89194
CREB5	97.15	0.209463	3.83599	1.74533	0.803496	0.00012506	0.000233903	Up	0.297323	0.279866	0.278113	0.587206	0.469806	0.414067
CREBRF	309.995	0.112624	5.65967	1.55554	0.637414	1.52e-08	3.63e-08	Up	1.59098	1.50542	1.71003	2.48316	2.47177	2.40003
CREG2	334.028	0.112062	-5.80677	0.636962	-0.65072	6.37e-09	1.56e-08	Down	2.91875	2.63158	2.76385	1.58572	1.78429	1.83796
CRELD1	400.296	0.105201	-10.9035	0.451545	-1.14706	1.11e-27	5.5e-27	Down	11.0951	9.78042	11.3586	4.93199	4.65733	4.73431
CRIM1	3614.16	0.034138	-24.349	0.562052	-0.831225	5.94e-131	1.68e-129	Down	21.6607	22.1469	22.4479	12.4723	12.2208	11.9615
CRIP1	3405.76	0.0359416	-19.6155	0.613437	-0.705013	1.14e-85	1.8e-84	Down	331.901	338.772	338.649	205.38	208.549	195.481
CRIP2	1289.61	0.0623738	-32.3075	0.24739	-2.01514	5.49e-229	3.54e-227	Down	60.3715	61.3914	64.1389	15.5457	15.5429	14.181
CRLF1	28.244	0.439596	3.15101	2.61203	1.38517	0.00162709	0.00277486	Up	0.816943	0.317521	0.307633	1.43036	1.489	0.790081
CRLF3	328.127	0.123773	-5.14367	0.643207	-0.636645	2.69e-07	6.02e-07	Down	6.43574	8.51867	7.3823	4.54577	5.1929	4.40108
CRNKL1	683.774	0.0805749	10.3179	1.77937	0.831363	5.85e-25	2.69e-24	Up	6.63	5.84118	5.64813	10.6567	10.6125	10.467
CRTC1	360.976	0.117671	-10.3057	0.431467	-1.21268	6.64e-25	3.05e-24	Down	2.49597	2.46159	2.24254	1.19051	1.00176	0.870071
CRY2	299.346	0.11668	5.91286	1.61318	0.689912	3.36e-09	8.34e-09	Up	2.69828	2.81989	3.05517	4.26477	4.7793	4.55759
CRYAB	61.4888	0.267768	2.67266	1.64223	0.715652	0.00752532	0.0119161	Up	1.77719	1.7824	2.91887	3.44672	3.24935	3.75278
CRYBG1	1333.5	0.0587049	10.6916	1.54504	0.627648	1.11e-26	5.39e-26	Up	5.3575	5.877	5.53249	8.96867	8.4846	8.05775
CRYBG2	26.4536	0.421856	2.40411	2.01976	1.01419	0.0162121	0.0245836	Up	0.104144	0.180643	0.221398	0.407782	0.209186	0.389846
CRYL1	75.6025	0.255821	-6.97109	0.290507	-1.78336	3.14e-12	9.02e-12	Down	2.7086	2.80679	2.82514	1.07931	0.539368	0.773876
CRYM	5.25769	1.40487	4.18251	58.7238	5.87587	2.88e-05	5.66e-05	Up	0	0	0	0.346832	0.478944	0.331577
CRYZ	877.719	0.0710051	23.3947	3.16267	1.66114	4.84e-121	1.22e-119	Up	10.891	10.9713	10.7892	33.0434	33.7062	34.8791
CS	6258.55	0.0262853	22.8494	1.51635	0.600604	1.48e-115	3.49e-114	Up	89.2178	93.2172	91.7209	136.117	136.373	136.682
CSAD	516.432	0.0914174	-14.0514	0.410501	-1.28454	7.55e-45	5.75e-44	Down	8.75324	9.14042	9.29577	3.81119	3.36234	3.81474
CSE1L	4746.64	0.0302732	-32.0662	0.510242	-0.970748	1.31e-225	8.15e-224	Down	88.8998	90.2779	92.099	44.9787	45.8282	45.402
CSF1R	116.024	0.185245	5.82451	2.11251	1.07896	5.73e-09	1.41e-08	Up	0.895879	1.03782	0.975929	1.97639	2.06941	2.00515
CSF2	3.73397	1.41403	2.41345	10.6493	3.41269	0.0158021	0.0239924	Up	0	0.12755	0	0.772498	0.134276	0.469968
CSF2RA-2	9.02382	0.912534	-3.25725	0.127419	-2.97235	0.00112497	0.00194628	Down	0.623932	0.153061	0.0906243	0.0374545	0.0358071	0.0358071
CSKMT	39.8815	0.335253	-4.78783	0.328705	-1.60513	1.69e-06	3.58e-06	Down	1.48819	1.33623	1.17932	0.55178	0.395633	0.351674
CSNK1D	5229.64	0.0295664	24.0125	1.63576	0.709963	2.06e-127	5.57e-126	Up	31.2439	31.1045	32.2673	50.026	51.6096	50.6519
CSNK1G1	415.291	0.101801	10.502	2.09814	1.06911	8.46e-26	3.99e-25	Up	5.95527	6.22976	6.61597	14.034	12.2621	12.5392
CSRNP1	337.16	0.113962	8.38794	1.9398	0.955909	4.95e-17	1.71e-16	Up	3.76781	2.99315	3.26277	6.38121	6.3883	6.35954
CSRNP2	1370.99	0.0606527	-17.0939	0.48741	-1.03679	1.65e-65	1.84e-64	Down	17.1122	17.6308	16.9035	7.66158	8.12716	8.97586
CSRP1	6913.42	0.0303199	-26.2278	0.576254	-0.795223	1.28e-151	4.52e-150	Down	216.97	219.9	207.211	117.709	124.597	122.953
CST6	1.5161	1.88625	2.16498	16.9558	4.0837	0.030389	0.0443024	Up	0	0	0	0.093478	0.268099	0.446833
CSTA	47.1816	0.321976	2.29423	1.66866	0.738689	0.0217772	0.0324128	Up	2.40731	2.70188	2.51958	6.02481	2.70213	3.83988
CSTF2	1247.91	0.0561457	11.5931	1.57015	0.650903	4.47e-31	2.44e-30	Up	19.7491	19.3567	20.2221	30.5732	30.0935	30.9987
CSTF3	783.352	0.0729817	12.4901	1.88106	0.911547	8.46e-36	5.2e-35	Up	9.42216	9.48026	8.65053	16.9159	16.6559	17.457
CT83	127.365	0.19546	-8.57445	0.312958	-1.67596	9.96e-18	3.54e-17	Down	21.8047	17.9829	20.5119	4.92378	7.26547	6.34451
CTAGE6	1.46999	1.87104	-2.1216	0.0638311	-3.9696	0.0338715	0.0490257	Down	0.080794	0.038539	0.0616093	0	0	0
CTC1	516.183	0.0899649	-7.80817	0.614523	-0.702462	5.8e-15	1.86e-14	Down	4.74466	4.86913	4.98382	2.70445	2.99887	3.11913
CTDP1	674.566	0.0797356	12.9792	2.04898	1.0349	1.61e-38	1.05e-37	Up	5.91974	5.82555	6.24922	12.8578	11.9441	11.4889
CTDSP1	1621.55	0.0539589	-30.3911	0.320885	-1.63987	7.2e-203	3.73e-201	Down	31.8993	32.7261	33.2435	9.78831	10.3421	10.7621
CTF1	58.8128	0.310214	-8.84553	0.14927	-2.74401	9.11e-19	3.37e-18	Down	3.29793	2.83445	3.14164	0.405757	0.417749	0.537107
CTH	719.94	0.0856895	-27.7802	0.192046	-2.38047	7.52e-170	3e-168	Down	27.5376	26.292	27.1932	5.17575	5.41199	4.72721
CTIF	755.57	0.0846651	-8.82658	0.595716	-0.747304	1.08e-18	3.98e-18	Down	7.71328	7.03242	6.70904	4.58231	3.70163	4.30613
CTNNAL1	1372.98	0.0555197	-15.413	0.552588	-0.855724	1.34e-53	1.22e-52	Down	38.7175	37.9225	37.0925	21.6438	20.0776	20.1624
CTNNB1	5735.23	0.0287279	27.2356	1.72002	0.782423	2.46e-163	9.54e-162	Up	56.8316	57.6884	55.6034	97.5172	93.2413	97.3069
CTNNBIP1	176.575	0.151832	-7.53363	0.452551	-1.14385	4.93e-14	1.53e-13	Down	3.78485	4.02513	3.69046	1.7599	1.76038	1.6046
CTNS	418.873	0.0987313	-7.75297	0.588265	-0.765461	8.98e-15	2.86e-14	Down	6.30351	6.19244	6.34941	3.97564	3.5066	3.436
CTPS1	3337.57	0.038535	-49.2663	0.268227	-1.89848	0	0	Down	69.2686	69.5193	68.4583	18.704	17.4275	18.5946
CTPS2	371.283	0.110261	-14.9898	0.318024	-1.65279	8.56e-51	7.34e-50	Down	5.93245	6.16333	5.69485	1.71847	1.93402	1.91323
CTR9	1297.72	0.057711	11.4377	1.58017	0.660083	2.71e-30	1.44e-29	Up	12.0563	12.1053	13.1733	18.8127	19.5858	19.6347
CTSC	4324.22	0.0315702	29.9469	1.92576	0.94543	4.83e-197	2.43e-195	Up	20.6115	20.902	21.0763	39.1194	40.1668	39.3301
CTSF	589.326	0.0905715	-18.4986	0.31307	-1.67544	2.12e-76	2.85e-75	Down	24.2046	22.8039	21.7248	6.56787	7.28767	7.31289
CTSK	59.6943	0.29146	8.49794	5.56666	2.47681	1.93e-17	6.8e-17	Up	0.614411	0.555303	0.62469	3.2952	3.15026	3.37761
CTSL	3847.09	0.033292	32.2135	2.10301	1.07245	1.14e-227	7.24e-226	Up	83.0498	83.3427	80.5543	170.889	170.785	169.539
CTSO	30.0205	0.381695	-2.2412	0.552692	-0.855453	0.0250133	0.0369269	Down	0.58067	0.986748	0.571935	0.400316	0.437381	0.328037
CTTN	4981.86	0.0303725	29.3753	1.85601	0.892202	1.14e-189	5.21e-188	Up	43.7389	45.6023	46.1537	81.3564	82.7271	83.3922
CUEDC1	867.946	0.0718088	-13.1305	0.520191	-0.942886	2.2e-39	1.46e-38	Down	14.4732	15.2448	15.1211	8.37321	7.39712	7.20315
CUEDC2	695.509	0.0800029	-9.7927	0.580978	-0.783444	1.21e-22	5.16e-22	Down	42.8605	43.4019	42.2142	27.2167	22.8934	23.4225
CUL2	1192.26	0.06158	17.4453	2.10568	1.07428	3.74e-68	4.38e-67	Up	7.85933	8.15152	7.58103	15.5813	16.3633	16.9502
CUL3	2595.31	0.0394966	25.4175	2.00542	1.0039	1.61e-142	5.18e-141	Up	12.4326	12.8532	12.7654	25.1348	24.8563	25.1175
CUL4B	3316.23	0.0358899	20.7591	1.67602	0.745042	1.01e-95	1.86e-94	Up	20.9495	20.9475	21.0713	34.2062	34.0988	35.5544
CUL9	736.561	0.0787337	-7.59809	0.660566	-0.598226	3.01e-14	9.39e-14	Down	5.36386	5.07272	5.32333	3.0958	3.63228	3.50945
CWC25	631.638	0.0800552	9.3387	1.67901	0.747612	9.75e-21	3.9e-20	Up	8.48477	7.71766	8.50447	13.7129	13.4548	13.6446
CX3CR1	6.72316	0.901907	-2.17528	0.256691	-1.9619	0.0296094	0.0432846	Down	0.143967	0.17855	0.146376	0.105868	0	0.0144589
CXCL2	123.336	0.183215	-5.91299	0.471932	-1.08335	3.36e-09	8.34e-09	Down	7.98433	8.4284	7.73363	3.67272	3.32139	4.22291
CXCL3	27.4681	0.414357	-2.61453	0.471933	-1.08335	0.00893511	0.0140201	Down	1.56808	1.8232	2.19218	0.566259	1.37799	0.639781
CXCR4	3437.35	0.0392807	18.2237	1.64244	0.715841	3.35e-74	4.33e-73	Up	50.8562	56.633	56.7578	89.7383	88.0779	87.7038
CXorf38	532.697	0.0889312	8.78749	1.7189	0.781482	1.53e-18	5.61e-18	Up	3.94207	4.12291	3.56268	6.54415	6.74509	6.39318
CXXC1	1332.34	0.0698173	16.9858	2.27506	1.1859	1.05e-64	1.15e-63	Up	17.5085	16.0807	20.4108	41.607	41.0658	38.1606
CYB561	1599.6	0.0505741	12.1942	1.53337	0.616709	3.34e-34	1.96e-33	Up	17.8236	18.3312	17.4286	26.5586	26.69	27.6263
CYB561A3	785.214	0.0759481	-17.8708	0.390324	-1.35726	1.99e-71	2.47e-70	Down	16.5783	17.2056	16.3965	6.73372	6.67164	5.88159
CYB561D1	176.095	0.149151	5.78623	1.81885	0.863023	7.2e-09	1.76e-08	Up	1.17458	1.18331	1.22289	2.21119	2.00069	2.19887
CYB5D2	203.736	0.156359	-12.9846	0.244811	-2.03026	1.5e-38	9.78e-38	Down	4.43043	4.59598	5.29176	1.11461	1.07999	1.25279
CYB5R1	750.784	0.0741367	-9.57943	0.611241	-0.710187	9.76e-22	4.03e-21	Down	31.5612	29.7383	30.9019	17.6512	19.0575	18.7318
CYB5R2	558.954	0.0862976	-7.18236	0.650752	-0.61982	6.85e-13	2.02e-12	Down	13.9441	13.1108	14.5047	9.30067	8.932	8.38639
CYB5R4	423.419	0.0984205	7.80708	1.70335	0.768376	5.85e-15	1.88e-14	Up	1.65959	1.91083	1.89682	3.16223	3.02889	2.97716
CYB5RL	263.223	0.13077	-6.27472	0.566228	-0.820546	3.5e-10	9.15e-10	Down	2.91005	3.07506	2.46422	1.46358	1.65587	1.58963
CYBRD1	1201.68	0.0620007	-21.8361	0.391245	-1.35386	1.05e-105	2.19e-104	Down	22.3396	21.6281	20.6553	8.55731	7.93451	8.4027
CYHR1	354.831	0.112276	-9.86249	0.464156	-1.10732	6.05e-23	2.6e-22	Down	7.29179	7.49045	6.99442	3.09502	3.09204	3.75779
CYP11A1	298.209	0.129255	-14.7377	0.267032	-1.90492	3.69e-49	3.04e-48	Down	10.6902	11.4137	10.5453	3.15403	2.3757	3.061
CYP19A1	6.9656	0.966165	2.69775	6.09013	2.60647	0.00698094	0.0110884	Up	0.0561197	0	0	0.167039	0.0845427	0.0845428
CYP1B1	2252.03	0.0439354	-15.7157	0.619649	-0.690478	1.18e-55	1.12e-54	Down	27.6714	28.7391	29.2224	16.8838	17.8344	17.4897
CYP20A1	118.531	0.204951	-3.69487	0.591615	-0.757269	0.000219999	0.000403013	Down	2.45745	3.92742	3.16058	1.58868	1.98288	1.98288
CYP26B1	287.575	0.124266	6.44708	1.74249	0.801151	1.14e-10	3.05e-10	Up	2.21975	2.28623	2.56005	4.03731	4.44756	3.62682
CYP27A1	28.4679	0.411519	5.38591	4.64734	2.21641	7.21e-08	1.67e-07	Up	0.273769	0.174118	0.255153	1.0066	1.0998	1.0998
CYP27B1	51.237	0.30943	2.93172	1.87535	0.90716	0.00337093	0.00555666	Up	0.466371	0.911029	1.03866	1.37648	1.78431	1.29363
CYP2C18	6.55046	0.952843	2.98225	7.16821	2.84161	0.00286143	0.00475227	Up	0	0.0870214	0.0231857	0.215606	0.274831	0.297734
CYP2E1	40.3735	0.329542	2.98875	1.9792	0.984919	0.00280119	0.00465761	Up	0.755236	1.20083	0.639892	1.85124	1.48538	1.73822
CYP2U1	22.1063	0.45795	-2.92367	0.395323	-1.33889	0.00345929	0.00569512	Down	0.430879	0.400521	0.235893	0.0928506	0.188629	0.13315
CYP3A5	4.39087	1.10541	2.29209	5.7905	2.53369	0.0219006	0.0325796	Up	0.00854187	0.016298	0.00868477	0.0807606	0.0857871	0.0257362
CYP4F11	20.2671	0.510692	2.16708	2.15354	1.10671	0.0302286	0.0440864	Up	0.136515	0.358149	0.173498	0.286823	0.377035	0.754072
CYP4F12	18.5645	0.509519	3.35806	3.27387	1.711	0.000784918	0.00137521	Up	0.177291	0.317132	0.0901287	0.558744	0.578682	0.75674
CYP51A1	2139.22	0.0471618	21.4008	2.01294	1.0093	1.31e-101	2.58e-100	Up	24.1233	23.0596	22.0872	45.7097	46.9927	44.5507
CYREN	1518.06	0.0542421	-24.7488	0.394357	-1.34243	3.2e-135	9.46e-134	Down	11.6011	11.3065	11.0414	4.57622	4.26711	4.339
CYRIB	1263.81	0.0616344	13.1642	1.75487	0.811366	1.41e-39	9.42e-39	Up	10.936	11.3936	10.4285	18.6841	17.8623	20.0496
CYS1	14.6242	0.630245	-3.95676	0.177547	-2.49373	7.6e-05	0.000144796	Down	0.484348	0.628417	0.354565	0.0814108	0.15566	0.0194575
CYTH3	1082.28	0.0616544	-10.5661	0.636641	-0.651448	4.28e-26	2.04e-25	Down	11.7072	12.5768	12.4681	7.62801	7.4938	7.90556
CZIB	269.903	0.145147	-14.0313	0.243738	-2.0366	1e-44	7.62e-44	Down	20.5548	20.3391	22.4053	3.81648	6.09703	5.23289
D2HGDH	211.679	0.135703	-5.24018	0.610851	-0.711109	1.6e-07	3.63e-07	Down	3.35144	3.24414	3.24524	1.8571	2.03433	2.022
DAB2	2000.03	0.0459527	-25.3248	0.446352	-1.16375	1.7e-141	5.39e-140	Down	34.0556	34.6637	33.5406	14.7486	15.1227	15.0496
DAB2IP	313.011	0.1171	6.58319	1.70633	0.770894	4.6e-11	1.26e-10	Up	1.1532	1.02878	0.921887	1.7987	1.72843	1.68865
DACT2	72.0333	0.623107	-7.22519	0.0441308	-4.50207	5e-13	1.49e-12	Down	1.95058	1.59667	1.51801	0.0252978	0.157203	0.0362777
DALRD3	667.23	0.0781818	-13.5986	0.478581	-1.06316	4.08e-42	2.9e-41	Down	22.8582	24.5575	24.0857	11.3789	11.2175	11.0871
DAPK2	190.978	0.150495	-4.31969	0.637239	-0.650093	1.56e-05	3.12e-05	Down	0.983735	0.960401	0.77836	0.554918	0.603551	0.549732
DAPK3	1870.12	0.049241	17.1996	1.79866	0.846923	2.68e-66	3.04e-65	Up	30.0719	30.4915	33.3865	55.7505	55.8672	54.6407
DARS2	1203.92	0.05719	-13.2583	0.591217	-0.75824	4.04e-40	2.74e-39	Down	23.0231	23.2923	22.769	13.2568	13.3352	13.6059
DBF4	1034.96	0.0619508	12.0379	1.67685	0.745754	2.25e-33	1.3e-32	Up	11.7686	11.1991	11.9053	19.2591	19.1545	19.1248
DBI	2647.76	0.042487	19.1136	1.75574	0.812078	1.95e-81	2.86e-80	Up	76.2565	76.2475	78.6146	128.696	138.836	131.708
DBNDD1	139.877	0.186434	-3.65672	0.623414	-0.681737	0.000255466	0.000465963	Down	3.96565	3.78325	2.99282	1.76088	2.58674	2.23774
DBNDD2	984.834	0.0674516	-14.0875	0.517552	-0.950223	4.53e-45	3.47e-44	Down	38.9907	38.4867	36.3394	18.547	20.4458	18.973
DBNL	768.096	0.0765532	-19.3554	0.358061	-1.48172	1.83e-83	2.78e-82	Down	6.26	6.01779	6.0833	2.33189	2.06359	2.07963
DBR1	824.245	0.0781786	8.26169	1.5647	0.645887	1.44e-16	4.88e-16	Up	14.1292	13.1773	11.4683	20.6014	19.8741	19.2779
DCAF1	2952.11	0.0420365	15.0128	1.54873	0.631088	6.05e-51	5.21e-50	Up	13.7713	12.3138	13.2934	20.0349	19.9485	20.0269
DCAF10	631.536	0.0865026	-17.3239	0.353905	-1.49857	3.1e-67	3.57e-66	Down	5.81578	6.52125	6.03121	1.98681	2.22355	2.18466
DCAF11	931.465	0.0695371	-20.0577	0.38031	-1.39475	1.73e-89	2.87e-88	Down	17.6246	17.9606	18.1984	6.437	7.20357	6.48191
DCAF15	1005.32	0.0655993	15.6886	2.04083	1.02916	1.81e-55	1.71e-54	Up	15.3769	15.1365	16.487	30.3985	32.2905	31.6588
DCAF16	1210.55	0.0603147	-20.9673	0.416205	-1.26464	1.31e-97	2.45e-96	Down	16.5302	16.4094	16.2789	6.91241	6.28602	6.96867
DCAF4L1	100.309	0.288461	13.3623	14.4651	3.85451	1e-40	6.9e-40	Up	0.100658	0.170717	0.17057	2.32635	2.02184	1.95445
DCAF8	2305.67	0.0440146	-20.3251	0.537897	-0.894598	7.72e-92	1.33e-90	Down	41.0033	42.0675	41.4954	23.1116	20.8911	21.9719
DCAKD	233.305	0.134009	-8.93964	0.435882	-1.19799	3.9e-19	1.47e-18	Down	5.05819	5.08111	5.47926	2.28441	2.37384	2.0415
DCBLD2	1786.85	0.050171	17.5449	1.84069	0.880244	6.51e-69	7.71e-68	Up	11.3374	10.2856	10.6964	19.7235	19.6173	19.2028
DCLRE1A	629.841	0.0823192	-12.1173	0.500873	-0.997483	8.56e-34	4.98e-33	Down	9.66905	9.65488	9.5555	4.77653	4.37381	5.08767
DCST1	7.89169	0.745293	-2.26719	0.309987	-1.68972	0.0233787	0.0346456	Down	0.343999	0.218785	0.279803	0.0722755	0.115161	0.0690967
DCST2	27.5709	0.433141	-4.94049	0.226891	-2.13993	7.79e-07	1.69e-06	Down	0.639213	0.62545	0.983192	0.172181	0.21399	0.115226
DCTN4	2186.36	0.0431633	14.0995	1.52476	0.60858	3.83e-45	2.93e-44	Up	19.8706	19.74	18.9848	29.814	29.0821	29.0599
DCTN6	1245.87	0.0601516	11.0798	1.58718	0.666466	1.57e-28	7.98e-28	Up	47.8797	51.3992	47.512	73.7153	80.1605	75.4423
DCUN1D2	457.547	0.0961808	7.13909	1.60954	0.686644	9.39e-13	2.76e-12	Up	2.13913	2.33811	2.05685	3.557	3.57856	3.22255
DDAH1	796.332	0.0735068	-18.0399	0.398858	-1.32605	9.48e-73	1.2e-71	Down	11.1747	11.882	11.402	4.73321	4.46522	4.33566
DDB2	1208.71	0.0599542	-18.3445	0.466571	-1.09983	3.65e-75	4.8e-74	Down	48.6144	48.6213	48.6605	23.3247	22.8235	20.8705
DDHD2	833.033	0.0758804	-16.4653	0.420626	-1.24939	6.52e-61	6.76e-60	Down	10.6102	11.3896	10.5471	4.50244	4.11249	4.86189
DDOST	4734.69	0.0307265	19.1887	1.50483	0.589602	4.6e-82	6.83e-81	Up	106.821	101.96	104.138	155.097	155.526	152.8
DDR2	6454.59	0.0293511	-22.9321	0.627164	-0.673085	2.22e-116	5.32e-115	Down	34.2396	34.6737	34.6515	20.6015	21.0494	22.2615
DDX1	2745.15	0.0426376	-14.0962	0.659283	-0.601029	4.01e-45	3.07e-44	Down	70.2793	73.6222	70.1183	43.888	47.2396	47.7082
DDX10	1032.92	0.0625745	13.6054	1.80419	0.851349	3.72e-42	2.65e-41	Up	12.4448	11.9818	12.37	21.2617	21.8395	22.2178
DDX23	7067.01	0.0256589	48.9771	2.38949	1.2567	0	0	Up	68.8725	67.804	69.0871	163.824	161.786	158.293
DDX39A	2278.23	0.0453148	15.0287	1.60327	0.681021	4.77e-51	4.12e-50	Up	53.308	53.5193	53.4064	82.2674	88.6271	81.9048
DDX42	3405.13	0.0382494	-25.2869	0.511494	-0.96721	4.45e-141	1.41e-139	Down	48.7484	50.7425	46.8249	24.4758	24.7681	24.4259
DDX47	3209.18	0.0366861	20.2614	1.67401	0.743311	2.82e-91	4.82e-90	Up	68.971	72.575	70.6849	114.759	116.234	118.68
DDX51	1014.65	0.0663432	10.9849	1.65723	0.728775	4.52e-28	2.26e-27	Up	8.4903	8.7049	8.72285	14.1328	14.9529	13.1871
DDX58	350.734	0.111088	6.56149	1.65738	0.7289	5.33e-11	1.45e-10	Up	3.06464	2.91286	3.16207	5.0319	5.39195	4.48
DDX59	605.877	0.084789	-13.5013	0.452265	-1.14476	1.54e-41	1.08e-40	Down	12.9494	13.3733	13.6774	5.48107	5.98179	6.32903
DDX6	4075.67	0.0359793	21.8497	1.72445	0.786138	7.82e-106	1.63e-104	Up	26.2558	24.7073	24.8534	42.3683	41.9818	44.3184
DDX60	350.535	0.113913	-15.016	0.30555	-1.71052	5.76e-51	4.97e-50	Down	2.98067	2.83364	2.71795	0.908722	0.811185	0.84782
DDX60L	1088.27	0.0632496	-15.1367	0.514987	-0.957392	9.27e-52	8.15e-51	Down	8.98954	8.97072	9.09599	4.26782	4.73739	4.70019
DEAF1	1471.83	0.0593398	-12.4967	0.598095	-0.741553	7.78e-36	4.79e-35	Down	28.6447	26.2479	25.5563	15.3619	16.5706	15.4198
DECR1	832.863	0.0744618	-13.0393	0.510178	-0.970926	7.32e-39	4.81e-38	Down	33.7218	31.7849	31.7006	15.2994	15.8744	17.6157
DECR2	278.79	0.124513	-5.59034	0.617252	-0.696068	2.27e-08	5.38e-08	Down	11.8873	12.2802	11.5337	8.24197	7.12903	6.34451
DEDD2	312.293	0.124277	6.20062	1.70597	0.770592	5.62e-10	1.45e-09	Up	6.18922	4.73687	5.33007	10.0682	8.55849	8.67447
DEF8	535.49	0.0900117	7.1503	1.56223	0.643611	8.66e-13	2.54e-12	Up	4.62375	5.44634	4.96494	7.49666	8.09092	7.53417
DEGS1	2477.22	0.0429981	-28.3664	0.429371	-1.2197	5.25e-177	2.2e-175	Down	76.6321	75.3299	80.372	33.1295	32.0917	32.9525
DEGS2	4.00541	1.28622	-2.17139	0.144296	-2.79289	0.0299018	0.0436498	Down	0.0131072	0.187565	0.0799587	0	0.0131637	0.0263274
DELE1	1134.36	0.0610295	-22.4113	0.387495	-1.36775	3.05e-111	6.8e-110	Down	13.7854	14.2656	14.4667	5.37358	5.39409	5.44547
DENND10	385.804	0.104806	-8.44538	0.541439	-0.88513	3.03e-17	1.06e-16	Down	8.88453	8.61316	9.96574	4.85562	4.98524	4.78656
DENND2A	16.7381	0.492012	2.61758	2.44169	1.28788	0.00885552	0.0138967	Up	0.0813398	0.106698	0.113713	0.224304	0.265495	0.234861
DENND3	233.095	0.137758	-8.06309	0.463052	-1.11075	7.44e-16	2.47e-15	Down	1.94541	1.87328	2.07039	1.0123	0.766915	0.906908
DENND5A	1976.96	0.0473895	-13.8771	0.633919	-0.65763	8.72e-44	6.44e-43	Down	24.8456	27.1018	25.3891	16.2373	15.8494	16.1757
DENND6B	48.8412	0.286667	-3.56908	0.492046	-1.02314	0.000358241	0.000645788	Down	0.695415	0.756726	0.718097	0.296785	0.36012	0.392859
DEPDC1	1439.85	0.0627655	-13.7275	0.550337	-0.861614	6.95e-43	5.03e-42	Down	18.0132	18.2943	20.0227	9.53472	9.86414	11.0922
DEPP1	17.0105	0.508837	3.2864	3.18709	1.67224	0.00101476	0.00176328	Up	0.198784	0.189641	0.227373	0.835305	0.549013	0.549014
DERA	1008.28	0.0622744	-9.97437	0.650153	-0.621148	1.97e-23	8.61e-23	Down	35.5775	35.5288	35.8227	23.6909	22.3319	22.4184
DERL3	40.582	0.331123	-4.49123	0.356716	-1.48715	7.08e-06	1.45e-05	Down	0.821688	1.0547	0.850625	0.235418	0.375106	0.345098
DESI1	1377.29	0.0558448	-21.9552	0.427476	-1.22608	7.73e-107	1.62e-105	Down	22.4579	21.5957	21.7647	9.28191	9.43527	8.97476
DET1	144.224	0.189252	-6.6901	0.415778	-1.26611	2.23e-11	6.16e-11	Down	5.05639	3.57834	4.23499	2.06814	1.43605	1.76905
DFFA	2217.43	0.043105	-16.8736	0.604017	-0.727339	7.03e-64	7.64e-63	Down	19.7025	20.1292	20.2785	11.929	12.2132	11.5904
DGCR2	801.744	0.0764172	-8.63199	0.63304	-0.659632	6.03e-18	2.16e-17	Down	11.383	11.3804	12.7924	7.03271	7.85587	7.24791
DGCR8	863.923	0.0721524	-10.3264	0.596636	-0.745076	5.35e-25	2.47e-24	Down	13.3391	14.7286	13.4217	8.55839	7.61376	8.20722
DGKG	98.187	0.21994	9.42557	4.20777	2.07306	4.28e-21	1.73e-20	Up	0.390407	0.285834	0.369245	1.46884	1.386	1.46806
DGKI	18.7126	0.956029	5.47106	37.5435	5.23049	4.47e-08	1.05e-07	Up	0.00386569	0.00737578	0	0.190866	0.0621178	0.170824
DGLUCY	27.9325	0.381823	-2.18866	0.560318	-0.835681	0.0286214	0.0419257	Down	0.446012	0.367999	0.502498	0.265931	0.181596	0.278447
DHCR24	7031.9	0.0271336	53.1833	2.71896	1.44305	0	0	Up	49.0563	47.5955	46.8657	129.752	128.794	125.557
DHCR7	2205.1	0.0465013	32.7751	2.87604	1.52408	1.33e-235	8.99e-234	Up	21.8457	21.205	23.1811	61.8931	63.7312	61.7576
DHFR2	71.6843	0.248724	-4.64755	0.448768	-1.15596	3.36e-06	7.01e-06	Down	1.31399	1.52933	1.12221	0.510736	0.541058	0.699418
DHH	6.58882	1.00357	2.8103	7.06322	2.82033	0.00494961	0.00800358	Up	0.048046	0	0	0.100947	0.0675546	0.164061
DHRS1	184.225	0.17556	-8.69596	0.34708	-1.52666	3.44e-18	1.25e-17	Down	7.78193	10.069	8.42465	3.9055	2.59462	2.4997
DHRS11	257.75	0.144826	-16.6174	0.188595	-2.40664	5.21e-62	5.48e-61	Down	14.1903	14.609	16.2268	2.46666	2.80246	3.07587
DHRS12	40.1329	0.378725	-5.73063	0.222159	-2.17033	1e-08	2.42e-08	Down	1.22553	1.2075	1.59329	0.253268	0.141241	0.484256
DHRS13	265.2	0.131474	-11.3068	0.356863	-1.48656	1.21e-29	6.36e-29	Down	10.0221	10.9941	11.5503	3.5573	4.25104	3.62025
DHRS2	124.435	0.212715	10.9404	5.01825	2.32718	7.39e-28	3.68e-27	Up	0.860881	0.586633	1.1462	4.09121	4.46707	4.19946
DHRS3	1011.17	0.0634706	-11.571	0.601061	-0.734417	5.78e-31	3.14e-30	Down	27.5351	28.6963	27.5535	16.5423	17.1035	15.9239
DHRS4	170.667	0.163028	-6.92848	0.457062	-1.12954	4.25e-12	1.21e-11	Down	8.485	10.2309	9.34586	4.91077	3.59012	4.14245
DHRS4L2	106.884	0.218035	-5.32721	0.447041	-1.16152	9.97e-08	2.29e-07	Down	4.56444	4.02587	4.34893	1.26661	1.98934	2.42181
DHRS7B	263.995	0.124009	-5.89864	0.602284	-0.731484	3.67e-09	9.08e-09	Down	7.01236	7.19665	7.15128	3.79493	4.35361	4.50301
DHRS9	18.3808	0.569929	4.97965	7.15052	2.83805	6.37e-07	1.39e-06	Up	0.0469498	0.201557	0.0716029	0.838469	0.707285	0.730862
DHTKD1	456.491	0.108324	-19.0805	0.238674	-2.06688	3.67e-81	5.36e-80	Down	7.68832	7.50957	7.6927	1.8293	1.49316	2.05566
DHX15	6470.6	0.0267862	35.6667	1.93908	0.955376	1.3e-278	1.18e-276	Up	80.2641	78.4834	77.1942	151.601	147.827	150.915
DHX34	926.541	0.0714772	10.0592	1.64605	0.719005	8.36e-24	3.71e-23	Up	6.39729	6.52785	6.48584	9.83252	11.3804	10.2214
DHX35	346.545	0.11054	-8.30104	0.529389	-0.9176	1.03e-16	3.52e-16	Down	6.53554	7.14422	7.22938	3.97322	3.57055	3.35784
DHX36	1775.53	0.0482428	-15.0495	0.604565	-0.726031	3.48e-51	3.01e-50	Down	17.5436	18.1569	17.1838	10.3879	10.5054	10.5763
DHX37	1787.32	0.0480483	12.2422	1.50339	0.588217	1.85e-34	1.09e-33	Up	15.305	15.877	15.7913	22.8653	23.8852	22.7479
DHX38	2666.81	0.0408531	28.9236	2.26831	1.18162	6.02e-184	2.63e-182	Up	20.2827	19.5891	19.5776	45.0241	44.7113	42.9958
DHX58	22.7262	0.448447	-2.98431	0.395486	-1.3383	0.00284221	0.004722	Down	0.831326	0.502936	0.68031	0.170405	0.366547	0.244365
DHX8	2150.98	0.045115	14.6053	1.5789	0.658919	2.6e-48	2.1e-47	Up	12.6097	13.6151	12.9145	19.8823	20.6458	20.2982
DHX9	9556.24	0.0226559	60.9818	2.60556	1.3816	0	0	Up	62.4207	63.733	63.3934	161.029	160.575	164.473
DIMT1	280.484	0.124752	-11.3855	0.373617	-1.42037	4.94e-30	2.61e-29	Down	7.07635	6.65669	6.75971	2.73151	2.54525	2.26429
DIP2B	3662.07	0.0363964	16.2686	1.50746	0.592117	1.65e-59	1.66e-58	Up	18.6263	17.3193	17.9658	26.5284	26.2489	27.197
DIS3	1990.42	0.0453731	20.9702	1.93386	0.951484	1.23e-97	2.31e-96	Up	6.71902	6.83039	6.94218	12.9362	12.7948	13.2673
DIS3L	724.017	0.0756254	-13.1797	0.501139	-0.996717	1.15e-39	7.69e-39	Down	9.21419	9.20646	8.87775	4.37682	4.37069	4.71551
DISP1	374.165	0.105084	7.27135	1.69831	0.764102	3.56e-13	1.06e-12	Up	1.98658	2.28976	1.96726	3.59979	3.44145	3.40437
DISP3	6.18149	0.971623	-2.728	0.159255	-2.65059	0.00637199	0.0101718	Down	0.113423	0.0879173	0.02883	0.0148941	0.00711949	0.014239
DIXDC1	508.326	0.094601	13.6701	2.45073	1.29321	1.53e-42	1.1e-41	Up	2.31062	2.37391	1.96526	5.53934	5.30314	5.21389
DKC1	4702.76	0.0330073	-25.8922	0.553007	-0.85463	8.16e-148	2.74e-146	Down	134.807	132.211	129.445	73.1539	68.8799	73.7954
DKK1	639.446	0.0824433	-9.85149	0.569517	-0.81219	6.75e-23	2.9e-22	Down	24.6607	23.3038	24.5689	12.8767	14.6551	13.1017
DKK3	659.792	0.082593	10.2894	1.80229	0.849829	7.87e-25	3.61e-24	Up	7.83111	7.18359	7.75259	14.5217	12.5138	13.3576
DLC1	233.913	0.132181	-7.96804	0.48189	-1.05322	1.61e-15	5.29e-15	Down	1.94421	1.83284	1.76035	0.87619	0.912752	0.837653
DLD	1763.29	0.0493202	-22.3443	0.465862	-1.10203	1.37e-110	3.02e-109	Down	36.1439	35.2883	35.5479	16.0059	16.8979	16.1365
DLG1	2394.7	0.0440565	-17.1866	0.59165	-0.757183	3.34e-66	3.79e-65	Down	18.2458	18.2416	17.0561	10.255	10.5482	10.3782
DLG3	431.431	0.0994955	-6.07169	0.657879	-0.604106	1.27e-09	3.21e-09	Down	3.35726	3.09027	2.91551	2.09505	2.06808	1.90216
DLGAP4	1276.18	0.060326	10.961	1.58143	0.661233	5.88e-28	2.94e-27	Up	8.89143	8.19893	8.52212	12.5612	13.6207	13.6634
DLK2	56.6115	0.341766	-9.18205	0.113588	-3.13811	4.23e-20	1.65e-19	Down	1.71228	2.34459	2.19151	0.275108	0.182082	0.242776
DLL4	16.2106	0.527306	3.02876	3.02531	1.59708	0.00245563	0.00411115	Up	0.107631	0.190693	0.0781655	0.3069	0.386055	0.432382
DLST	1750.96	0.0505068	-13.5488	0.622305	-0.684307	8.05e-42	5.7e-41	Down	31.6863	30.2696	31.6813	18.3318	19.8108	19.1823
DLX1	672.629	0.0794422	-10.3369	0.565976	-0.821187	4.8e-25	2.22e-24	Down	18.2002	20.584	19.8005	10.9691	10.599	11.0705
DLX2	247.934	0.129998	-8.27684	0.474352	-1.07597	1.26e-16	4.3e-16	Down	7.25553	7.08565	7.68246	3.22472	3.27692	3.77277
DLX3	100.391	0.212866	3.5582	1.69046	0.757418	0.000373412	0.00067187	Up	1.51838	1.93139	1.15269	2.42454	2.62288	2.62288
DLX4	114.973	0.207413	-5.00129	0.487227	-1.03733	5.69e-07	1.25e-06	Down	3.65198	3.0789	3.28132	1.40522	2.11108	1.27944
DLX6	8.57397	0.70594	2.2863	3.06097	1.61399	0.022237	0.0330355	Up	0.13742	0.0873998	0.0698595	0.336846	0.299028	0.253024
DMAC2L	182.236	0.157531	-12.0037	0.269628	-1.89096	3.4e-33	1.95e-32	Down	2.08559	2.17949	2.18792	0.549674	0.59951	0.562504
DMC1	15.6805	0.61262	-4.7095	0.135359	-2.88514	2.48e-06	5.23e-06	Down	0.616928	0.512611	0.546314	0.0836252	0.0999338	0.0399736
DMGDH	3.09797	1.39685	-2.16081	0.123422	-3.01833	0.0307103	0.044748	Down	0.0366156	0.0349316	0.0310235	0.00641091	0.00612893	0
DMKN	720.733	0.0800885	-9.51327	0.589718	-0.761904	1.85e-21	7.56e-21	Down	18.1989	20.2949	18.5663	11.0331	11.8534	10.237
DMRTA2	5.06649	1.06603	2.58298	6.74365	2.75353	0.00979503	0.0152975	Up	0.0250786	0	0.0254982	0.0922096	0.0755605	0.163715
DMWD	581.675	0.0834777	-9.16594	0.588391	-0.765152	4.91e-20	1.92e-19	Down	11.8332	11.0826	11.5914	6.60497	6.91953	6.4541
DNA2	391.297	0.100622	-6.25589	0.646408	-0.629483	3.95e-10	1.03e-09	Down	5.79852	5.6099	5.53894	3.53698	3.44011	3.80409
DNAAF1	13.001	0.567185	-2.15447	0.428694	-1.22198	0.0312036	0.0454253	Down	0.21327	0.261593	0.371722	0.096019	0.137694	0.122394
DNAAF10	162.738	0.168453	-9.57134	0.327071	-1.61233	1.06e-21	4.36e-21	Down	4.03824	4.16572	4.07242	1.50031	1.40135	1.05513
DNAAF3	51.4135	0.29006	2.64731	1.70277	0.76788	0.00811347	0.0127938	Up	0.763099	0.796252	1.21229	1.30268	1.65253	1.67648
DNAH10	40.5526	0.341277	-3.70643	0.416123	-1.26492	0.000210205	0.00038586	Down	0.16518	0.255634	0.220192	0.123395	0.066357	0.0737301
DNAH11	77.1583	0.273205	-10.1482	0.146346	-2.77255	3.37e-24	1.52e-23	Down	0.503161	0.448485	0.556389	0.0694486	0.0737711	0.0737712
DNAH2	467.498	0.0983201	-16.0234	0.335545	-1.57542	8.77e-58	8.59e-57	Down	2.38051	2.65065	2.48837	0.813863	0.870019	0.799287
DNAH7	39.6441	0.378088	6.67854	5.75605	2.52508	2.41e-11	6.67e-11	Up	0.0664965	0.0237893	0.0591578	0.248862	0.321395	0.271308
DNAJA1	5344.38	0.0291327	33.0241	1.94812	0.962079	3.67e-239	2.53e-237	Up	85.0703	84.1699	81.9205	160.6	162.182	158.829
DNAJA3	2569.76	0.0412643	-14.9559	0.651959	-0.617146	1.42e-50	1.22e-49	Down	62.8816	61.4785	60.7597	39.0652	40.8936	38.8166
DNAJB11	2550.28	0.042779	20.0422	1.81175	0.857383	2.36e-89	3.92e-88	Up	62.1211	58.1302	57.4453	105.009	107.229	104.616
DNAJC11	2269.89	0.0435651	-15.1788	0.632323	-0.661266	4.89e-52	4.32e-51	Down	46.7734	46.9757	45.75	28.3692	30.0119	28.4263
DNAJC12	308.37	0.115649	10.086	2.24457	1.16644	6.37e-24	2.84e-23	Up	6.33547	6.25885	6.04909	13.2097	14.502	13.4685
DNAJC19	587.423	0.0871023	-12.036	0.483516	-1.04836	2.3e-33	1.32e-32	Down	25.1001	22.7638	23.3608	11.9602	10.4566	11.4934
DNAJC2	2123.7	0.045275	30.9025	2.63739	1.39911	1.11e-209	6.06e-208	Up	26.0319	27.5675	27.3689	69.3827	70.5095	70.2812
DNAJC21	2542.51	0.0406256	-14.7321	0.66044	-0.598501	4.01e-49	3.3e-48	Down	18.9139	19.4373	18.727	12.0885	12.4713	12.5389
DNAJC22	43.2954	0.300942	2.90712	1.83385	0.874875	0.00364775	0.00597864	Up	0.792146	0.622351	0.758022	1.27272	1.26354	1.38054
DNAJC25	316.987	0.117978	11.046	2.46773	1.30318	2.29e-28	1.16e-27	Up	4.06635	4.54057	4.27532	9.56296	10.9755	10.7434
DNAJC27	235.857	0.137114	6.8207	1.91217	0.935211	9.06e-12	2.55e-11	Up	1.52554	1.88109	1.71988	2.99807	3.55409	3.09551
DNAJC3	655.324	0.0824343	8.60401	1.63497	0.709265	7.7e-18	2.75e-17	Up	4.27534	3.84311	3.58577	6.27488	6.20815	6.35542
DNAJC4	169.543	0.17779	-8.17405	0.365194	-1.45326	2.98e-16	1.01e-15	Down	9.4474	10.4614	12.0497	3.94329	4.65936	2.88034
DNAL1	415.23	0.0971427	6.99329	1.60141	0.679347	2.69e-12	7.72e-12	Up	2.37466	2.49126	2.56965	3.79408	3.90326	4.0183
DNASE1L1	265.876	0.121688	-5.35614	0.636496	-0.651776	8.5e-08	1.96e-07	Down	4.53534	4.59798	4.28086	2.88713	2.62417	2.89611
DNASE1L3	12.768	0.65374	3.60247	5.11623	2.35508	0.000315203	0.000570714	Up	0.0372544	0.319868	0.113633	0.821866	0.860547	0.710888
DND1	42.5408	0.32113	-4.88933	0.336783	-1.57011	1.01e-06	2.18e-06	Down	2.21279	2.07951	2.1155	0.902077	0.563877	0.663386
DNER	159.563	0.163069	5.53601	1.86963	0.902751	3.09e-08	7.29e-08	Up	1.81029	1.587	2.13904	3.42656	3.24309	3.50516
DNHD1	390.47	0.105579	-9.90131	0.48452	-1.04537	4.11e-23	1.78e-22	Down	1.87403	1.69492	1.82001	0.783248	0.883716	0.900583
DNM3	151.501	0.164203	5.4078	1.85058	0.887974	6.38e-08	1.48e-07	Up	0.434297	0.4915	0.45455	0.755923	0.876617	0.880895
DNMBP	654.916	0.0804104	8.90832	1.64299	0.716321	5.18e-19	1.94e-18	Up	3.60144	3.23369	3.17033	5.34125	5.47866	5.35898
DNMT3B	652.792	0.080862	8.85278	1.64245	0.715853	8.54e-19	3.16e-18	Up	5.64323	5.9698	5.52941	8.96419	8.88986	9.86113
DNPEP	689.992	0.0808431	-7.59961	0.653212	-0.614376	2.97e-14	9.29e-14	Down	9.56115	10.6901	10.7613	6.5639	7.09477	6.27521
DNPH1	649.668	0.0882491	-10.4874	0.526497	-0.925502	9.87e-26	4.65e-25	Down	50.0602	62.4909	57.3513	29.6974	29.1141	29.2456
DNTTIP2	2601.5	0.0427286	23.4712	2.00401	1.00289	8.03e-122	2.04e-120	Up	15.6353	15.2572	16.3148	30.2506	30.7595	32.0606
DOC2A	162.321	0.16923	-9.14666	0.342009	-1.54789	5.87e-20	2.28e-19	Down	3.20719	3.45363	3.49876	0.925449	1.16123	1.32712
DOCK1	1025.37	0.0616491	-11.1843	0.620068	-0.689501	4.87e-29	2.51e-28	Down	5.65141	5.63046	5.68341	3.5363	3.35869	3.46021
DOCK10	669.881	0.0849929	15.3789	2.47444	1.3071	2.27e-53	2.06e-52	Up	2.28533	1.85094	2.01517	5.04879	5.05257	4.874
DOCK3	134.734	0.176113	6.99172	2.34784	1.23133	2.72e-12	7.8e-12	Up	0.257593	0.261498	0.292122	0.568967	0.650076	0.653394
DOCK4	358.629	0.107289	9.87431	2.08408	1.05941	5.38e-23	2.32e-22	Up	1.40235	1.3325	1.2433	2.62228	2.76045	2.77736
DOCK5	2512.14	0.040353	-25.9454	0.483982	-1.04697	2.05e-148	6.97e-147	Down	16.7831	17.1548	17.0036	8.03809	8.06109	8.16515
DOCK6	387.717	0.101062	7.70431	1.71548	0.778611	1.32e-14	4.17e-14	Up	2.30988	2.23322	2.20667	3.95744	3.83008	3.61211
DOCK8	27.2241	0.437298	-3.61321	0.334471	-1.58005	0.000302431	0.000548627	Down	0.19922	0.312675	0.287495	0.148525	0.0451793	0.0709961
DOHH	713.213	0.083203	16.2577	2.55387	1.35269	1.97e-59	1.99e-58	Up	10.7962	10.4404	8.85148	25.2926	26.0326	24.3531
DOK1	76.9367	0.246393	-6.73544	0.316534	-1.65957	1.63e-11	4.55e-11	Down	2.96776	2.36613	2.21995	0.712614	0.872878	0.766431
DOK4	490.085	0.0940291	10.3209	1.95947	0.970463	5.67e-25	2.61e-24	Up	5.76215	6.19648	5.2519	11.4618	10.5467	11.2145
DOK7	131.262	0.219821	-13.1236	0.135387	-2.88484	2.41e-39	1.6e-38	Down	2.19571	2.22391	2.39963	0.426779	0.223433	0.262291
DOLPP1	837.677	0.0716194	22.0015	2.98087	1.57573	2.79e-107	5.87e-106	Up	10.7104	10.2873	10.1735	30.7949	30.6356	30.0258
DONSON	1236.97	0.0599427	-18.3514	0.466506	-1.10003	3.22e-75	4.24e-74	Down	35.8419	35.5805	36.9985	16.159	15.9561	17.6491
DOP1B	286.554	0.121763	-8.57845	0.484801	-1.04454	9.62e-18	3.43e-17	Down	2.40947	2.72362	2.81348	1.29751	1.19299	1.30144
DOT1L	2844.93	0.0390814	16.7093	1.57246	0.653023	1.12e-62	1.19e-61	Up	11.5122	11.9958	11.9507	18.9857	18.1136	17.7916
DPAGT1	919.91	0.0703043	-17.0877	0.434872	-1.20134	1.83e-65	2.05e-64	Down	35.9516	33.905	37.5583	15.0321	15.9156	15.0054
DPCD	429.379	0.097837	7.68738	1.68425	0.75211	1.5e-14	4.75e-14	Up	6.93541	7.72987	7.234	11.4592	12.2851	12.5556
DPEP2	6.39725	0.8972	-2.36171	0.230219	-2.11892	0.018191	0.0273561	Down	0.254236	0.266797	0.284338	0.13354	0	0.0510666
DPF1	36.6052	0.346597	3.57007	2.35769	1.23737	0.000356888	0.00064343	Up	0.480788	0.378906	0.531339	1.29563	0.797773	1.13368
DPF3	47.9883	0.287732	2.83662	1.76075	0.816187	0.00455934	0.00740338	Up	0.131426	0.112183	0.123076	0.236165	0.218831	0.180622
DPH5	675.2	0.0776692	-12.2652	0.51669	-0.95263	1.39e-34	8.29e-34	Down	2.91391	2.98443	2.92302	1.48107	1.43224	1.57253
DPM2	784.094	0.0737831	-15.3751	0.455517	-1.13442	2.4e-53	2.18e-52	Down	40.5761	39.389	43.1595	18.4988	18.513	18.1743
DPP3	793.11	0.0787322	13.6541	2.10675	1.07502	1.91e-42	1.37e-41	Up	10.1989	9.21969	11.4367	21.8651	21.2216	20.8438
DPP4	20.896	0.461557	2.14978	1.98928	0.992245	0.0315727	0.0459068	Up	0.162176	0.182847	0.284808	0.356226	0.296137	0.577469
DPP9	2933.77	0.0379463	18.0305	1.6068	0.684193	1.12e-72	1.42e-71	Up	20.996	21.1223	20.7328	34.1095	33.1242	32.1863
DPY19L3	310.837	0.116862	-6.00928	0.614611	-0.702255	1.86e-09	4.69e-09	Down	3.21644	3.71321	3.11369	2.08487	1.95881	2.03613
DRAXIN	6.10002	1.09058	3.23288	11.5173	3.52573	0.00122547	0.00211278	Up	0	0.00558202	0.011898	0.0737607	0.0763928	0.047011
DRC3	38.3889	0.320465	2.86984	1.8917	0.919683	0.00410677	0.00669502	Up	0.338804	0.383077	0.293439	0.619564	0.68053	0.592314
DRGX	12.3131	0.712268	4.32746	8.46972	3.08231	1.51e-05	3.02e-05	Up	0.0330994	0.0315771	0.0673063	0.278173	0.465391	0.349043
DRICH1	5.36086	1.25736	-3.0893	0.0677153	-3.88437	0.00200629	0.00339172	Down	0.121168	0.173392	0.169393	0.0159111	0.0152113	0
DRP2	81.4886	0.255825	9.4488	5.34149	2.41724	3.43e-21	1.39e-20	Up	0.217168	0.13812	0.213441	1.00381	1.08325	0.894231
DSCC1	358.124	0.111244	-10.1044	0.458804	-1.12405	5.28e-24	2.36e-23	Down	11.2303	11.9168	12.4826	5.77385	4.73134	5.59159
DSE	1483.28	0.057168	15.5375	1.85092	0.888246	1.93e-54	1.79e-53	Up	9.68775	8.59548	8.95121	16.1086	16.417	17.072
DSG2	2342.47	0.0436826	35.5203	2.93146	1.55162	2.39e-276	2.11e-274	Up	14.5185	15.5389	15.2302	44.0669	43.6431	42.9798
DSN1	1041.54	0.0617617	-13.4131	0.563148	-0.828413	5.07e-41	3.51e-40	Down	28.1162	29.3971	29.5228	16.2193	15.8715	16.1511
DTD2	310.653	0.115286	-5.81342	0.628418	-0.670204	6.12e-09	1.5e-08	Down	7.10654	7.9652	7.52155	4.81386	4.91413	4.25112
DTL	1651.57	0.0513523	-14.2468	0.602233	-0.731605	4.69e-46	3.65e-45	Down	25.2999	24.9825	26.1308	14.6805	14.767	15.8288
DTNA	258.775	0.131539	8.31833	2.13492	1.09418	8.92e-17	3.05e-16	Up	0.795377	0.739943	0.954347	1.6815	1.84569	1.69685
DTWD2	356.271	0.106617	7.42206	1.73065	0.791318	1.15e-13	3.52e-13	Up	2.34716	2.50214	2.22371	4.09088	3.81273	4.15204
DTX4	708.619	0.0754893	-10.2242	0.585678	-0.771821	1.54e-24	7.01e-24	Down	7.93457	7.66752	7.7022	4.66173	4.2506	4.52539
DUS2	310.462	0.116888	-10.5277	0.426152	-1.23056	6.44e-26	3.05e-25	Down	11.3488	11.4861	12.4575	5.33287	4.72461	4.75131
DUS3L	1637.14	0.0518388	16.0601	1.78081	0.832537	4.86e-58	4.76e-57	Up	29.1507	32.2153	31.2646	55.5558	54.1744	52.6718
DUS4L	110.485	0.195171	-6.11725	0.437117	-1.19391	9.52e-10	2.43e-09	Down	3.60977	4.39374	3.67016	1.69992	1.70016	1.62515
DUS4L-BCAP29	59.4608	0.289108	3.02792	1.83451	0.875395	0.00246243	0.00412157	Up	0.231449	0.301765	0.454953	0.737529	0.565621	0.480391
DUSP1	5305.02	0.0315431	-49.087	0.3419	-1.54835	0	0	Down	206.236	212.653	212.134	74.555	69.0419	68.8317
DUSP10	411.775	0.116516	19.8613	4.97314	2.31416	8.8e-88	1.43e-86	Up	1.02434	0.886744	0.74575	4.60328	4.2484	4.16585
DUSP13	20.8352	0.470842	2.57303	2.31577	1.21149	0.0100814	0.0157036	Up	0.0838594	0.266675	0.184735	0.323019	0.435143	0.463217
DUSP18	57.9317	0.282058	5.8733	3.15274	1.65661	4.27e-09	1.05e-08	Up	0.358691	0.275656	0.212737	0.900161	0.780515	0.950629
DUSP19	92.376	0.205983	3.61991	1.67672	0.74564	0.000294709	0.00053516	Up	0.639317	0.774493	0.722236	1.14068	1.24338	1.14147
DUSP2	658.512	0.0810208	-18.2062	0.359713	-1.47508	4.61e-74	5.93e-73	Down	30.7078	31.6475	29.8255	11.1465	11.001	10.4995
DUSP5	463.474	0.0917686	8.40329	1.70664	0.771159	4.34e-17	1.5e-16	Up	7.10309	7.66909	7.43815	12.7568	12.1957	12.3666
DUSP6	49.4531	0.292982	3.33306	1.96772	0.976526	0.000858969	0.00150056	Up	0.537379	0.581942	0.354402	1.06803	0.889771	0.904359
DUT	2594.59	0.0396915	-16.4855	0.635368	-0.654335	4.66e-61	4.84e-60	Down	51.5741	53.6806	54.1619	33.501	32.8877	33.3014
DVL2	1272.11	0.0606309	-17.8249	0.472787	-1.08074	4.53e-71	5.59e-70	Down	31.3705	31.2559	30.2109	15.4038	13.2926	14.5316
DYM	614.1	0.0802987	-10.1837	0.56733	-0.817741	2.34e-24	1.06e-23	Down	2.92234	2.78108	2.88718	1.6124	1.61368	1.57036
DYNC2H1	960.689	0.0688693	-13.8553	0.516127	-0.954202	1.18e-43	8.71e-43	Down	5.00446	4.77056	5.3265	2.54451	2.45221	2.67193
DYNC2I2	2631.58	0.0415395	-20.5298	0.55371	-0.852797	1.17e-93	2.08e-92	Down	108.593	105.757	110.378	59.2682	60.9227	56.7561
DYNLT1	742.372	0.0800216	-14.6197	0.444455	-1.16989	2.1e-48	1.7e-47	Down	75.7693	72.4221	78.064	30.7776	31.8154	36.3088
DYNLT2B	81.665	0.256663	-9.67003	0.179004	-2.48194	4.04e-22	1.69e-21	Down	12.3055	11.9004	11.3973	2.21356	2.53944	1.52366
DYRK1A	1874.49	0.0469933	15.3557	1.64903	0.721617	3.24e-53	2.93e-52	Up	6.52274	6.58725	6.52087	11.0716	10.3745	10.4248
DYSF	169.946	0.165133	4.21885	1.62076	0.696669	2.46e-05	4.84e-05	Up	0.766887	0.964697	0.952221	1.67543	1.37681	1.23368
DZIP3	378.254	0.108534	-11.1461	0.432348	-1.20973	7.48e-29	3.84e-28	Down	5.00753	5.3598	4.76653	2.00353	2.09468	2.34001
E2F1	1510.03	0.0542631	-18.4427	0.499738	-1.00076	5.97e-76	7.97e-75	Down	39.7922	41.4556	39.0244	18.8852	20.0999	20.159
E2F5	21.9351	0.545458	-5.37094	0.131249	-2.92962	7.83e-08	1.81e-07	Down	0.653445	1.2228	1.09878	0.132011	0.0504818	0.201928
E4F1	1380.95	0.0591806	20.6636	2.33413	1.22288	7.37e-95	1.33e-93	Up	16.9862	17.0835	17.6449	37.6021	41.8471	39.2985
EAF1	1190.48	0.05905	14.0068	1.77412	0.827103	1.42e-44	1.07e-43	Up	9.54562	9.0146	9.48747	16.2854	15.8919	16.785
EARS2	913.249	0.0668976	11.0919	1.67252	0.74202	1.37e-28	7e-28	Up	6.58471	6.41273	6.06258	10.2896	10.5442	10.5443
EBLN2	33.6912	0.35897	2.81241	2.01331	1.00957	0.00491722	0.00795749	Up	0.627489	0.748286	0.765584	1.02174	1.38643	1.82757
EBP	1178.23	0.0600121	15.3745	1.8956	0.922657	2.43e-53	2.2e-52	Up	40.4565	37.2109	38.5625	71.7685	71.1042	73.9259
ECD	1069.5	0.062575	9.796	1.52942	0.612985	1.17e-22	5e-22	Up	14.7702	13.9649	13.826	21.2722	20.6681	22.1266
ECH1	1794.92	0.0548349	-15.2381	0.560357	-0.835581	1.97e-52	1.75e-51	Down	89.4661	86.6353	86.1733	53.1395	46.0712	45.5456
ECHDC3	44.244	0.311676	-3.50921	0.468546	-1.09374	0.000449434	0.000803816	Down	2.25808	1.5695	2.09907	1.01664	0.971922	0.745141
ECI1	1686.38	0.0567665	-28.9997	0.319478	-1.64621	6.64e-185	2.93e-183	Down	90.2896	86.9039	95.3186	29.3403	29.77	26.5754
ECM1	553.31	0.0922198	16.8628	2.9385	1.55508	8.45e-64	9.16e-63	Up	7.30603	7.63156	6.26995	20.5277	19.8736	20.9929
ECSIT	844.633	0.0693458	16.7352	2.23537	1.16051	7.26e-63	7.75e-62	Up	16.4718	16.8432	17.6254	37.4302	37.4543	37.1652
EDC4	1954.33	0.0518492	13.5352	1.62652	0.70179	9.69e-42	6.83e-41	Up	16.9957	17.6055	15.5385	26.8395	27.6899	25.77
EDEM1	2816.53	0.0388328	19.3752	1.68458	0.752392	1.25e-83	1.9e-82	Up	16.2223	15.4263	16.152	26.8652	26.1937	26.1862
EDN1	53.8205	0.281947	-3.74156	0.481323	-1.05492	0.000182879	0.000337382	Down	1.33235	1.49873	1.57705	0.710277	0.519263	0.858783
EDRF1	1005.54	0.0653019	12.7804	1.78335	0.834586	2.11e-37	1.35e-36	Up	8.42055	8.98356	8.11393	14.723	14.6454	15.4364
EEA1	1727.4	0.0488404	22.1378	2.11582	1.08122	1.37e-108	2.95e-107	Up	5.87327	5.90039	5.78673	12.0345	12.3866	12.1467
EEF1A2	4126.08	0.0346421	-25.4442	0.542826	-0.881438	8.19e-143	2.65e-141	Down	159.845	165.39	159.408	88.4862	88.1749	82.3265
EEF1AKMT2	373.375	0.106198	-7.46568	0.577207	-0.792839	8.29e-14	2.54e-13	Down	7.36874	6.90429	6.83795	3.88586	3.74431	4.36103
EEF1AKMT3	100.023	0.208474	-5.2305	0.469623	-1.09042	1.69e-07	3.82e-07	Down	2.88926	2.40071	2.44484	1.37075	0.992202	1.21685
EEF2KMT	250.956	0.127914	-6.88726	0.543	-0.880975	5.69e-12	1.61e-11	Down	7.25706	6.45494	7.46527	3.767	3.75136	3.79424
EEFSEC	357.467	0.110541	-6.82094	0.592961	-0.753991	9.04e-12	2.55e-11	Down	6.00142	6.04691	5.69328	3.32252	3.87935	3.15035
EEPD1	74.9597	0.415579	11.5552	27.8983	4.80211	6.95e-31	3.77e-30	Up	0.0325734	0.0372903	0.0331183	0.800725	1.02067	1.00759
EFCAB12	44.1702	0.498568	8.90033	21.6669	4.43742	5.57e-19	2.07e-18	Up	0.0280648	0.026774	0.0570687	0.678101	0.977111	0.714044
EFCAB14	1908.42	0.0508915	14.6202	1.67487	0.744046	2.09e-48	1.69e-47	Up	13.3573	12.1987	13.8662	21.3479	21.6822	21.9187
EFEMP1	2559.57	0.0400731	-20.207	0.570478	-0.809756	8.5e-91	1.44e-89	Down	57.0558	58.3244	58.7226	32.7287	33.1711	31.852
EFHC1	452.312	0.100187	-7.36572	0.599592	-0.737948	1.76e-13	5.33e-13	Down	4.7603	3.99868	4.14743	2.65765	2.46559	2.49566
EFNA1	1206.85	0.0570599	-11.8466	0.625913	-0.675967	2.24e-32	1.26e-31	Down	49.9963	51.7768	51.9025	32.1622	31.5998	30.9181
EFNA3	115.973	0.191208	4.52982	1.82278	0.866138	5.9e-06	1.22e-05	Up	2.60924	2.24031	2.41708	4.3857	3.72693	4.92072
EFNA4	186.252	0.164006	7.06947	2.2337	1.15943	1.56e-12	4.52e-12	Up	5.71305	4.68885	4.35647	9.09077	12.1504	11.1801
EFNB1	268.315	0.128475	9.87485	2.4094	1.26868	5.35e-23	2.3e-22	Up	2.85477	2.49525	2.30257	6.4671	5.79824	5.89435
EFNB2	22.6635	0.435234	3.89311	3.23645	1.69441	9.9e-05	0.000186733	Up	0.0400425	0.0416736	0.0370112	0.126196	0.113334	0.138925
EFR3B	144.003	0.170591	4.38107	1.67873	0.747371	1.18e-05	2.38e-05	Up	0.671315	0.712325	0.86363	1.3313	1.25211	1.12827
EGFR	4747.62	0.0317461	-41.579	0.400543	-1.31997	0	0	Down	34.0086	33.5957	32.6015	13.2429	13.0985	13.1666
EGLN3	214.648	0.161121	14.8887	5.27391	2.39887	3.91e-50	3.3e-49	Up	1.51843	1.41145	1.12818	7.58712	6.21721	7.29252
EHF	15.3047	0.687136	2.67019	3.56718	1.83479	0.00758076	0.011992	Up	0.0146063	0.111476	0.022276	0.299212	0.0586773	0.168698
EID2B	64.0436	0.259155	-4.8015	0.422103	-1.24433	1.57e-06	3.35e-06	Down	2.68188	2.26228	2.81285	0.949007	1.27584	0.992323
EIF1AD	1073.49	0.0649574	20.3796	2.50326	1.32381	2.54e-92	4.44e-91	Up	11.0628	10.4225	10.7223	27.8777	26.2188	25.267
EIF2AK3	593.372	0.091398	8.81568	1.74804	0.805736	1.19e-18	4.38e-18	Up	4.24856	5.40421	5.03391	8.32896	8.07461	8.86976
EIF2B2	951.267	0.0694528	-8.56691	0.662046	-0.594996	1.06e-17	3.78e-17	Down	14.7972	14.0466	13.8751	10.0932	8.66589	9.09612
EIF2B5	858.98	0.0721674	-12.9066	0.524336	-0.931436	4.13e-38	2.68e-37	Down	23.3674	24.2404	21.8675	11.6369	11.6529	12.5665
EIF2D	1039.1	0.0709811	-30.7257	0.220532	-2.18094	2.59e-207	1.4e-205	Down	17.5151	17.2727	18.0668	3.64579	4.14981	3.66942
EIF3L	3500.8	0.0349214	-36.5078	0.413253	-1.2749	8.35e-292	8.68e-290	Down	81.6995	83.498	81.9852	33.9424	33.501	33.1067
EIF4A3	4028.44	0.0331727	26.5693	1.84213	0.881374	1.54e-155	5.66e-154	Up	61.7356	59.8519	58.8427	109.56	109.75	107.843
EIF4E2	1391.12	0.0555958	18.7473	2.05947	1.04227	2.04e-78	2.84e-77	Up	12.6512	12.6179	11.8159	24.6138	24.9952	25.5728
EIF4E3	30.3401	0.378986	-4.04212	0.34582	-1.5319	5.3e-05	0.000102051	Down	0.255134	0.22431	0.208539	0.057809	0.0904358	0.0854117
EIF4G3	2317.15	0.048702	-12.9999	0.644779	-0.633123	1.22e-38	8.02e-38	Down	18.6239	17.1532	16.8973	10.6904	11.2976	11.4331
EIF5B	5167.77	0.032879	30.5714	2.00716	1.00516	2.94e-205	1.56e-203	Up	31.6103	33.3603	31.1969	63.7733	61.1157	65.1429
ELAC1	44.9637	0.312794	-4.10977	0.410225	-1.28551	3.96e-05	7.7e-05	Down	1.42952	1.34104	1.86524	0.625723	0.502489	0.741771
ELAPOR1	189.677	0.163068	7.28186	2.27747	1.18743	3.29e-13	9.83e-13	Up	0.803072	0.632366	0.816507	1.49981	1.56186	1.97794
ELAPOR2	137.733	0.193219	-5.28372	0.492804	-1.02091	1.27e-07	2.88e-07	Down	1.28589	1.11305	1.12883	0.757797	0.516576	0.44098
ELF1	607.343	0.0813828	14.7623	2.29962	1.20139	2.57e-49	2.12e-48	Up	4.1685	4.29748	4.11291	9.59397	9.43083	9.45335
ELF3	520.291	0.0917669	11.558	2.08585	1.06064	6.73e-31	3.65e-30	Up	6.03393	5.14469	5.73369	12.0557	11.509	11.1457
ELFN1	41.2247	0.351098	-2.79763	0.506192	-0.982242	0.0051479	0.00830925	Down	0.263691	0.324935	0.329542	0.0692531	0.193104	0.193104
ELK3	1541.71	0.053059	22.0181	2.2474	1.16826	1.93e-107	4.09e-106	Up	11.0634	12.0722	11.7631	25.321	25.817	26.0591
ELL	499.496	0.095665	11.6131	2.15991	1.11097	3.53e-31	1.94e-30	Up	3.62853	3.52273	3.13585	6.98464	7.80283	7.08473
ELL3	40.0846	0.340386	-5.57371	0.268462	-1.89721	2.49e-08	5.9e-08	Down	1.59084	2.06174	2.13626	0.472983	0.512469	0.542615
ELMO3	85.8716	0.215385	2.92614	1.54783	0.630246	0.00343197	0.00565273	Up	1.37006	1.47753	1.23147	2.31535	1.85456	2.05398
ELMOD2	268.144	0.12431	4.71798	1.50159	0.58649	2.38e-06	5.02e-06	Up	1.32742	1.40573	1.42066	1.84819	2.07308	2.21341
ELOC	2915.64	0.0370139	17.7407	1.57642	0.656653	2.03e-70	2.48e-69	Up	49.3475	49.409	50.5248	77.3292	77.8154	76.4473
ELOVL3	251.256	0.129578	8.52191	2.14987	1.10425	1.57e-17	5.55e-17	Up	3.14494	3.47402	3.44999	6.54243	7.21053	7.54302
ELOVL4	92.7662	0.221109	5.31533	2.25835	1.17527	1.06e-07	2.44e-07	Up	0.90914	0.850647	1.27987	2.53461	2.14218	2.07195
ELP2	839.513	0.0722571	-14.4112	0.485886	-1.04131	4.4e-47	3.48e-46	Down	7.04649	6.64667	7.35062	3.50238	3.26861	3.29315
ELP6	1048.51	0.068986	-17.8774	0.425346	-1.23329	1.77e-71	2.2e-70	Down	16.6681	16.3145	15.5824	6.28774	7.35908	6.67427
EMC3	1534.17	0.0512811	15.6611	1.74487	0.803119	2.79e-55	2.62e-54	Up	21.4916	22.1003	22.7814	38.6514	38.0853	37.2447
EMC4	2387.74	0.0441053	13.3671	1.50479	0.58956	9.41e-41	6.48e-40	Up	104.838	100.411	95.2919	148.584	149.421	147.189
EMC9	268.981	0.130612	-7.15332	0.523293	-0.93431	8.47e-13	2.49e-12	Down	18.3166	15.3065	16.3129	8.71978	9.40739	7.59112
EME1	293.639	0.11845	-7.5041	0.540041	-0.888859	6.19e-14	1.9e-13	Down	10.7075	10.9825	10.5764	5.18712	5.79475	6.15693
EMILIN1	24.7409	0.452978	3.06217	2.61552	1.3871	0.00219736	0.00369513	Up	0.284378	0.12919	0.151452	0.625942	0.54401	0.285605
EML2	530.732	0.0961674	-21.4674	0.239075	-2.06446	3.14e-102	6.23e-101	Down	11.679	11.3362	12.4681	2.79619	2.86415	2.68685
EML6	512.337	0.0934985	-7.35357	0.620908	-0.687548	1.93e-13	5.83e-13	Down	3.34562	3.56311	3.23044	2.29336	2.01286	1.89663
EMP3	1113.93	0.0665871	15.3848	2.03415	1.02443	2.07e-53	1.88e-52	Up	53.9946	49.5275	51.7267	97.2073	109.708	103.722
ENDOD1	285.371	0.133443	8.81388	2.25972	1.17615	1.21e-18	4.45e-18	Up	1.67626	1.90171	2.47585	4.46186	4.60686	4.37937
ENDOV	96.8647	0.203964	-5.07245	0.488151	-1.0346	3.93e-07	8.7e-07	Down	1.41867	1.42686	1.52067	0.762499	0.618513	0.717918
ENG	1248.14	0.0675718	11.448	1.70949	0.773565	2.41e-30	1.28e-29	Up	16.1134	15.2497	13.7695	23.5262	26.3476	26.0572
ENOPH1	858.755	0.0728403	-10.0484	0.6021	-0.731925	9.34e-24	4.14e-23	Down	26.4671	27.2805	30.1171	17.2699	15.7118	16.7163
ENOSF1	980.298	0.0678774	-21.7441	0.359501	-1.47593	7.86e-105	1.61e-103	Down	13.6751	13.2547	13.135	5.05344	4.54752	4.58412
ENOX1	125.983	0.179939	-4.37274	0.579619	-0.786824	1.23e-05	2.47e-05	Down	0.627254	0.6612	0.594444	0.410822	0.318868	0.346089
ENOX2	298.179	0.134505	-4.37397	0.665116	-0.588323	1.22e-05	2.46e-05	Down	3.18356	3.54333	3.44504	1.76021	2.23437	2.65507
ENPP2	36.1816	0.337185	3.26024	2.14251	1.0993	0.00111318	0.00192681	Up	0.350473	0.377966	0.340844	0.912445	0.627452	0.719275
ENTPD4	1357.1	0.0562384	12.3389	1.61767	0.693922	5.59e-35	3.36e-34	Up	9.37723	9.59545	9.73716	14.8861	14.8057	16.0092
ENTPD5	323.873	0.116159	-13.0554	0.349535	-1.51649	5.92e-39	3.9e-38	Down	2.92686	2.67108	2.85257	0.958198	1.00882	0.939245
ENTPD7	774.113	0.0778302	26.6675	4.21501	2.07554	1.12e-156	4.17e-155	Up	1.82552	1.79278	1.78328	7.51432	7.29165	7.60322
ENTR1	1915.47	0.0490413	-15.3696	0.593062	-0.753744	2.62e-53	2.37e-52	Down	52.6139	52.1214	51.2454	28.7307	31.696	30.5854
ENY2	1077.64	0.0641027	10.0008	1.55949	0.641076	1.51e-23	6.65e-23	Up	16.3303	14.9397	16.5656	23.6301	25.0966	24.6479
EOLA1	342.997	0.114088	11.0911	2.40389	1.26537	1.39e-28	7.06e-28	Up	1.3756	1.2694	1.30711	2.83616	3.1956	3.31181
EOLA2	806.302	0.0757151	10.0427	1.69394	0.760384	9.89e-24	4.38e-23	Up	3.69336	3.87224	3.94099	6.62108	6.73497	5.82981
EOMES	56.1775	0.287829	5.60943	3.06217	1.61456	2.03e-08	4.83e-08	Up	0.371179	0.339943	0.543439	1.38815	1.3271	1.0587
EP300	2860.02	0.0392652	18.6331	1.66052	0.731632	1.73e-77	2.37e-76	Up	13.4469	13.2521	12.6409	21.4573	21.6947	21.1524
EPB41L1	2756.48	0.0419152	-42.7585	0.288725	-1.79223	0	0	Down	22.0306	21.6617	21.0964	6.23457	6.10499	6.07507
EPB41L4B	242.92	0.14026	-5.5468	0.583177	-0.777995	2.91e-08	6.87e-08	Down	2.00658	2.11514	2.03346	1.45138	1.05057	1.03735
EPB41L5	245.83	0.128134	-6.79481	0.546901	-0.870647	1.08e-11	3.04e-11	Down	1.58662	1.56365	1.46783	0.820875	0.779984	0.885259
EPDR1	634.469	0.0795096	11.3406	1.86825	0.901686	8.26e-30	4.34e-29	Up	8.79288	8.76803	9.28383	17.074	15.9434	16.343
EPHB2	909.637	0.0695545	23.459	3.09873	1.63168	1.07e-121	2.71e-120	Up	2.16547	2.06147	2.02331	6.28135	6.42241	6.3575
EPHB3	21.5342	0.491292	4.60244	4.7937	2.26114	4.18e-06	8.67e-06	Up	0.0622079	0.130563	0.0885481	0.444385	0.562287	0.324877
EPHX1	954.186	0.0661917	-9.30477	0.652524	-0.615898	1.34e-20	5.35e-20	Down	30.737	29.2274	28.5426	19.036	19.486	18.3249
EPHX2	9.81037	0.690586	-2.58548	0.290076	-1.7855	0.00972427	0.0151936	Down	0.268535	0.256185	0.16685	0.0626893	0.104881	0.029966
EPM2A	81.1759	0.230003	-3.48396	0.573824	-0.801319	0.000494062	0.000880891	Down	0.85613	0.775916	1.06195	0.584598	0.490099	0.447109
EPM2AIP1	902.973	0.0723519	11.438	1.77468	0.827562	2.7e-30	1.44e-29	Up	4.44136	4.3862	4.09853	7.06702	8.0381	7.4691
EPN2	926.987	0.0654425	-12.4852	0.567597	-0.81706	9e-36	5.52e-35	Down	13.0632	12.8574	13.3814	7.21066	7.30931	7.42968
EPPK1	1133	0.0617748	17.3456	2.10165	1.07152	2.13e-67	2.47e-66	Up	2.29132	2.37818	2.57419	5.04975	4.89619	5.03329
EPS8	903.106	0.0704528	9.46243	1.58739	0.666654	3.01e-21	1.22e-20	Up	5.82879	5.62249	5.78638	8.73415	9.64273	8.54513
EPS8L1	163.924	0.178798	7.62912	2.5741	1.36407	2.36e-14	7.42e-14	Up	1.28068	1.88419	1.14523	3.56607	3.90511	3.47121
EPSTI1	22.4615	0.435646	-2.20917	0.513196	-0.962419	0.0271625	0.0399026	Down	0.157396	0.279838	0.210948	0.082674	0.129334	0.114964
ERAP1	622.821	0.0799751	-13.6186	0.470039	-1.08915	3.1e-42	2.21e-41	Down	4.5514	4.63766	4.61668	2.1213	2.11384	2.1514
ERBB2	1024.04	0.0661995	-12.2273	0.570602	-0.809443	2.22e-34	1.31e-33	Down	11.8582	11.2793	11.7445	6.51426	6.95886	6.11323
ERBB3	47.7021	0.308606	-4.1495	0.411635	-1.28056	3.33e-05	6.51e-05	Down	0.501515	0.761975	0.651546	0.253669	0.205202	0.317132
ERBIN	4576.69	0.0320191	-20.6139	0.632862	-0.660038	2.06e-94	3.71e-93	Down	41.4008	39.7206	40.5165	25.0311	24.8805	25.8451
ERCC1	453.668	0.102602	-8.79769	0.534899	-0.902661	1.4e-18	5.13e-18	Down	7.11293	6.54305	6.28716	3.12604	3.86622	3.4996
ERCC2	669.037	0.0791416	-8.98138	0.610981	-0.710801	2.67e-19	1.01e-18	Down	9.48709	10.4227	9.46892	5.82387	5.75408	6.09188
ERCC6L	605.956	0.0900775	8.09464	1.65766	0.729145	5.74e-16	1.92e-15	Up	5.07825	5.36624	6.46018	9.48267	9.08999	8.99239
ERFE	52.496	0.287433	-5.02639	0.367356	-1.44475	5e-07	1.1e-06	Down	1.23673	1.53894	1.42144	0.583705	0.522029	0.414024
ERG28	1067.91	0.0646728	17.8367	2.22461	1.15355	3.67e-71	4.53e-70	Up	15.6898	14.4483	15.7445	32.5832	33.1112	34.7075
ERGIC2	2310.53	0.0443683	21.503	1.93731	0.954054	1.46e-102	2.9e-101	Up	14.4769	13.9956	13.7003	26.5106	26.2009	27.7016
ERH	3360.09	0.0350414	22.4121	1.72351	0.785351	3e-111	6.69e-110	Up	169.554	165.123	166.5	282.711	285.259	282.115
ERI1	1259	0.0598911	10.5122	1.54712	0.62959	7.59e-26	3.58e-25	Up	6.68635	5.88356	6.28946	9.65902	9.41007	9.64251
ERI2	341.707	0.115164	-5.80161	0.629318	-0.668138	6.57e-09	1.61e-08	Down	4.9221	5.84276	5.25912	3.1314	3.10688	3.68549
ERICH2	12.5657	0.604573	-2.89548	0.297192	-1.75053	0.00378575	0.0061956	Down	0.238361	0.42231	0.346212	0.0715436	0.136794	0.0854961
ERLIN1	1467.97	0.057756	-18.3219	0.48023	-1.0582	5.53e-75	7.24e-74	Down	32.2079	29.9339	29.2293	14.4259	13.8521	14.9141
ERLIN2	529.539	0.0858773	-7.8364	0.627215	-0.672969	4.64e-15	1.5e-14	Down	11.9158	11.5735	12.1883	7.40118	7.1298	7.49081
ERMAP	125.177	0.193381	-9.21422	0.29081	-1.78185	3.14e-20	1.23e-19	Down	2.74247	2.81555	2.67512	0.877468	0.615174	0.866837
ERMARD	224.591	0.141138	-9.53006	0.393638	-1.34506	1.57e-21	6.45e-21	Down	5.25394	5.11489	4.73268	1.72682	1.92858	2.19088
ERN1	260.083	0.123572	-5.32605	0.63369	-0.658151	1e-07	2.31e-07	Down	1.45991	1.6418	1.59247	1.03091	0.94187	0.956436
ERO1A	2471.21	0.0415612	18.9648	1.72692	0.788199	3.33e-80	4.8e-79	Up	17.8965	18.0388	17.3337	29.583	30.6628	30.295
ERO1B	60.7492	0.288105	2.51267	1.65166	0.723913	0.0119822	0.0184859	Up	0.204045	0.434742	0.311188	0.535884	0.409851	0.601116
ERP29	6883.95	0.0263437	-23.6097	0.649785	-0.621967	3.06e-123	7.89e-122	Down	266.224	259.92	258.33	168.802	163.482	169.457
ESCO2	537.347	0.0910341	-16.3226	0.357021	-1.48592	6.81e-60	6.93e-59	Down	10.2599	9.8239	10.1768	3.30323	3.53538	3.78702
ESPL1	1996.64	0.0496132	-15.9507	0.577798	-0.791363	2.82e-57	2.75e-56	Down	20.8371	20.13	18.8378	11.2664	11.5336	11.2145
ESRP1	16.7122	0.54099	2.53606	2.58827	1.37199	0.0112106	0.0173553	Up	0.120605	0.217332	0.0408743	0.380095	0.269168	0.323002
ESS2	443.978	0.0965253	10.1052	1.9662	0.975412	5.24e-24	2.34e-23	Up	2.41036	2.55586	2.46724	4.92738	4.98054	4.48167
ESYT1	2404.93	0.0497439	-18.7706	0.523506	-0.933722	1.31e-78	1.84e-77	Down	42.1797	40.3233	37.962	20.0324	20.119	21.916
ESYT2	4175.37	0.0325591	-18.9109	0.652603	-0.615723	9.27e-80	1.32e-78	Down	38.615	40.2915	39.0043	25.2703	25.734	24.7351
ETAA1	536.879	0.0884791	-8.45382	0.595434	-0.747986	2.82e-17	9.86e-17	Down	7.01449	7.36005	7.41237	3.91297	4.46559	4.38033
ETFB	1406.76	0.0554842	-10.671	0.663388	-0.592074	1.39e-26	6.71e-26	Down	91.4983	86.0522	90.1796	58.2831	60.4107	56.0845
ETFRF1	240.186	0.139121	-11.0046	0.346044	-1.53097	3.63e-28	1.83e-27	Down	6.39531	7.52791	7.50266	2.19123	2.56916	2.52964
ETHE1	500.708	0.10245	-19.6494	0.247743	-2.01308	5.85e-86	9.27e-85	Down	39.7521	38.1565	41.5082	8.35208	10.0911	10.63
ETNK1	1149.36	0.0624197	11.6261	1.6537	0.7257	3.04e-31	1.66e-30	Up	3.75226	4.24162	4.06566	6.41625	6.78045	6.43204
ETNK2	42.3872	0.333234	-2.78897	0.525084	-0.92938	0.00528753	0.00851929	Down	0.956303	1.09788	0.692147	0.493794	0.30929	0.618582
ETV3	1157.81	0.0599847	18.6786	2.17412	1.12043	7.39e-78	1.02e-76	Up	5.97671	6.37736	6.40239	13.4517	13.0717	13.6136
ETV6	772.894	0.0717591	14.0575	2.01217	1.00875	6.93e-45	5.29e-44	Up	2.88085	2.87304	2.76848	5.6466	5.67171	5.56233
EVA1C	346.902	0.111323	-5.83282	0.637578	-0.649327	5.45e-09	1.34e-08	Down	6.8178	5.76764	6.23571	4.10145	4.00884	3.70159
EVI5	374.446	0.110246	7.87269	1.82505	0.867934	3.47e-15	1.12e-14	Up	1.84813	1.46546	1.5374	3.0005	2.80223	2.91071
EVI5L	367.894	0.12549	-13.7158	0.303298	-1.72119	8.17e-43	5.9e-42	Down	7.27473	8.38225	7.58855	1.95664	2.14168	2.83299
EVL	224.348	0.133286	-7.40225	0.504661	-0.986613	1.34e-13	4.07e-13	Down	4.03506	4.21988	4.35634	2.19957	2.00535	2.06105
EVPL	605.712	0.0886229	10.6453	1.92308	0.943421	1.83e-26	8.81e-26	Up	3.15228	3.21496	3.82798	6.59765	6.59085	6.09695
EXD3	68.1703	0.275047	-8.52914	0.196703	-2.34591	1.47e-17	5.22e-17	Down	1.01963	1.29075	1.0965	0.236887	0.226468	0.196929
EXO1	1575.97	0.0543306	-13.8467	0.593658	-0.752297	1.33e-43	9.81e-43	Down	28.2065	27.3153	27.3101	16.0275	15.1984	17.1707
EXO5	21.0352	0.480323	-2.20203	0.480401	-1.05769	0.0276629	0.0405921	Down	0.61475	0.424689	0.797458	0.423115	0.319346	0.127738
EXOC5	1754.08	0.0491137	14.6563	1.64698	0.719827	1.23e-48	9.97e-48	Up	6.32629	6.86027	6.90203	10.9686	10.8255	10.7707
EXOC6B	371.269	0.102186	-7.15707	0.60234	-0.73135	8.24e-13	2.42e-12	Down	2.67004	2.75905	2.6163	1.61478	1.59521	1.56091
EXOC8	719.197	0.0781696	11.2182	1.83645	0.876922	3.32e-29	1.72e-28	Up	5.63961	5.10432	5.22988	10.0478	9.78223	9.04572
EXOSC1	673.273	0.0778386	-13.5378	0.481711	-1.05376	9.36e-42	6.6e-41	Down	37.7666	38.4393	36.7001	18.3607	18.0032	17.1849
EXOSC2	1165.32	0.0593902	-14.2868	0.555363	-0.848498	2.64e-46	2.07e-45	Down	38.9379	39.9665	39.563	22.4951	20.5163	21.766
EXOSC3	724.544	0.0759764	-12.9636	0.50525	-0.98493	1.97e-38	1.28e-37	Down	29.7529	27.7746	27.7691	14.5291	13.8317	14.0652
EXOSC5	399.155	0.102497	-10.482	0.474879	-1.07437	1.05e-25	4.91e-25	Down	27.1834	29.0048	30.9655	13.4189	13.6238	13.6768
EXOSC6	1360.82	0.055699	-12.2215	0.623852	-0.680725	2.39e-34	1.41e-33	Down	16.9573	16.9366	18.2679	10.6433	10.5851	10.79
EXOSC8	1199.9	0.063677	-15.482	0.504929	-0.985847	4.59e-54	4.22e-53	Down	53.445	53.915	54.8818	28.2828	28.178	24.1909
EXTL3	1354.47	0.059073	14.7067	1.8261	0.868769	5.84e-49	4.79e-48	Up	8.35673	7.58977	7.98059	15.1933	13.9825	13.8345
EYA3	843.71	0.0703176	18.7645	2.49576	1.31948	1.47e-78	2.06e-77	Up	4.01316	3.99737	3.82681	9.95256	9.63597	9.49867
EYA4	1916.86	0.0461569	16.0861	1.67305	0.742482	3.2e-58	3.15e-57	Up	8.02333	7.91683	7.65834	13.0709	13.0488	12.7453
EZH1	719.068	0.0869613	-12.4085	0.473336	-1.07906	2.35e-35	1.42e-34	Down	10.5628	10.9339	12.358	5.50642	4.63618	5.62965
EZH2	2082.16	0.0433916	-14.4886	0.646766	-0.628683	1.43e-47	1.14e-46	Down	21.7751	21.9875	21.6565	14.1154	13.8098	13.7246
F2RL1	953.311	0.0760619	32.8961	5.66525	2.50214	2.5e-237	1.71e-235	Up	5.33445	4.73755	5.24528	29.5313	27.2808	28.5497
F3	282.076	0.122298	-7.89073	0.512271	-0.965021	3e-15	9.75e-15	Down	9.3527	8.66011	8.06415	4.19016	4.48932	4.46631
F8	177.947	0.156283	-6.49446	0.494838	-1.01497	8.33e-11	2.24e-10	Down	1.36038	1.30327	1.48775	0.648503	0.597017	0.774976
FAAH	35.0866	0.741352	4.428	9.73182	3.28271	9.51e-06	1.93e-05	Up	0.0515942	0.0984425	0.367202	1.16532	1.5545	2.20222
FAAP24	140.977	0.168794	4.7555	1.74436	0.802701	1.98e-06	4.19e-06	Up	2.47313	2.48808	2.08018	3.94435	4.24504	3.90634
FABP12	1.86458	1.74832	2.50553	20.828	4.38045	0.0122269	0.0188453	Up	0	0	0	0.10248	0.163287	0.0979722
FABP5	313.685	0.120855	8.88645	2.10522	1.07397	6.31e-19	2.35e-18	Up	16.2864	16.7268	14.9743	37.5748	30.6786	31.3047
FADS1	3533.28	0.0357781	-35.5222	0.414397	-1.27092	2.24e-276	1.98e-274	Down	58.9535	60.1819	57.6163	24.373	23.6389	24.0933
FADS3	1899.07	0.0466406	-19.1217	0.538924	-0.891846	1.67e-81	2.45e-80	Down	58.5174	61.305	61.8271	32.2705	31.869	32.2083
FAF2	3430.55	0.0362618	24.6766	1.85937	0.894816	1.91e-134	5.59e-133	Up	28.844	28.7566	27.263	51.3914	52.1828	51.7519
FAHD1	708.666	0.0756622	-9.27119	0.614942	-0.701479	1.84e-20	7.3e-20	Down	17.6103	16.3799	17.301	10.4679	10.0267	10.5464
FAHD2A	338.945	0.121503	-8.43654	0.491389	-1.02506	3.27e-17	1.14e-16	Down	4.6538	5.02057	4.62674	2.645	2.4043	1.87577
FAHD2B	299.555	0.118591	-8.38073	0.502125	-0.993882	5.26e-17	1.82e-16	Down	5.43563	5.783	4.98475	2.63119	2.76968	2.60912
FAIM	521.542	0.0895297	-8.31565	0.596876	-0.744497	9.13e-17	3.12e-16	Down	14.4461	15.7129	15.6701	9.25538	8.31693	9.35656
FAM106B	10.0235	0.688726	2.60183	3.46282	1.79195	0.00927278	0.0145229	Up	0.105426	0.30173	0.0714596	0.443007	0.599989	0.59999
FAM110A	113.675	0.190078	-3.13244	0.661857	-0.595409	0.00173358	0.00294805	Down	2.5898	2.62839	2.44638	1.42785	1.9369	1.62331
FAM110D	57.3898	0.266013	3.95292	2.07272	1.05153	7.72e-05	0.000147019	Up	0.658706	0.66432	0.822807	1.42351	1.60662	1.342
FAM111A	1197.51	0.0576456	-15.4628	0.539105	-0.891362	6.18e-54	5.67e-53	Down	20.0352	19.9935	19.9209	10.8953	10.3272	10.5937
FAM114A2	261.107	0.12425	-7.23841	0.53612	-0.899372	4.54e-13	1.35e-12	Down	2.49661	2.63363	2.69175	1.29948	1.35595	1.46958
FAM120C	209.148	0.151178	-10.2732	0.340782	-1.55308	9.31e-25	4.25e-24	Down	2.13424	2.0064	1.77771	0.692881	0.724896	0.568669
FAM124A	216.619	0.156694	-6.53377	0.491818	-1.0238	6.41e-11	1.74e-10	Down	2.1101	2.89277	2.35656	1.14326	1.02623	1.39333
FAM126B	233.338	0.133711	4.77913	1.55727	0.639021	1.76e-06	3.74e-06	Up	0.951977	0.959688	0.818227	1.40216	1.49326	1.29121
FAM13A	303.398	0.121178	10.9022	2.49859	1.32111	1.12e-27	5.57e-27	Up	0.704764	0.874495	0.857056	2.05658	2.04477	1.89211
FAM13B	1575.03	0.0539499	-21.6272	0.445413	-1.16678	9.97e-104	2.02e-102	Down	19.1624	18.0553	18.9674	7.99183	8.07327	8.55716
FAM13C	11.1024	0.679076	3.06419	4.23047	2.08082	0.0021826	0.00367203	Up	0.032101	0.0204164	0.0870347	0.134891	0.193437	0.247169
FAM149B1	174.562	0.161551	-11.6765	0.27049	-1.88635	1.68e-31	9.27e-31	Down	2.49058	2.55948	2.62535	0.625245	0.726489	0.689705
FAM151B	35.0587	0.347557	3.66673	2.41898	1.2744	0.000245669	0.00044858	Up	0.271903	0.232093	0.392853	0.706583	0.747367	0.675505
FAM156B	15.7171	1.09062	2.24624	5.46335	2.44979	0.0246888	0.0364779	Up	0.0880477	0.0599987	0.038366	0.0792822	0.126325	0.795849
FAM161A	185.296	0.149967	-6.30061	0.519471	-0.944884	2.96e-10	7.78e-10	Down	3.46374	3.30443	2.9881	1.73666	1.73934	1.51534
FAM167A	958.741	0.0732811	-23.0922	0.30945	-1.69222	5.55e-118	1.36e-116	Down	15.1196	14.1521	14.6625	4.13363	4.88049	4.35688
FAM169A	235.309	0.144844	-7.17499	0.486579	-1.03925	7.23e-13	2.13e-12	Down	1.91987	2.32162	1.95852	0.951096	0.851225	1.16721
FAM172A	325.818	0.113047	6.7233	1.69355	0.760047	1.78e-11	4.94e-11	Up	0.307425	0.358906	0.369658	0.561854	0.568158	0.596355
FAM174C	1964.72	0.0472005	19.8533	1.91466	0.937087	1.03e-87	1.67e-86	Up	79.622	83.1805	86.1869	157.557	159.505	152.087
FAM180A	6.96693	1.37826	3.83427	38.9795	5.28464	0.000125936	0.00023548	Up	0	0	0.0104241	0.161558	0.051484	0.205936
FAM193B	1272.37	0.0569245	12.244	1.62111	0.696983	1.81e-34	1.07e-33	Up	11.8769	11.4329	11.9666	18.9719	19.2142	18.0896
FAM210B	435.401	0.101183	-13.5481	0.386666	-1.37084	8.14e-42	5.75e-41	Down	11.2515	10.4985	12.0315	4.20554	4.26853	4.3748
FAM214B	398.712	0.110555	10.0003	2.15186	1.10558	1.52e-23	6.68e-23	Up	4.16031	3.1584	3.9916	7.84841	7.82687	8.25353
FAM216A	809.002	0.0720883	-14.2297	0.491141	-1.02579	6e-46	4.65e-45	Down	37.8881	35.226	36.8661	18.0506	17.1566	17.9577
FAM219A	503.228	0.092486	11.6402	2.109	1.07656	2.57e-31	1.41e-30	Up	4.53794	5.14268	4.58447	9.45848	9.92784	10.2327
FAM220A	532.74	0.0871359	-11.9724	0.485242	-1.04322	4.96e-33	2.82e-32	Down	17.3931	17.725	16.7915	8.50026	8.26937	8.03108
FAM222A	68.5478	0.262105	4.68507	2.34239	1.22798	2.8e-06	5.87e-06	Up	0.565238	0.410292	0.562201	1.49739	0.987263	1.06131
FAM227A	127.996	0.186578	-5.73451	0.476341	-1.06993	9.78e-09	2.37e-08	Down	1.00614	0.819399	0.768479	0.448569	0.384476	0.384477
FAM227B	42.0332	0.312049	-2.1731	0.624982	-0.678113	0.0297728	0.0434925	Down	0.398118	0.297516	0.350808	0.257909	0.213246	0.173262
FAM228B	5.69245	1.03442	-2.79567	0.134726	-2.8919	0.00517921	0.00835414	Down	0.440291	0.330032	0.191853	0	0.0631701	0.0631702
FAM234A	1063.33	0.0626314	-21.3461	0.39586	-1.33694	4.24e-101	8.26e-100	Down	18.8965	19.482	19.6955	7.61485	7.5435	7.4682
FAM241B	207.403	0.143211	6.69141	1.943	0.958285	2.21e-11	6.11e-11	Up	3.31339	4.12411	3.68465	7.72298	6.81135	6.75936
FAM32A	1951.29	0.0471159	14.853	1.6243	0.699814	6.65e-50	5.57e-49	Up	48.6232	45.3157	47.534	74.1129	76.3034	75.677
FAM3A	633.523	0.0847724	-15.1128	0.411469	-1.28115	1.33e-51	1.17e-50	Down	25.3397	23.9359	26.7231	9.67994	10.7315	10.3413
FAM3C	878.183	0.0874763	17.877	2.95635	1.56382	1.78e-71	2.21e-70	Up	9.50888	9.12575	6.99098	25.212	25.7771	23.6465
FAM43A	195.887	0.149383	9.11949	2.57094	1.36229	7.55e-20	2.91e-19	Up	1.66966	1.84772	2.07106	5.05154	4.35984	4.72875
FAM50B	55.5912	0.281418	2.66654	1.68227	0.750411	0.00766373	0.0121179	Up	1.14582	1.46709	1.19565	2.5658	1.54445	2.21068
FAM53A	69.1472	0.288859	-9.27129	0.156247	-2.6781	1.84e-20	7.29e-20	Down	0.919783	1.16713	1.17123	0.197003	0.125558	0.179369
FAM71F2	34.4493	0.384114	-5.27378	0.245581	-2.02573	1.34e-07	3.04e-07	Down	0.595075	0.670925	1.01755	0.170492	0.190159	0.190159
FAM78A	335.465	0.120661	-14.903	0.28753	-1.79821	3.15e-50	2.67e-49	Down	5.1737	5.95281	5.48342	1.74581	1.54306	1.4171
FAM81A	332.608	0.11609	8.56771	1.99257	0.994628	1.06e-17	3.75e-17	Up	2.7559	2.93028	2.54279	4.87197	5.4868	5.77944
FAM83A	419.404	0.0969865	7.47778	1.65318	0.725244	7.56e-14	2.32e-13	Up	3.4592	3.4911	3.77717	5.83069	5.95404	5.66361
FAM83F	7.4184	0.811798	2.75595	4.71505	2.23727	0.00585224	0.00937757	Up	0.00338524	0.00968862	0.0137675	0.0462314	0.0441979	0.0339985
FAM86B1	35.992	0.370128	-6.05968	0.211268	-2.24286	1.36e-09	3.45e-09	Down	0.826752	0.694551	0.715123	0.12963	0.161107	0.1735
FAM86B2	17.9191	0.556052	-4.4585	0.179349	-2.47916	8.25e-06	1.68e-05	Down	0.543932	0.79833	0.595572	0.197796	0.0630321	0.0840429
FAM91A1	1387.4	0.0593212	14.7064	1.83071	0.872402	5.86e-49	4.81e-48	Up	8.86833	8.59816	9.51202	16.3297	15.2581	17.0068
FAM98A	1445.29	0.0570885	25.8384	2.77999	1.47508	3.28e-147	1.1e-145	Up	14.5721	15.071	15.0105	42.9677	40.4431	38.8085
FAM98B	1700.01	0.0485433	20.2307	1.97529	0.982067	5.25e-91	8.93e-90	Up	13.7577	13.9152	14.1709	26.9254	27.2	27.2121
FAM98C	103.844	0.200795	-6.85913	0.384945	-1.37728	6.93e-12	1.96e-11	Down	6.59495	6.05716	6.08057	2.32372	2.55063	2.22152
FAN1	1247.54	0.0602162	-18.3075	0.465738	-1.10241	7.21e-75	9.42e-74	Down	15.2395	14.9504	14.6341	6.80286	6.46895	7.27541
FANCA	1334.27	0.0626139	-19.6721	0.425803	-1.23174	3.74e-86	5.95e-85	Down	15.926	16.169	16.5477	6.71372	7.45393	6.21304
FANCC	515.764	0.0915543	-9.21412	0.557254	-0.843592	3.14e-20	1.23e-19	Down	3.97376	3.90913	3.48514	2.12274	2.0972	2.01807
FANCD2	1904.98	0.0492241	-20.9847	0.488708	-1.03295	9.04e-98	1.71e-96	Down	23.0904	23.8429	22.4284	11.7363	10.8898	10.756
FANCE	436.759	0.0963972	-7.66954	0.599021	-0.739322	1.73e-14	5.45e-14	Down	10.9102	10.5373	10.7196	6.79566	6.28343	5.89557
FANCG	960.528	0.0667443	-17.2939	0.449293	-1.15427	5.23e-67	6e-66	Down	27.9258	27.3885	27.9948	12.9687	11.5497	12.3362
FANCI	2558.45	0.0416449	-28.8827	0.434427	-1.20282	1.97e-183	8.49e-182	Down	40.3057	40.7156	39.0387	17.5999	16.981	16.7704
FANCL	327.128	0.122468	-10.3579	0.41509	-1.2685	3.85e-25	1.79e-24	Down	10.7417	11.3685	11.7016	4.73542	5.27364	3.80473
FANCM	429.269	0.0998657	6.35348	1.55239	0.634495	2.1e-10	5.56e-10	Up	2.41977	2.65074	2.76293	3.68873	4.13212	4.13979
FAP	567.285	0.0910739	17.6374	3.04472	1.60631	1.27e-69	1.53e-68	Up	1.81472	1.85838	1.75476	5.11929	5.32745	5.81815
FARP1	220.732	0.139356	-8.02998	0.460404	-1.11903	9.75e-16	3.22e-15	Down	2.23889	2.32518	1.96659	0.982481	0.939267	1.03889
FARP2	124.288	0.181547	-3.85716	0.615464	-0.700254	0.000114713	0.000215225	Down	1.46786	1.54913	1.28721	0.857744	0.958222	0.792377
FARSB	2423.79	0.0423732	-14.2641	0.657738	-0.604415	3.66e-46	2.85e-45	Down	17.2115	17.1854	16.7186	10.6752	11.3224	11.0864
FASN	7428.09	0.0305025	43.9222	2.53105	1.33973	0	0	Up	26.7309	26.8315	26.2922	67.3561	68.6064	62.9872
FASTK	1867.05	0.0464412	-14.259	0.631912	-0.662204	3.94e-46	3.07e-45	Down	54.1952	52.3827	53.8863	33.1406	33.0685	33.5766
FAT4	452.539	0.100104	13.8287	2.61046	1.3843	1.71e-43	1.26e-42	Up	0.815235	0.804055	0.722928	2.0348	2.1146	1.87144
FBF1	290.121	0.12902	-13.996	0.286028	-1.80577	1.65e-44	1.25e-43	Down	5.20134	4.85471	5.43717	1.44291	1.28899	1.62819
FBH1	896.168	0.0674524	-12.9703	0.545301	-0.874875	1.8e-38	1.18e-37	Down	11.2605	12.0842	11.6905	6.20079	6.18666	6.41544
FBLIM1	1300.88	0.0570283	-16.9653	0.511391	-0.967502	1.48e-64	1.63e-63	Down	18.3603	18.6621	18.3138	9.09029	9.7384	9.01862
FBLL1	3.02497	1.42247	2.15339	8.35778	3.06312	0.0312883	0.0455348	Up	0	0.0377856	0.0402699	0.124825	0.198891	0.318226
FBLN1	5398.81	0.028824	-30.6042	0.542563	-0.882136	1.07e-205	5.71e-204	Down	76.1859	78.187	78.9606	40.8613	42.0276	41.6874
FBLN2	1927.92	0.0460118	-18.2561	0.558646	-0.839995	1.85e-74	2.4e-73	Down	28.7683	27.9638	28.7199	15.9437	15.6861	15.3562
FBLN7	44.097	0.398862	-8.43095	0.0972076	-3.36279	3.43e-17	1.19e-16	Down	0.584135	0.490128	0.651151	0.0517532	0.0636131	0.049477
FBN3	15.1349	0.64974	-4.85848	0.112131	-3.15675	1.18e-06	2.54e-06	Down	0.127794	0.157475	0.157001	0.0111875	0.0213909	0.0160432
FBXL19	1124.11	0.0634848	10.5961	1.59405	0.672694	3.11e-26	1.48e-25	Up	9.04374	9.92801	8.94798	14.6838	15.1733	13.9637
FBXL2	58.1315	0.274806	-3.51451	0.511992	-0.965807	0.000440573	0.000788657	Down	0.969377	1.17062	0.736077	0.50273	0.443647	0.505266
FBXL20	405.099	0.0997014	-7.55187	0.593397	-0.752931	4.29e-14	1.33e-13	Down	2.47756	2.60748	2.539	1.40981	1.57984	1.46136
FBXL3	733.598	0.0731187	-8.26175	0.657887	-0.604088	1.44e-16	4.87e-16	Down	12.4132	12.2972	12.0667	7.7297	8.14238	7.93712
FBXL4	524.26	0.0913819	-10.2114	0.523718	-0.933137	1.76e-24	7.98e-24	Down	4.23491	4.52154	4.64996	2.40225	2.08489	2.42489
FBXO17	430.835	0.104055	-19.4075	0.24665	-2.01946	6.67e-84	1.02e-82	Down	15.9636	16.1341	15.4961	3.96125	3.83238	3.76435
FBXO2	1305.22	0.0595457	-16.505	0.505996	-0.982801	3.38e-61	3.51e-60	Down	70.6462	71.8094	73.9089	38.9566	34.9822	33.8724
FBXO24	7.91752	0.832104	-2.73377	0.206643	-2.27479	0.00626129	0.0100062	Down	0.0909107	0.231278	0.0821614	0.0318345	0.0101448	0.0405791
FBXO32	443.05	0.115398	25.4617	7.66476	2.93824	5.23e-143	1.7e-141	Up	0.779052	0.735935	0.869741	6.01772	5.88344	6.06755
FBXO33	354.079	0.107193	5.67739	1.52475	0.608575	1.37e-08	3.29e-08	Up	2.84412	2.80116	3.11014	4.14854	4.35651	4.62367
FBXO4	546.044	0.0926736	-20.2222	0.272804	-1.87406	6.24e-91	1.06e-89	Down	4.22927	4.39382	4.33527	1.2486	1.16881	1.06437
FBXO42	631.696	0.0816435	-8.75998	0.609122	-0.715196	1.95e-18	7.13e-18	Down	6.74063	6.70643	6.33267	3.8096	3.82455	4.22278
FBXO43	200.155	0.165783	-15.3867	0.170654	-2.55086	2.01e-53	1.83e-52	Down	5.36779	6.09102	5.93216	0.840592	1.05475	1.02127
FBXO46	508.628	0.0906763	-6.5381	0.663032	-0.592851	6.23e-11	1.69e-10	Down	8.38372	8.59798	9.09224	5.31371	5.61326	6.07636
FBXO48	24.8907	0.409431	-2.98017	0.429231	-1.22017	0.00288088	0.00478402	Down	0.312191	0.271553	0.3921	0.135044	0.156769	0.119882
FBXO6	23.0757	0.43251	3.25239	2.65129	1.40669	0.00114437	0.00197842	Up	0.327869	0.364921	0.361134	0.660164	0.987851	1.09761
FBXW4	457.627	0.103598	-17.9446	0.275662	-1.85903	5.29e-72	6.63e-71	Down	16.3499	16.6407	17.9003	5.0819	4.11094	4.62481
FBXW8	547.691	0.0894388	-16.8525	0.351777	-1.50726	1.01e-63	1.09e-62	Down	5.27293	5.29517	5.38083	1.973	1.84085	1.71121
FCGR2A	51.6323	0.291531	2.32325	1.59914	0.677299	0.0201658	0.030152	Up	0.421073	0.775709	0.560982	1.05248	0.860361	0.860363
FCGR3A	23.7626	0.455808	-3.96363	0.285853	-1.80666	7.38e-05	0.000140817	Down	0.91893	0.920499	0.747443	0.386142	0.115362	0.230724
FCGR3B	72.0754	0.739044	-2.91264	0.224912	-2.15257	0.00358392	0.00588342	Down	2.48905	2.7021	2.50887	1.21723	0.215499	0.280149
FCGRT	9.14014	0.724516	-2.47627	0.288351	-1.7941	0.0132762	0.0203685	Down	0.355058	0.646662	0.393816	0.237361	0.0972517	0.0648346
FCHSD1	296.996	0.117256	8.44544	1.98657	0.990281	3.03e-17	1.06e-16	Up	2.4573	2.27886	2.19628	4.34643	4.69475	4.5111
FDFT1	4982.44	0.0334328	58.9652	3.9214	1.97137	0	0	Up	24.5343	26.717	26.4023	98.9866	101.326	99.4069
FDPS	3162.13	0.0362172	-20.2354	0.601706	-0.73287	4.78e-91	8.15e-90	Down	125.924	122.411	125.255	73.9482	74.2476	73.0326
FECH	545.921	0.0923129	-16.5265	0.347333	-1.52561	2.36e-61	2.46e-60	Down	5.27445	5.45278	5.79769	1.84697	1.75231	2.04772
FEM1C	563.103	0.0866679	7.92313	1.60958	0.686681	2.32e-15	7.55e-15	Up	3.74612	3.71317	3.85247	5.58715	5.94544	6.3769
FER	1363.84	0.0577467	14.0936	1.7579	0.813856	4.16e-45	3.18e-44	Up	3.20431	3.35832	3.15959	5.70627	5.27722	5.8438
FERMT1	185.198	0.153811	-5.37898	0.563565	-0.827347	7.49e-08	1.73e-07	Down	2.99912	2.68777	2.51798	1.59919	1.30066	1.65435
FEZ2	1042.79	0.0639269	-15.2604	0.508547	-0.975548	1.4e-52	1.25e-51	Down	33.9993	33.8566	31.8277	16.2937	16.978	16.6219
FFAR4	4.67469	1.16106	2.28767	6.30337	2.65612	0.0221569	0.0329404	Up	0.012082	0.034579	0	0.0253848	0.194147	0.0728051
FGD1	55.9699	0.284417	-5.10716	0.365372	-1.45256	3.27e-07	7.27e-07	Down	1.1159	0.879432	1.03591	0.458716	0.353268	0.280178
FGF12	4.40924	1.31942	2.77122	12.6091	3.6564	0.00558473	0.00896894	Up	0	0.00685325	0.00730383	0.0754657	0.0288585	0.0721465
FGF17	8.38221	0.732336	-2.23189	0.322084	-1.63449	0.0256225	0.0377913	Down	0.092947	0.144092	0.212629	0.0610266	0.0350055	0.046674
FGF18	21.5658	0.478336	3.45988	3.1492	1.65498	0.000540412	0.000960666	Up	0.421843	0.251526	0.160838	1.19098	0.714932	0.688454
FGF2	2165.54	0.0461512	-27.4207	0.415957	-1.2655	1.56e-165	6.08e-164	Down	23.1782	24.2262	25.1391	9.84258	9.87038	9.97972
FGFBP1	9.76939	0.827889	3.85637	9.14289	3.19265	0.000115081	0.000215886	Up	0	0.185991	0.0396439	0.655384	0.665717	0.744038
FGFR1	793.023	0.0729733	11.6243	1.80033	0.848261	3.1e-31	1.7e-30	Up	4.13886	4.17316	4.01221	7.50397	7.50359	6.83709
FGFR2	9.06286	0.706536	2.25703	3.02026	1.59467	0.0240063	0.035528	Up	0.0191788	0.0487911	0.0194996	0.120886	0.0706255	0.0706256
FGFR3	196.694	0.143458	-7.96524	0.452918	-1.14268	1.65e-15	5.41e-15	Down	3.18686	3.16415	3.39619	1.50034	1.37508	1.46991
FGFR4	109.604	0.212142	3.47243	1.6663	0.736649	0.000515772	0.000918343	Up	1.54336	1.24586	1.46572	1.92421	2.9808	2.06101
FGGY	63.8581	0.260336	-5.04299	0.402519	-1.31287	4.58e-07	1.01e-06	Down	0.478845	0.371728	0.453445	0.147952	0.188593	0.179163
FGL2	18.4644	0.573555	-4.22961	0.186092	-2.42591	2.34e-05	4.62e-05	Down	0.569355	0.389664	0.213934	0.117023	0.0621534	0.0372921
FHDC1	110.58	0.18725	-3.93866	0.599772	-0.737514	8.19e-05	0.000155791	Down	1.00053	1.00223	1.01	0.645659	0.552663	0.581374
FHIP2B	892.652	0.0686912	11.2958	1.71228	0.775923	1.38e-29	7.19e-29	Up	8.31617	9.29092	8.3501	14.5514	14.6388	14.5739
FHL1	1956.42	0.0518395	-18.6105	0.512363	-0.964761	2.64e-77	3.61e-76	Down	35.9068	33.6623	37.0708	17.9873	18.757	17.0197
FHOD1	1375.1	0.0569989	18.8949	2.10963	1.07699	1.26e-79	1.79e-78	Up	10.8483	11.5381	10.5578	22.6515	22.1705	23.606
FHOD3	403.534	0.0990562	5.95356	1.50497	0.589737	2.62e-09	6.55e-09	Up	2.16354	2.2452	2.2549	3.51969	3.15373	3.20141
FIBP	1362.61	0.0618036	-13.8815	0.551745	-0.857926	8.2e-44	6.06e-43	Down	62.4526	61.4898	54.7122	32.2431	33.2708	31.5286
FIG4	132.983	0.177265	-3.59939	0.642583	-0.638044	0.000318966	0.000577237	Down	1.88094	1.89231	1.85445	1.36521	1.22502	0.97315
FILIP1L	2.76377	1.56502	-2.44564	0.0704391	-3.82748	0.0144597	0.0220737	Down	0.0470477	0.0448838	0.0318898	0.00823742	0	0
FJX1	561.878	0.0827812	-7.7228	0.642023	-0.639303	1.14e-14	3.61e-14	Down	14.9757	15.1224	15.6047	9.54517	9.63107	9.69705
FKBP10	3787.25	0.033159	-28.2255	0.522706	-0.93593	2.85e-175	1.17e-173	Down	97.5354	99.4705	98.0992	51.8241	49.9158	50.1113
FKBP11	313.503	0.118247	5.46412	1.56495	0.646119	4.65e-08	1.09e-07	Up	9.1663	8.41815	10.7891	14.8636	13.9807	14.821
FKBP3	1292.66	0.0556395	-10.7539	0.660512	-0.598344	5.68e-27	2.77e-26	Down	20.9064	21.0393	22.1481	14.0368	13.8938	13.7312
FKBP5	1173.2	0.0607955	-22.8843	0.381231	-1.39126	6.66e-116	1.58e-114	Down	8.63047	8.77895	8.34521	3.31115	3.14054	3.21544
FKBP7	124.927	0.193603	5.51081	2.09494	1.06691	3.57e-08	8.39e-08	Up	1.73663	1.21139	1.65177	3.62911	3.0569	2.79434
FKBP9	2082.11	0.0459216	-16.6759	0.588134	-0.765783	1.96e-62	2.08e-61	Down	24.1148	25.1144	23.5101	14.0856	13.667	14.3614
FKRP	240.252	0.13542	-10.1044	0.387336	-1.36834	5.28e-24	2.36e-23	Down	5.22932	5.0475	5.97358	2.03583	2.0853	2.06986
FLAD1	1155.25	0.0651195	-12.2552	0.575125	-0.798051	1.58e-34	9.35e-34	Down	32.6159	29.0835	30.8274	16.6864	18.3412	17.3234
FLCN	1263.03	0.0571301	13.7874	1.72629	0.787675	3.04e-43	2.22e-42	Up	8.27362	8.29513	7.72998	13.7421	13.6387	13.9151
FLNA	46866.3	0.0143341	-65.4205	0.522049	-0.937743	0	0	Down	390.089	385.835	387.07	201.457	201.694	194.443
FLNC	39.2305	0.77103	-2.87418	0.215226	-2.21607	0.00405084	0.00660985	Down	0.304828	0.115226	0.713418	0.0604203	0.103973	0.0750917
FLOT1	6444.4	0.0272554	-38.7303	0.481094	-1.05561	0	0	Down	229.233	235.985	232.053	114.128	107.657	108.475
FLRT3	34.0691	0.460169	7.60561	11.3126	3.49986	2.84e-14	8.88e-14	Up	0.0650571	0.0265993	0.0661455	0.654148	0.532036	0.560039
FLVCR1	455.985	0.0993986	9.53924	1.92945	0.948187	1.44e-21	5.91e-21	Up	5.17938	5.44709	6.16467	10.4364	11.3444	10.0839
FLYWCH2	1435.15	0.0570568	-29.4697	0.31177	-1.68145	7.05e-191	3.29e-189	Down	83.6225	86.1973	81.0839	26.0302	26.1315	24.8476
FMN1	60.6063	0.280682	5.52069	2.92727	1.54956	3.38e-08	7.95e-08	Up	0.0598657	0.0590817	0.0755593	0.184333	0.23013	0.145127
FMO4	42.8552	0.316738	3.39201	2.10582	1.07438	0.00069381	0.0012214	Up	0.487611	0.420166	0.415806	0.991442	0.679281	1.07421
FN1	14358.9	0.0207098	36.9692	1.70011	0.765627	3.58e-299	3.98e-297	Up	65.538	65.8714	65.1741	109.678	112.323	106.942
FN3K	15.0381	0.536673	-2.22781	0.436603	-1.19561	0.0258931	0.0381629	Down	0.469812	0.868395	0.537381	0.215927	0.235919	0.35388
FN3KRP	599.602	0.0858816	-11.9799	0.490101	-1.02885	4.53e-33	2.59e-32	Down	19.77	20.8244	21.7801	10.6247	9.16202	10.3105
FNDC10	177.949	0.147563	4.72597	1.62156	0.697378	2.29e-06	4.83e-06	Up	3.57137	3.19417	3.50504	5.60164	5.42998	5.35526
FNDC7	6.75845	1.22214	3.52872	19.8711	4.3126	0.00041757	0.000748975	Up	0	0.0162637	0.017333	0.17909	0.171213	0.308185
FNIP1	803.036	0.0708417	11.0417	1.71977	0.782213	2.4e-28	1.21e-27	Up	4.66774	4.91943	4.60955	8.31617	7.79202	7.93456
FNIP2	391.156	0.103676	13.9689	2.72875	1.44824	2.41e-44	1.81e-43	Up	0.897218	0.94074	0.869198	2.45862	2.34623	2.4695
FNTA	1010.37	0.06231	-10.9466	0.623265	-0.682083	6.9e-28	3.44e-27	Down	40.1324	40.638	39.1973	24.632	24.1198	24.8498
FOS	937.765	0.0733347	-21.3038	0.338609	-1.56231	1.05e-100	2.04e-99	Down	34.7763	36.7357	35.4599	13.335	11.1643	11.1895
FOSB	56.6954	0.295805	5.85005	3.31837	1.73047	4.91e-09	1.21e-08	Up	0.502357	0.372751	0.241193	1.05547	1.3454	1.2473
FOSL1	574.524	0.0833859	10.1453	1.79748	0.845977	3.48e-24	1.56e-23	Up	13.4016	12.9033	12.4614	23.15	23.2197	22.2251
FOXC1	720.718	0.0776612	-8.2959	0.639817	-0.644269	1.08e-16	3.68e-16	Down	11.4534	11.5827	12.4249	7.54433	6.89371	7.88993
FOXD4	22.2973	0.438989	2.4468	2.10543	1.07412	0.0144132	0.0220141	Up	0.385388	0.20681	0.465304	0.683197	0.653147	0.846674
FOXD4L1	17.5189	0.50078	2.37806	2.28293	1.19089	0.017404	0.0262661	Up	0.152911	0.340381	0.336849	0.455134	0.639876	0.767852
FOXD4L3	1.5161	1.88625	2.16498	16.9558	4.0837	0.030389	0.0443024	Up	0	0	0	0.0249499	0.0715576	0.119263
FOXE1	217.263	0.137542	-5.51368	0.591168	-0.758361	3.51e-08	8.26e-08	Down	3.95234	4.34621	4.26386	2.72574	2.36345	2.2271
FOXE3	6.2549	1.37009	3.74203	34.9423	5.1269	0.00018254	0.000336887	Up	0.0297951	0	0	0.250403	0.41893	0.418931
FOXF2	438.176	0.0963816	-7.43319	0.608605	-0.716422	1.06e-13	3.24e-13	Down	11.6703	12.5894	11.4504	6.81859	7.31733	7.25258
FOXJ3	1791.06	0.0479543	17.4365	1.78529	0.836154	4.36e-68	5.11e-67	Up	11.4539	11.083	11.1909	20.1536	19.8976	19.2154
FOXK1	2637.54	0.0408957	26.7411	2.13405	1.0936	1.57e-157	5.86e-156	Up	8.21177	7.75328	8.19604	16.9418	16.6834	17.1088
FOXL1	48.5574	0.309731	-2.41222	0.595784	-0.74714	0.0158557	0.0240687	Down	0.576997	0.550459	0.858247	0.269399	0.43998	0.450712
FOXL2NB	409.891	0.102073	-10.0639	0.490645	-1.02725	7.98e-24	3.55e-23	Down	6.21805	6.48754	5.71891	2.8737	3.08934	2.93488
FOXO4	218.135	0.139964	-4.2728	0.660651	-0.59804	1.93e-05	3.83e-05	Down	3.57113	3.62234	4.11882	2.49114	2.15476	2.70762
FOXS1	14.2416	0.534901	2.17754	2.24197	1.16477	0.0294402	0.0430601	Up	0.485509	0.270188	0.329087	0.765055	0.731405	0.89394
FRA10AC1	495.502	0.0927623	-13.9209	0.408572	-1.29134	4.73e-44	3.53e-43	Down	10.0399	10.3976	9.77834	3.81648	4.17187	4.15773
FRAS1	5.22481	0.973842	2.16524	4.31274	2.10861	0.0303691	0.0442824	Up	0.00941121	0	0.00956866	0.0197733	0.0283554	0.0315061
FRK	70.2388	0.279389	7.34479	4.14696	2.05205	2.06e-13	6.21e-13	Up	0.0975652	0.0894979	0.125904	0.331135	0.542692	0.399482
FRMD4A	45.1579	0.313114	5.28726	3.15036	1.65551	1.24e-07	2.83e-07	Up	0.0643588	0.0586079	0.0713842	0.184391	0.235042	0.182158
FRMD4B	84.1052	0.22624	6.29428	2.68332	1.42402	3.09e-10	8.1e-10	Up	0.208502	0.301056	0.275014	0.692625	0.701777	0.67914
FRRS1	187.639	0.339228	5.38921	3.55087	1.82817	7.08e-08	1.64e-07	Up	0.324387	0.726577	0.724157	1.94835	2.1247	2.1247
FRS3	82.3273	0.223469	-2.71999	0.656181	-0.607834	0.0065284	0.0104064	Down	1.25164	1.54451	1.32791	0.986154	0.942779	0.737828
FSCN1	10442.6	0.0230393	31.7634	1.66072	0.731807	2.07e-221	1.22e-219	Up	148.232	148.598	156.214	244.632	248.771	246.928
FSD1L	143.016	0.178871	5.57318	1.99568	0.99688	2.5e-08	5.92e-08	Up	0.430698	0.516245	0.66247	1.06153	1.09803	0.998208
FSIP1	32.9258	0.361482	4.44961	3.04925	1.60846	8.6e-06	1.75e-05	Up	0.0979936	0.0818008	0.124541	0.295965	0.307551	0.307551
FSTL1	1324.13	0.0566692	-20.327	0.450028	-1.15191	7.43e-92	1.28e-90	Down	14.1063	14.3081	13.6663	6.43716	6.02503	6.18439
FSTL3	1984.92	0.0462326	-24.2998	0.458997	-1.12344	1.97e-130	5.51e-129	Down	57.7748	58.7546	58.2489	27.2159	26.4419	25.3208
FTCDNL1	33.074	0.486126	-7.37785	0.0832408	-3.58657	1.61e-13	4.87e-13	Down	0.17202	0.194405	0.126464	0.00834046	0.0132894	0.0186051
FTL	35083.9	0.0159583	47.5107	1.69137	0.758189	0	0	Up	1635.91	1592.69	1580.14	2650.17	2667.3	2687.65
FTSJ1	1477.46	0.0540913	-16.936	0.529944	-0.916089	2.44e-64	2.67e-63	Down	47.1276	47.7916	47.2291	23.9811	26.0526	24.0896
FUBP1	2941.47	0.0393236	15.2789	1.51658	0.600822	1.06e-52	9.45e-52	Up	18.193	18.7645	18.1437	26.5166	27.5158	28.2067
FUCA1	555.156	0.0887421	-9.11844	0.570702	-0.80919	7.62e-20	2.94e-19	Down	11.3817	10.6775	11.9733	6.88213	6.02454	6.21479
FUCA2	4368.18	0.0319733	23.7426	1.69247	0.759128	1.31e-124	3.42e-123	Up	73.7929	73.1172	71.659	119.17	122.624	122.269
FUNDC2	1218.59	0.0568651	14.7601	1.78923	0.839336	2.65e-49	2.19e-48	Up	7.41185	7.59769	7.28069	13.2262	12.9973	13.0393
FUOM	168.205	0.159929	-6.24758	0.500288	-0.999168	4.17e-10	1.08e-09	Down	3.6381	3.81943	3.90165	2.12909	1.55161	1.91866
FURIN	2909.42	0.0387085	20.641	1.73987	0.798981	1.18e-94	2.13e-93	Up	23.5371	24.3829	24.8214	41.4541	42.4728	40.6233
FUT11	271.748	0.12485	5.87053	1.66202	0.732935	4.34e-09	1.07e-08	Up	4.10738	5.03191	4.83788	7.28579	7.48378	8.09241
FUT6	799.788	0.072516	-14.2193	0.489328	-1.03112	6.96e-46	5.38e-45	Down	12.9275	12.9712	13.2409	6.13762	6.02365	6.68362
FYB1	154.46	0.187369	13.172	5.53286	2.46803	1.27e-39	8.5e-39	Up	0.300586	0.477935	0.424465	2.12269	2.23896	2.19704
FYN	58.6634	0.272778	-5.36615	0.362546	-1.46377	8.04e-08	1.86e-07	Down	1.05451	1.16606	0.925951	0.365066	0.324939	0.433253
FZD3	58.9465	0.280776	4.17255	2.25254	1.17155	3.01e-05	5.91e-05	Up	0.471555	0.520899	0.378509	0.821285	1.29614	0.922255
FZD5	264.415	0.128559	6.78132	1.82994	0.871799	1.19e-11	3.33e-11	Up	0.961708	1.21063	1.07037	1.82929	2.07459	1.93743
FZD9	14.406	0.628019	3.87653	5.4059	2.43453	0.000105957	0.000199292	Up	0.067449	0.193041	0.0457183	0.354283	0.69998	0.587081
G0S2	1178.9	0.0739106	24.7993	3.5626	1.83293	9.13e-136	2.72e-134	Up	31.0293	36.1996	27.452	115.037	108.648	108.769
GAA	1038.1	0.0659249	-20.3986	0.393715	-1.34478	1.72e-92	3.02e-91	Down	21.9799	21.3223	21.4207	7.84143	8.45506	8.76981
GAB2	530.731	0.0876095	-9.40183	0.564995	-0.82369	5.36e-21	2.16e-20	Down	5.17962	4.83715	5.05148	2.90049	2.82413	2.65586
GABARAP	2771.87	0.040737	-18.3272	0.596009	-0.746593	5.02e-75	6.58e-74	Down	145.213	141.049	136.76	85.5467	81.3027	81.3831
GABARAPL1	4516.63	0.0322695	-25.94	0.559779	-0.837071	2.36e-148	7.93e-147	Down	135.93	136.91	130.427	75.7043	73.0166	73.5212
GABPB2	179.727	0.162475	-9.83275	0.330431	-1.59758	8.14e-23	3.49e-22	Down	3.66989	3.2711	4.09897	1.06935	1.25099	1.26445
GABRE	1209.94	0.0577067	12.9156	1.67634	0.745314	3.68e-38	2.39e-37	Up	5.73967	5.80026	5.83569	9.29266	9.56098	9.80777
GABRQ	34.2388	0.378248	3.56493	2.54634	1.34843	0.000363952	0.000655506	Up	0.0775917	0.222069	0.114749	0.348277	0.340042	0.354211
GAD1	176.903	0.161068	7.81644	2.39326	1.25898	5.43e-15	1.75e-14	Up	1.05614	1.16429	1.51526	2.82304	3.02886	2.93458
GADD45B	825.906	0.0757768	-12.9759	0.505831	-0.983273	1.68e-38	1.09e-37	Down	41.074	43.8035	43.6754	21.4333	23.1917	19.3715
GADD45G	27.0168	0.403122	3.6559	2.77748	1.47377	0.000256279	0.000467385	Up	0.689886	0.611145	0.851733	1.91538	1.53419	2.42502
GAL	812.108	0.0755295	24.8879	3.68016	1.87977	1.01e-136	3.04e-135	Up	24.1938	23.752	26.5292	91.6898	88.7871	89.1403
GAL3ST1	8.79785	0.822402	3.65415	8.02877	3.00518	0.000258039	0.000470476	Up	0.0137576	0.0262496	0.0419632	0.245694	0.193437	0.207254
GALK1	249.854	0.127682	-9.15627	0.444702	-1.16909	5.37e-20	2.09e-19	Down	11.0984	11.0706	11.1876	4.84963	4.57282	5.17618
GALNS	753.729	0.0725359	8.58579	1.53984	0.622778	9.02e-18	3.22e-17	Up	4.12685	4.116	3.88257	6.05259	6.25063	6.0757
GALNT1	657.284	0.0771209	9.78572	1.68726	0.754683	1.3e-22	5.53e-22	Up	5.6704	5.38826	5.62881	9.4229	9.0983	9.18817
GALNT11	854.729	0.0728962	13.9124	2.01973	1.01416	5.32e-44	3.96e-43	Up	6.09872	6.31693	6.38899	12.2416	11.7579	13.3766
GALNT15	7.25492	0.855647	2.55954	4.56326	2.19006	0.0104811	0.0162927	Up	0	0.00571338	0.018267	0.0377483	0.0300733	0.0390953
GALNT18	9.30792	0.70732	-2.39879	0.308489	-1.69671	0.0164495	0.0249173	Down	0.0488338	0.0565709	0.0461043	0.00366435	0.0175159	0.0245223
GALNT2	2894.81	0.0399377	18.4601	1.667	0.737256	4.32e-76	5.78e-75	Up	17.8327	19.1451	18.446	31.2403	29.2188	30.5053
GALNT7	218.271	0.138951	-4.70864	0.635398	-0.654268	2.49e-06	5.24e-06	Down	2.00684	1.95484	1.76836	1.3463	1.082	1.15979
GAMT	232.624	0.133483	-6.3962	0.553332	-0.853782	1.59e-10	4.23e-10	Down	6.67108	7.70529	7.38828	4.12977	3.61314	4.11563
GANAB	10498.8	0.0241357	-32.7383	0.578279	-0.790161	4.45e-235	2.98e-233	Down	174.412	168.331	166.871	95.2532	96.7653	98.0143
GAREM1	124.672	0.179642	3.30801	1.5097	0.594258	0.000939613	0.00163725	Up	0.577391	0.591854	0.693219	0.845313	0.993201	0.925344
GARNL3	32.809	0.372225	-2.45472	0.530819	-0.913707	0.0140995	0.0215533	Down	0.297258	0.386708	0.49456	0.208184	0.1357	0.271401
GAS1	829.268	0.0717339	-18.0762	0.407064	-1.29667	4.91e-73	6.24e-72	Down	19.7144	20.4215	20.0782	8.09409	8.39414	7.63716
GAS7	36.3401	0.364892	-3.61481	0.400809	-1.31901	0.000300564	0.000545377	Down	0.302879	0.327846	0.29018	0.183566	0.116995	0.0643471
GAS8	425.665	0.0955018	-6.44452	0.65272	-0.615463	1.16e-10	3.1e-10	Down	4.83716	5.15813	5.17331	3.32683	3.23868	3.18051
GASK1B	10.3983	0.623673	2.17252	2.55787	1.35494	0.0298164	0.0435467	Up	0.0493607	0.0565085	0.070261	0.155563	0.138806	0.148721
GATAD2B	2069.74	0.0473492	16.0623	1.69412	0.760538	4.69e-58	4.6e-57	Up	9.7938	10.4372	9.78181	16.4456	16.2176	17.3884
GATD1	1159.19	0.0628253	-13.9673	0.544309	-0.877502	2.47e-44	1.85e-43	Down	14.5672	13.6634	14.9451	7.33957	7.95421	7.82165
GATD3A	266.914	0.131752	-9.6493	0.414282	-1.27131	4.95e-22	2.07e-21	Down	9.60207	9.46193	8.92238	3.29429	4.3945	3.71092
GATD3B	138.864	0.203008	-6.59538	0.395317	-1.33892	4.24e-11	1.16e-10	Down	6.05261	7.26538	6.86393	3.6683	1.90378	2.30457
GBE1	907.132	0.0700689	13.027	1.88268	0.912788	8.59e-39	5.63e-38	Up	11.4454	11.9443	10.9813	21.8458	19.8596	22.0183
GBP2	212.402	0.147478	4.78768	1.63136	0.706077	1.69e-06	3.58e-06	Up	1.88135	2.50783	1.95213	3.41131	3.09302	3.68834
GBP3	183.856	0.154017	6.22253	1.94312	0.958376	4.89e-10	1.27e-09	Up	2.00022	1.95295	2.00191	3.79214	3.29577	4.3002
GCC1	705.53	0.079475	8.1977	1.57081	0.651513	2.45e-16	8.28e-16	Up	7.32485	7.40188	6.63	10.738	11.7011	10.5861
GCH1	238.584	0.13364	5.30079	1.63399	0.708396	1.15e-07	2.64e-07	Up	2.55664	2.39992	2.59941	3.90662	3.6936	4.54491
GCHFR	563.244	0.0883583	-8.93223	0.57865	-0.789237	4.17e-19	1.57e-18	Down	52.6777	52.9508	52.0856	27.0986	32.5289	30.1275
GCLC	1365.23	0.0553007	12.1852	1.59533	0.673852	3.73e-34	2.18e-33	Up	16.4407	16.4885	16.2328	25.7701	24.6674	26.7603
GCNA	150.33	0.176602	11.4991	4.08623	2.03077	1.33e-30	7.16e-30	Up	0.686035	0.677857	0.846979	3.03721	2.92823	2.91593
GCNT1	126.543	0.181192	3.73779	1.5991	0.677258	0.000185648	0.000342271	Up	0.71665	0.924107	0.696611	1.18306	1.22593	1.27339
GCNT2	455.92	0.0989702	11.6339	2.2213	1.15141	2.77e-31	1.52e-30	Up	1.65523	1.41132	1.39893	3.1734	3.35072	3.23643
GCNT3	141.133	0.305106	15.9198	28.9848	4.85723	4.62e-57	4.5e-56	Up	0.0854117	0.0916688	0.130261	3.07314	2.76641	2.90581
GCNT4	41.4741	0.32822	-5.42982	0.290745	-1.78217	5.64e-08	1.31e-07	Down	0.650212	0.680337	0.725067	0.209325	0.157988	0.221184
GDA	2394.83	0.0440292	-15.9115	0.615329	-0.70057	5.27e-57	5.12e-56	Down	30.7278	29.4923	28.4597	18.3605	17.6021	17.7598
GDF11	172.618	0.166738	5.71691	1.9362	0.953227	1.08e-08	2.62e-08	Up	3.32113	4.45455	4.01191	8.11776	8.12398	6.2416
GDF15	3035.38	0.0400241	33.041	2.50088	1.32244	2.1e-239	1.45e-237	Up	52.5245	53.7046	55.8646	131.957	137.202	129.723
GDPD3	164.612	0.182012	7.31464	2.51638	1.33135	2.58e-13	7.75e-13	Up	3.4695	5.31452	5.1671	13.1417	9.52092	11.9257
GEM	66.4606	0.302813	9.29677	7.03807	2.81518	1.45e-20	5.76e-20	Up	0.311308	0.424271	0.38434	3.15355	2.07689	2.54587
GET1	320.671	0.123253	-7.73707	0.516337	-0.953616	1.02e-14	3.23e-14	Down	12.4854	14.2514	13.8454	5.8808	7.92784	6.79079
GET4	1181.75	0.060713	17.91	2.12486	1.08737	9.85e-72	1.23e-70	Up	18.8027	19.4527	19.886	42.2324	38.4763	40.9065
GGACT	20.0818	0.4872	-4.20939	0.241348	-2.05081	2.56e-05	5.05e-05	Down	0.308608	0.318949	0.217897	0.0720442	0.060266	0.0688755
GGCX	944.678	0.0692738	-15.8281	0.467658	-1.09647	1.99e-56	1.91e-55	Down	9.08675	8.6944	8.52338	4.28013	4.07841	3.75537
GGPS1	732.339	0.0787782	-10.4494	0.565193	-0.823183	1.47e-25	6.9e-25	Down	11.0209	10.1423	10.6054	6.0812	5.36652	6.22741
GGT1	40.8582	0.348767	3.98711	2.62183	1.39057	6.69e-05	0.000127942	Up	0.367294	0.663918	0.29482	1.40124	0.951318	1.08722
GHDC	225.849	0.134925	-5.78718	0.58203	-0.780834	7.16e-09	1.75e-08	Down	6.11795	6.17871	6.07016	3.83406	3.62305	3.07218
GHITM	7365.2	0.0237118	25.8572	1.52956	0.613119	2.02e-147	6.76e-146	Up	129.416	131.566	131.784	198.983	195.051	197.272
GID4	334.669	0.110318	-9.66774	0.477469	-1.06652	4.13e-22	1.73e-21	Down	4.86319	4.69875	4.73415	2.23921	2.10955	2.36935
GIGYF2	1042.34	0.0619668	10.3779	1.56166	0.643084	3.13e-25	1.45e-24	Up	5.32444	5.42531	5.60781	8.27938	8.62336	8.2329
GINM1	932.58	0.0719403	-9.5669	0.620608	-0.688246	1.1e-21	4.54e-21	Down	31.4494	30.753	32.9679	19.7375	17.4807	20.9115
GINS2	416.599	0.0988814	-8.48968	0.558848	-0.839472	2.07e-17	7.28e-17	Down	10.5235	10.747	11.4129	5.66445	6.07964	6.22057
GIPR	17.4903	0.555744	2.46582	2.58536	1.37037	0.0136699	0.0209367	Up	0.260441	0.104616	0.0418103	0.460798	0.261565	0.316632
GIT1	1463.97	0.0557835	-12.4878	0.61702	-0.696612	8.7e-36	5.35e-35	Down	26.9723	27.5587	26.8244	15.5215	17.4574	16.4071
GJA1	109.725	0.314913	13.9195	20.8712	4.38344	4.82e-44	3.6e-43	Up	0.102519	0.26081	0.156351	3.05145	3.89537	3.79241
GJA3	17.6652	0.52118	2.70352	2.65557	1.40902	0.00686091	0.0109134	Up	0.0798298	0.142797	0.0710197	0.157243	0.240523	0.370806
GJB4	3.25623	1.40776	-2.20893	0.115852	-3.10964	0.0271798	0.0399158	Down	0.207159	0.169398	0.150447	0	0	0.0594438
GJB5	112.875	0.210424	7.32145	2.90917	1.54061	2.45e-13	7.37e-13	Up	2.49458	1.82352	1.38344	5.20717	5.53127	5.59635
GJC2	74.4277	0.263036	-6.00026	0.334881	-1.57828	1.97e-09	4.95e-09	Down	2.43315	2.50694	3.33971	0.817943	1.22182	0.684222
GKAP1	145.36	0.175642	-7.39804	0.406294	-1.2994	1.38e-13	4.2e-13	Down	4.46934	4.9522	5.25413	2.32311	1.70661	1.84688
GLB1L	111.722	0.208463	-5.42815	0.456419	-1.13157	5.69e-08	1.32e-07	Down	3.34179	3.47106	2.43267	1.64106	1.21141	1.31071
GLB1L2	379.224	0.101623	-6.33318	0.640116	-0.643594	2.4e-10	6.33e-10	Down	5.80484	5.97568	5.71279	3.59632	3.56271	3.86168
GLI1	26.4954	0.415563	-3.93484	0.321931	-1.63517	8.33e-05	0.000158245	Down	0.609515	0.395903	0.580156	0.149859	0.143268	0.20839
GLI4	148.882	0.183129	-4.05113	0.59796	-0.741879	5.1e-05	9.84e-05	Down	7.37882	8.46992	6.57953	3.31619	4.99327	4.87439
GLIPR1	530.887	0.0916607	16.6755	2.88483	1.52849	1.98e-62	2.1e-61	Up	2.53361	2.37438	2.5578	6.71516	7.12113	7.34592
GLIPR2	97.9406	0.209634	-5.33088	0.460882	-1.11753	9.77e-08	2.25e-07	Down	3.66822	3.68996	2.84159	1.59909	1.55382	1.47863
GLIS2	1055.02	0.0644718	-12.7217	0.566366	-0.820194	4.48e-37	2.84e-36	Down	16.2503	14.8012	15.4406	8.42864	8.683	8.79666
GLIS3	59.9857	0.258611	-3.35564	0.54798	-0.867804	0.000791824	0.0013868	Down	0.268643	0.327897	0.337405	0.182609	0.154739	0.166642
GLMP	1306.16	0.054936	17.0903	1.91703	0.938871	1.75e-65	1.96e-64	Up	24.967	24.8395	25.1337	46.9228	47.2011	47.2563
GLP2R	388.809	0.105513	-11.8433	0.420559	-1.24962	2.33e-32	1.31e-31	Down	4.31912	4.58077	4.09071	1.83945	1.68039	1.86016
GLRA3	39.4227	0.364007	7.06784	5.94939	2.57274	1.57e-12	4.57e-12	Up	0.0610595	0.0688423	0.062081	0.344046	0.384662	0.395812
GLRB	136.663	0.174393	-5.69846	0.502163	-0.993773	1.21e-08	2.91e-08	Down	3.42636	4.03082	4.21034	2.00952	1.94224	1.81557
GLRX3	1963.22	0.0459083	21.391	1.97523	0.982024	1.62e-101	3.18e-100	Up	18.2625	17.82	18.0078	34.8974	34.4557	35.7919
GLS	3942.13	0.0334167	25.8954	1.82177	0.86534	7.5e-148	2.52e-146	Up	12.7195	13.5054	13.4051	24.0175	23.7038	23.3442
GLT8D1	699.844	0.0826412	-15.7552	0.405555	-1.30203	6.32e-56	6.01e-55	Down	20.7231	23.9719	22.1894	9.48536	8.67004	8.55946
GLT8D2	510.579	0.0876658	-8.46487	0.597877	-0.74208	2.56e-17	8.98e-17	Down	10.7331	10.8048	10.5444	6.48503	6.0014	6.3982
GLTP	751.14	0.0752516	8.8798	1.58911	0.668219	6.7e-19	2.49e-18	Up	11.8679	11.5695	11.8637	17.9993	17.5281	19.6716
GLTPD2	4.25428	1.32438	-2.6541	0.0874723	-3.51503	0.00795209	0.0125476	Down	0.346279	0.289058	0.396081	0.0909432	0	0
GM2A	760.341	0.0835357	16.3474	2.57681	1.36559	4.54e-60	4.63e-59	Up	6.57554	6.52515	5.92447	16.4521	14.4903	17.3353
GMCL1	566.718	0.0857817	-8.33399	0.609246	-0.714904	7.82e-17	2.68e-16	Down	11.46	12.0967	10.9174	6.87943	6.59297	7.20553
GMEB1	382.376	0.111564	6.22262	1.61801	0.694223	4.89e-10	1.27e-09	Up	6.04273	5.70866	5.72493	9.893	7.92096	10.0293
GMPR2	1363.3	0.0571843	-20.8811	0.437068	-1.19407	7.96e-97	1.47e-95	Down	50.7616	55.4738	54.4624	23.5125	22.8409	22.7851
GNAI2	6034.7	0.0278943	21.571	1.51751	0.601709	3.36e-103	6.75e-102	Up	81.2192	83.1307	84.3766	121.238	125.318	124.857
GNAL	158.524	0.165477	-5.2981	0.544607	-0.876713	1.17e-07	2.67e-07	Down	1.23901	1.54286	1.29952	0.822069	0.687672	0.681124
GNAO1	270.216	0.120041	-6.52194	0.581196	-0.782903	6.94e-11	1.87e-10	Down	2.20096	2.37718	2.3117	1.33313	1.28777	1.32097
GNAQ	845.605	0.0711121	-9.85614	0.615192	-0.700891	6.45e-23	2.77e-22	Down	7.96863	7.99198	8.20966	4.54732	5.15293	4.92493
GNAZ	34.8456	0.381083	-3.59955	0.386429	-1.37173	0.000318769	0.000576952	Down	0.172418	0.1436	0.102955	0.0776263	0.0522233	0.0302346
GNB1	2275.62	0.0424516	-19.8229	0.558058	-0.841512	1.89e-87	3.06e-86	Down	47.9769	48.4518	47.4821	26.2186	26.8986	25.9252
GNB1L	58.9797	0.269501	-2.89672	0.582097	-0.780668	0.00377087	0.00617337	Down	0.47586	0.635563	0.693477	0.291609	0.342504	0.398261
GNB5	1276.84	0.0571977	-22.2437	0.414003	-1.27229	1.3e-109	2.83e-108	Down	8.11639	8.26331	8.44462	3.33767	3.42169	3.3538
GNG11	3028.81	0.0379573	-19.3322	0.601319	-0.733798	2.88e-83	4.35e-82	Down	66.4622	66.3185	68.5498	38.7501	40.7082	39.6568
GNG5	1484.14	0.054317	-18.5012	0.498294	-1.00493	2.02e-76	2.72e-75	Down	134.505	131.997	128.382	62.5481	63.8666	67.2143
GNPDA1	3454.52	0.0365217	38.3535	2.64036	1.40074	0	0	Up	39.1936	39.03	37.3918	99.1568	99.8914	101.436
GNPTAB	2719.51	0.0412539	20.3368	1.78878	0.838974	6.07e-92	1.05e-90	Up	15.966	17.6202	16.5502	29.3211	29.3775	29.5892
GNRH1	13.7798	0.575442	3.11555	3.46492	1.79282	0.00183601	0.00311413	Up	0.524678	0.600656	0.853529	2.0945	2.95087	1.68622
GOLGA4	3508.32	0.0383715	26.0952	2.00182	1.00131	4.13e-150	1.42e-148	Up	14.751	14.3077	13.8055	28.2823	27.1289	29.0555
GOLGA7B	53.3241	0.386458	9.30384	12.0884	3.59555	1.35e-20	5.4e-20	Up	0.0538863	0.022032	0.117402	0.719738	0.827244	0.726738
GOLGA8A	1148.26	0.0631019	-16.4427	0.48715	-1.03756	9.47e-61	9.78e-60	Down	13.9331	13.9186	15.1026	6.54258	7.08818	6.95082
GOLGA8B	667.436	0.199959	-5.40339	0.472879	-1.08046	6.54e-08	1.52e-07	Down	8.27698	8.08452	9.60948	4.58937	4.48187	3.01937
GOLGB1	2917.89	0.0382666	17.6632	1.5976	0.67591	8.06e-70	9.72e-69	Up	8.37401	8.69186	8.82916	13.3504	13.5374	13.8221
GOLIM4	2682.58	0.0400144	21.794	1.83029	0.872075	2.64e-105	5.47e-104	Up	21.9007	21.4681	22.348	38.7313	40.1552	39.459
GOLM1	2810.09	0.0388223	16.3356	1.55206	0.634185	5.51e-60	5.61e-59	Up	38.2084	36.6095	36.7532	57.5553	57.126	55.758
GOLPH3L	867.884	0.0700567	13.213	1.89955	0.92566	7.38e-40	4.97e-39	Up	7.49104	8.25711	7.34619	14.6091	14.4875	14.1063
GOLT1B	1995.72	0.0476025	24.293	2.22901	1.15641	2.33e-130	6.5e-129	Up	18.8046	19.1328	20.2808	42.1368	41.7099	43.8342
GON7	255.415	0.124077	-5.68041	0.613525	-0.704806	1.34e-08	3.23e-08	Down	14.8434	14.4287	15.9487	8.95261	8.98208	9.35831
GORAB	400.838	0.10507	7.62564	1.74258	0.801225	2.43e-14	7.62e-14	Up	5.00035	5.13732	6.20137	9.1975	9.49198	9.30804
GOSR1	983.85	0.068904	15.0874	2.05563	1.03958	1.96e-51	1.7e-50	Up	20.7819	20.2858	18.0674	38.7594	39.9585	40.9568
GOT1	1718.81	0.0559039	-12.7508	0.610126	-0.712821	3.08e-37	1.97e-36	Down	57.285	54.4978	61.6551	34.356	33.1659	36.5895
GPAA1	1822.25	0.050373	-17.5427	0.541984	-0.883679	6.76e-69	8e-68	Down	60.1151	62.1702	62.6072	31.2797	34.669	32.6342
GPALPP1	304.706	0.128803	-10.7833	0.38185	-1.38892	4.13e-27	2.02e-26	Down	5.32645	4.58624	5.2664	1.77824	2.22137	1.70003
GPAM	809.646	0.0751597	15.8695	2.28588	1.19275	1.03e-56	9.96e-56	Up	4.16104	3.74454	3.91875	8.66815	8.55548	9.36917
GPATCH3	522.687	0.0893724	10.0261	1.86097	0.896058	1.17e-23	5.16e-23	Up	9.84143	9.0577	8.72066	17.2918	16.1827	17.1288
GPC1	1642.14	0.0512298	15.3354	1.72384	0.785629	4.44e-53	3.99e-52	Up	16.1701	15.5643	16.6144	28.436	27.0664	26.5251
GPER1	37.9956	0.350975	2.61957	1.89133	0.919404	0.00880416	0.0138222	Up	0.326832	0.550236	0.6646	1.2118	0.71441	0.946111
GPKOW	458.934	0.0953161	-6.69059	0.642727	-0.637721	2.22e-11	6.14e-11	Down	16.6661	17.3041	16.1964	11.4452	9.69973	10.6165
GPNMB	2717.92	0.0415326	18.9348	1.72478	0.78641	5.9e-80	8.44e-79	Up	37.414	40.3371	37.0232	64.8925	63.8763	66.1313
GPR1	144.491	0.166272	-3.78187	0.646706	-0.628818	0.000155655	0.000289074	Down	3.95711	3.3956	3.85301	2.46342	2.46021	2.20788
GPR108	1365.21	0.0562443	-18.6008	0.484245	-1.04619	3.16e-77	4.33e-76	Down	39.6915	39.5845	38.226	19.0771	19.1636	17.7752
GPR137B	220.636	0.148434	9.01492	2.52822	1.33812	1.97e-19	7.48e-19	Up	0.833068	0.973572	0.839947	2.31187	1.8546	2.42632
GPR137C	51.7342	0.292913	-4.4317	0.406661	-1.2981	9.35e-06	1.9e-05	Down	0.921009	0.611234	0.712491	0.315501	0.301624	0.281517
GPR146	32.9768	0.393476	-5.05223	0.2521	-1.98793	4.37e-07	9.64e-07	Down	1.24281	1.06084	1.1971	0.389388	0.350364	0.131387
GPR17	17.1157	0.578431	3.22553	3.64456	1.86575	0.00125739	0.00216573	Up	0.032467	0.24779	0.0825254	0.562769	0.440195	0.309767
GPR173	125.95	0.194965	-8.09626	0.334834	-1.57848	5.67e-16	1.89e-15	Down	2.00525	1.75108	2.35163	0.657603	0.74589	0.607369
GPR35	4.34872	1.32837	-2.68143	0.0846748	-3.56192	0.00733079	0.0116184	Down	0.0903175	0.301572	0.1607	0.0237201	0.0226768	0
GPR37	214.021	0.135655	4.90218	1.58557	0.665005	9.48e-07	2.05e-06	Up	1.80961	1.60307	1.60738	2.59042	2.68619	2.55638
GPR75	67.5002	0.260388	4.42666	2.22321	1.15265	9.57e-06	1.94e-05	Up	1.05657	1.03198	1.1254	2.53703	1.71802	2.77916
GPR83	3.56016	1.23291	2.1432	6.24351	2.64236	0.0320974	0.0466178	Up	0.0123165	0	0.0250451	0.0905711	0.0618482	0.0742179
GPR87	51.0337	0.345506	6.67591	4.94704	2.30656	2.46e-11	6.79e-11	Up	0.423397	0.706867	0.717468	2.07567	2.79939	4.1105
GPRASP1	12.6074	0.593869	-2.77915	0.318541	-1.65045	0.00545021	0.00876467	Down	0.151757	0.178843	0.190601	0.0281337	0.0627579	0.0717234
GPRC5C	273.745	0.125456	13.1349	3.13367	1.64785	2.08e-39	1.38e-38	Up	1.26559	1.26311	1.40554	4.09085	4.02824	4.0087
GPRIN2	18.0356	0.570696	-4.76358	0.151926	-2.71856	1.9e-06	4.03e-06	Down	0.102678	0.168483	0.121099	0.0258876	0.0247489	0.00824965
GPS2	815.026	0.0789847	-8.67116	0.622054	-0.684889	4.28e-18	1.54e-17	Down	45.4211	41.8363	50.0521	28.7047	29.0617	26.2726
GPSM1	232.952	0.138044	-4.92078	0.624476	-0.679283	8.62e-07	1.87e-06	Down	3.337	3.21546	3.21127	1.77038	1.87185	2.35382
GPT	17.2286	0.530842	2.81142	2.8136	1.49242	0.00493236	0.0079811	Up	0.0837927	0.373048	0.31238	0.645523	0.897645	0.58908
GPX3	719.906	0.0748239	9.13124	1.60574	0.683235	6.77e-20	2.62e-19	Up	18.3241	17.3888	18.7621	28.2127	29.5359	28.3026
GRAMD1B	6150.13	0.0274408	22.9554	1.54747	0.629916	1.3e-116	3.12e-115	Up	13.6889	13.3638	13.4758	20.2783	20.8955	20.5445
GRAMD1C	120.115	0.186696	6.15167	2.21682	1.14849	7.67e-10	1.97e-09	Up	0.857907	0.786561	0.894915	1.65034	1.87987	2.00296
GRAMD2A	56.4004	0.41281	-9.98849	0.0573784	-4.12335	1.71e-23	7.5e-23	Down	1.24271	1.05965	1.27468	0.0924242	0.0773141	0.0331347
GRB10	1662.25	0.0542515	-11.2887	0.654095	-0.612428	1.49e-29	7.79e-29	Down	8.61894	9.50253	9.11546	5.52596	5.94327	6.05929
GRB7	538.514	0.0895291	-10.8985	0.508483	-0.975729	1.17e-27	5.8e-27	Down	14.3129	14.3317	14.2917	6.48245	7.38531	7.60311
GREB1	440.889	0.11607	22.9702	6.34736	2.66616	9.27e-117	2.24e-115	Up	0.496141	0.423673	0.349229	2.59145	2.66912	2.6726
GREB1L	804.945	0.073868	-11.8252	0.545818	-0.873507	2.89e-32	1.62e-31	Down	4.1448	4.21655	3.94239	2.07536	2.3381	2.19416
GRHL1	126.272	0.179857	-5.54415	0.500987	-0.997156	2.95e-08	6.97e-08	Down	2.54441	2.254	2.37377	1.29242	1.06708	1.17941
GRHL2	3.90199	1.38417	2.5148	11.1651	3.48093	0.0119098	0.0183862	Up	0	0.0137968	0	0.0835592	0.0217865	0.0508353
GRHPR	1536.16	0.0538595	-30.1761	0.324149	-1.62527	4.87e-200	2.47e-198	Down	39.6638	40.4381	38.8743	12.6999	12.4452	12.8168
GRIA4	2.19288	1.70633	2.70508	24.5177	4.61575	0.00682881	0.0108672	Up	0	0	0	0.00689883	0.00989309	0.0263816
GRID1	4.91225	0.99138	-2.27599	0.209297	-2.25637	0.0228463	0.0339022	Down	0.0809872	0.0686777	0.073193	0.0189064	0.0090374	0.0180748
GRIK2	151.563	0.163997	5.02896	1.77121	0.824732	4.93e-07	1.08e-06	Up	0.375779	0.389519	0.440845	0.64149	0.711254	0.747543
GRIN2D	495.165	0.0948743	10.9598	2.05595	1.0398	5.96e-28	2.98e-27	Up	3.18981	3.01687	2.85176	5.84492	6.57284	5.91004
GRIP2	49.4922	0.300198	2.13979	1.56088	0.642362	0.0323715	0.0469968	Up	0.148364	0.153672	0.198255	0.200391	0.336323	0.229892
GRIPAP1	852.743	0.0708118	-9.01623	0.6424	-0.638456	1.95e-19	7.39e-19	Down	17.901	19.2331	17.9001	12.1231	11.7993	10.8917
GRK4	26.6261	0.395875	-2.88622	0.452948	-1.14258	0.00389904	0.00637592	Down	0.520237	0.553031	0.589391	0.171763	0.313489	0.253777
GRK5	402.157	0.10054	5.9891	1.51797	0.602143	2.11e-09	5.29e-09	Up	6.05241	6.28186	6.87527	10.1275	9.24648	9.3257
GRK6	723.011	0.0833597	-18.4469	0.344428	-1.53773	5.52e-76	7.37e-75	Down	14.6073	15.0252	14.4555	4.39041	5.46594	5.07456
GRK7	24.0005	0.623306	6.63328	17.5641	4.13456	3.28e-11	9.02e-11	Up	0.00809305	0.0386041	0.0164569	0.331575	0.365758	0.406399
GRM1	18.0185	0.520656	4.36513	4.83238	2.27273	1.27e-05	2.55e-05	Up	0.0429438	0.0341405	0.0582163	0.187972	0.230021	0.222834
GRM7	1.72068	1.85073	2.30208	19.1669	4.26054	0.0213305	0.0317876	Up	0	0	0	0.0317259	0.00866584	0.00433292
GRPEL1	1081.9	0.0611448	11.2408	1.61028	0.687316	2.57e-29	1.34e-28	Up	17.1555	16.2717	16.7763	26.4284	25.8841	27.2402
GRPEL2	1126.32	0.0626286	-11.6339	0.603484	-0.728613	2.77e-31	1.52e-30	Down	19.5903	17.9017	18.6524	10.82	11.0284	11.4891
GRWD1	1280.61	0.0564164	20.9667	2.27027	1.18286	1.32e-97	2.48e-96	Up	7.76261	7.88367	7.82255	17.9302	17.1712	17.3488
GSAP	17.6037	0.494547	-2.90439	0.369499	-1.43636	0.00367968	0.0060289	Down	0.475377	0.31179	0.377601	0.109242	0.164116	0.149196
GSDMB	86.8095	0.228269	-6.34189	0.366617	-1.44766	2.27e-10	5.99e-10	Down	2.85408	2.23595	2.22922	0.992805	0.835241	0.81626
GSDMC	26.7656	0.411231	4.1041	3.2215	1.68773	4.06e-05	7.89e-05	Up	0.129835	0.135124	0.192011	0.582776	0.379332	0.48602
GSDMD	191.232	0.145441	-6.64619	0.511701	-0.966628	3.01e-11	8.27e-11	Down	5.94092	5.92628	5.55801	3.20358	2.79044	2.79044
GSDME	402.119	0.102697	-12.5767	0.408501	-1.29159	2.84e-36	1.77e-35	Down	11.7105	10.9671	11.3111	4.38775	4.80241	4.46919
GSN	1945.54	0.0485854	-19.0981	0.525627	-0.927889	2.62e-81	3.84e-80	Down	24.9137	24.6441	24.0885	13.4692	12.5724	12.0779
GSS	1577.3	0.0547174	-28.5882	0.338148	-1.56427	9.41e-180	4.02e-178	Down	42.8546	40.9341	43.0157	13.4874	14.4528	14.2402
GSTA4	54.0872	0.271367	-3.39749	0.527789	-0.921966	0.000680062	0.00119808	Down	3.22603	2.87518	3.06421	1.64991	1.36419	1.74787
GSTK1	1005.01	0.0815325	-23.8733	0.259454	-1.94645	5.81e-126	1.54e-124	Down	86.3159	82.5894	79.56	17.5884	22.6076	23.1716
GSTO2	42.5658	0.328236	-4.52845	0.356902	-1.4864	5.94e-06	1.22e-05	Down	0.315963	0.385436	0.28965	0.114269	0.0832329	0.15086
GSTZ1	325.341	0.116739	-12.0737	0.376452	-1.40946	1.46e-33	8.42e-33	Down	8.99202	8.46025	8.06264	3.19835	3.34211	2.91546
GTDC1	370.674	0.11915	7.52868	1.86225	0.897043	5.13e-14	1.59e-13	Up	0.703007	0.834317	0.683318	1.27026	1.24263	1.55894
GTF2B	888.461	0.069625	20.3768	2.6735	1.41873	2.69e-92	4.7e-91	Up	13.8425	13.3615	12.9128	34.7404	35.971	34.8512
GTF2E2	1063.13	0.0640688	18.2456	2.24852	1.16898	2.24e-74	2.9e-73	Up	11.4875	12.5637	11.6614	25.7146	26.2009	27.1354
GTF2H2C	225.636	0.170243	-3.52978	0.659334	-0.600918	0.000415911	0.000746186	Down	7.02934	8.67206	7.72099	4.18156	6.83285	4.16776
GTF2H3	1262.86	0.0604516	-16.8473	0.493648	-1.01845	1.1e-63	1.19e-62	Down	41.2808	41.811	39.6007	20.4209	18.4235	20.7892
GTF2IRD1	2042.3	0.0521934	-12.4518	0.637323	-0.649904	1.37e-35	8.34e-35	Down	24.0229	27.1043	26.1702	15.334	16.8427	16.2918
GTF2IRD2	14.7639	0.5668	-3.5944	0.243618	-2.03731	0.000325135	0.000588029	Down	0.269903	0.195337	0.20818	0.0684404	0.0373886	0.056083
GTF2IRD2B	141.784	0.197706	-9.63176	0.267154	-1.90426	5.87e-22	2.44e-21	Down	2.91951	2.06151	2.86318	0.652041	0.784974	0.623362
GTF3C6	1209.16	0.0614762	14.8592	1.8836	0.913489	6.06e-50	5.08e-49	Up	56.2207	56.8875	57.9089	99.2309	110.107	107.556
GTPBP2	3466.81	0.0362381	-32.6583	0.440289	-1.18348	6.1e-234	4.05e-232	Down	71.6335	70.7399	71.2049	31.9563	30.9452	29.6741
GTPBP4	2313.26	0.0417097	15.4305	1.56222	0.643602	1.02e-53	9.34e-53	Up	37.1843	37.8506	36.4885	57.0198	57.7662	56.7086
GTPBP6-2	44.8651	0.692131	-2.87533	0.25172	-1.99011	0.00403602	0.00658716	Down	1.34774	1.49313	0.324153	0.334926	0.276532	0.174652
GUCA1B	105.928	0.358136	13.7162	30.1123	4.91228	8.12e-43	5.86e-42	Up	0.0696181	0.199248	0.212348	4.72941	4.52139	5.03413
GUK1	2513.53	0.0441105	14.0219	1.53529	0.618512	1.15e-44	8.7e-44	Up	73.589	69.3386	76.6657	110.297	113.248	108.144
GUSB	1753.31	0.0505832	-18.7218	0.518707	-0.947008	3.29e-78	4.57e-77	Down	56.3048	57.4734	55.3663	29.1709	27.1641	30.035
GVQW3	118.57	0.194225	-5.92888	0.450146	-1.15154	3.05e-09	7.59e-09	Down	0.43044	0.539144	0.49123	0.199946	0.191152	0.25585
GXYLT1	809.748	0.0735802	12.2974	1.87235	0.904847	9.35e-35	5.59e-34	Up	3.58184	4.00625	4.21384	7.25166	7.18768	7.30485
GXYLT2	100.261	0.20694	-3.13351	0.637967	-0.648447	0.00172731	0.00293809	Down	1.98589	1.99279	1.5106	1.18992	1.25577	1.00462
GYG2	190.848	0.171549	-9.48935	0.323562	-1.62789	2.32e-21	9.47e-21	Down	4.48503	3.44753	4.63268	1.12539	1.26237	1.60666
GYPC	221.675	0.145126	-12.448	0.285879	-1.80652	1.43e-35	8.75e-35	Down	9.07887	8.20291	9.3079	2.7364	2.33666	2.41285
GYPE	1.77182	1.77681	-2.38792	0.0528155	-4.24289	0.0169439	0.0256068	Down	0.0380963	0.0454302	0.0193668	0	0	0
GYS1	685.138	0.0771619	-10.6338	0.566236	-0.820526	2.07e-26	9.96e-26	Down	13.151	12.8137	13.416	7.76823	7.13008	7.05598
GYS2	3.03886	1.53604	2.63484	16.5323	4.04722	0.00841772	0.0132459	Up	0	0.00906964	0	0.0499359	0.0477395	0.0668354
H1-0	2883.7	0.0415243	-51.4397	0.22751	-2.136	0	0	Down	111.928	115.559	115.016	25.6608	25.0602	25.9724
H1-10	4210.16	0.0368286	-36.5165	0.393694	-1.34485	6.07e-292	6.4e-290	Down	207.34	210.799	222.22	80.4167	86.1625	81.4514
H1-4	17.6344	0.594136	2.24355	2.51921	1.33297	0.0248616	0.036718	Up	0.334674	0.830131	0.88471	0.421898	2.01671	2.62172
H2AC14	4.83675	1.07588	2.17249	5.05369	2.33734	0.0298191	0.0435467	Up	0	0.42231	0.112519	0.348775	1.33374	1.0003
H2AC15	14.7479	0.542968	-2.134	0.447918	-1.15869	0.0328427	0.0476279	Down	1.80549	2.53301	2.26762	0.446282	1.17329	1.27996
H2AC20	11.3322	0.699488	2.51687	3.3882	1.76052	0.0118404	0.0182848	Up	0.533175	0.712114	0.433676	0.448089	2.57028	2.57028
H2AC6	878.523	0.0749159	-27.2133	0.243381	-2.03871	4.52e-163	1.75e-161	Down	140.88	148.925	147.674	34.227	37.2067	33.3332
H2BC11	333.512	0.110238	6.30633	1.6191	0.695195	2.86e-10	7.5e-10	Up	29.6312	28.1637	27.449	42.7724	47.9451	45.0795
H2BC12	3797.22	0.0353545	29.1994	2.04532	1.03233	1.97e-187	8.96e-186	Up	147.403	147.818	156.571	298.469	301.326	309.378
H2BC15	80.961	0.237201	-4.50361	0.476894	-1.06826	6.68e-06	1.37e-05	Down	13.218	10.6629	8.5971	5.00297	5.36858	4.88054
H2BC17	75.2805	0.260109	-2.45805	0.641997	-0.639362	0.0139693	0.0213633	Down	11.1672	10.8688	9.51905	4.02896	8.72308	7.13708
H2BC18	16.0097	0.660251	2.35296	2.93537	1.55354	0.0186246	0.0279789	Up	0.5446	0.283392	0.402699	0.156031	1.29279	2.08836
H2BC21	246.972	0.137461	-8.82273	0.431437	-1.21278	1.12e-18	4.12e-18	Down	8.50328	7.95401	8.47696	2.88638	3.90126	3.78233
H2BC4	304.659	0.127158	-9.81905	0.420866	-1.24857	9.32e-23	3.99e-22	Down	10.4661	9.36323	8.5659	3.46724	4.31788	3.96897
H3C2	51.7387	0.347679	-2.28733	0.576241	-0.795255	0.0221768	0.0329666	Down	7.31921	5.99912	7.33685	1.51614	6.00487	4.14129
H3C4	35.2421	0.340431	-2.60638	0.540627	-0.887295	0.00915037	0.0143375	Down	2.75182	2.5181	2.56946	1.00294	1.52285	1.63566
H3C8	32.7286	0.351049	-2.49837	0.544479	-0.877051	0.0124767	0.0192117	Down	3.71718	5.36998	4.64322	2.45455	2.23993	2.66658
H4C2	6.71358	1.3083	3.28185	19.6117	4.29364	0.00103128	0.00179045	Up	0.135767	0	0.138039	0.142626	2.18165	2.86342
H4C3	16.1679	0.606326	2.23283	2.55588	1.35382	0.0255604	0.0377073	Up	1.56082	0.992689	1.05796	0.683197	4.83329	3.527
H6PD	505.074	0.104904	-24.7583	0.165254	-2.59724	2.52e-135	7.48e-134	Down	3.29078	3.10841	3.15118	0.47814	0.555061	0.518783
HABP4	277.995	0.122114	-5.81722	0.611165	-0.710366	5.98e-09	1.47e-08	Down	5.9764	5.50605	6.49305	3.5338	3.75565	3.51557
HACD1	474.596	0.104098	-6.06375	0.645629	-0.631224	1.33e-09	3.37e-09	Down	12.0784	13.7059	15.7343	8.47556	8.52923	9.35848
HACD2	5324.1	0.0288879	-23.2995	0.627168	-0.673075	4.48e-120	1.12e-118	Down	48.8349	49.4083	48.1233	29.6071	30.264	30.4703
HACD4	43.9487	0.332552	-2.70908	0.535549	-0.900909	0.00674708	0.0107443	Down	0.439131	0.304158	0.305807	0.240137	0.205409	0.108746
HACL1	508.604	0.0930905	-12.8867	0.435387	-1.19963	5.35e-38	3.46e-37	Down	18.4595	18.536	19.6747	8.75948	7.34718	8.18987
HADH	501.063	0.0906262	-8.52897	0.58522	-0.772949	1.48e-17	5.23e-17	Down	16.4298	15.4648	15.0937	9.47497	8.98478	8.61757
HAGH	704.762	0.0833331	-16.2347	0.391507	-1.35289	2.86e-59	2.88e-58	Down	19.0167	19.2167	20.7519	8.18351	7.80439	6.74975
HAGHL	387.443	0.103256	-5.98877	0.651404	-0.618376	2.11e-09	5.3e-09	Down	13.097	14.3467	14.0231	9.1014	9.3704	8.11909
HAPLN3	27.8136	0.462165	6.15534	7.18398	2.84478	7.49e-10	1.92e-09	Up	0.176517	0.216512	0.128193	1.11261	1.57018	1.01302
HARS2	1629.32	0.0529073	17.7362	1.91637	0.938375	2.2e-70	2.68e-69	Up	24.8874	25.046	22.7864	44.8452	45.8524	46.4955
HAS2	13.0736	0.589134	3.05699	3.48456	1.80098	0.00223572	0.00375876	Up	0.0496959	0.082968	0.0884228	0.195775	0.237074	0.324417
HAS3	56.0696	0.281527	3.69012	2.05461	1.03887	0.000224152	0.000410411	Up	0.308119	0.375036	0.507719	0.837116	0.661578	0.907004
HAUS2	1354.91	0.0571018	21.111	2.30613	1.20548	6.3e-99	1.2e-97	Up	9.68124	10.2051	10.7143	23.3751	22.4453	23.6253
HAUS4	725.854	0.0834658	-24.3012	0.245141	-2.02832	1.9e-130	5.34e-129	Down	38.7277	41.8579	37.5183	9.28131	9.60695	9.60696
HAUS5	575.694	0.0835501	-10.7002	0.538118	-0.894006	1.02e-26	4.92e-26	Down	9.54252	9.72406	9.28254	5.22909	5.07445	4.82325
HAUS6	2395.97	0.0436657	-18.9053	0.564282	-0.825511	1.03e-79	1.47e-78	Down	23.6734	24.3778	23.9284	12.6734	13.6943	13.5938
HAUS7	234.338	0.136246	-7.97449	0.470905	-1.08649	1.53e-15	5.02e-15	Down	10.268	10.2424	12.004	4.7082	4.97138	5.37448
HAVCR2	20.3237	0.704609	6.11814	19.8476	4.31089	9.47e-10	2.42e-09	Up	0.0941935	0.0224653	0.0239423	0.865831	0.851398	1.01695
HBA2	123.772	0.570553	-3.03937	0.300592	-1.73412	0.00237075	0.00397646	Down	24.5098	21.6375	6.88084	3.84298	5.78648	6.06203
HBEGF	172.406	0.155754	6.88342	2.10252	1.07212	5.84e-12	1.66e-11	Up	2.7925	2.2165	2.56665	5.18656	5.04818	5.42961
HCAR2	15.9198	0.531909	2.64922	2.6558	1.40915	0.00806767	0.0127244	Up	0.127549	0.340711	0.207492	0.750359	0.563636	0.461157
HCFC1	5063.5	0.0302636	23.9998	1.65441	0.72632	2.8e-127	7.54e-126	Up	22.8709	22.6447	23.4705	37.0857	38.3004	36.9192
HCFC1R1	680.522	0.0778701	-13.4857	0.482924	-1.05013	1.9e-41	1.33e-40	Down	62.6363	63.4247	66.1981	31.0245	31.3153	29.0391
HCN3	214.835	0.13844	-5.69496	0.578982	-0.788409	1.23e-08	2.97e-08	Down	3.16883	3.00259	2.74129	1.69267	1.80162	1.58586
HDAC10	481.025	0.0955442	6.6577	1.55413	0.636104	2.78e-11	7.66e-11	Up	6.9977	7.98753	8.59614	11.9646	12.4276	11.6651
HDAC3	1237.99	0.0585265	-20.8061	0.429966	-1.21771	3.81e-96	7e-95	Down	40.219	41.7872	40.0459	17.8959	16.9231	16.8535
HDAC4	470.932	0.103954	-19.5897	0.243768	-2.03642	1.89e-85	2.97e-84	Down	1.66765	1.58689	1.65878	0.344123	0.399484	0.433665
HDAC6	598.935	0.0849178	-11.9843	0.49391	-1.01768	4.29e-33	2.45e-32	Down	7.76664	8.17404	7.39213	3.58836	3.90966	3.84258
HDAC9	16.4293	0.521774	2.79669	2.74964	1.45924	0.00516291	0.00832879	Up	0.0350199	0.0334092	0.0356058	0.0858412	0.132868	0.0625262
HDDC3	148.204	0.17285	-6.15106	0.478566	-1.06321	7.7e-10	1.97e-09	Down	5.6394	4.95855	5.28456	3.0031	2.29681	2.19241
HDGFL1	6.6365	1.36156	4.56159	74.0729	6.21087	5.08e-06	1.05e-05	Up	0	0	0	0.39509	0.352532	0.251809
HEATR5A	2195.28	0.043831	-27.3171	0.43608	-1.19734	2.66e-164	1.04e-162	Down	20.4479	21.0323	21.4071	9.08265	8.95408	8.95409
HEBP1	912.989	0.0700584	-22.812	0.330296	-1.59817	3.49e-115	8.17e-114	Down	64.7676	62.0923	63.402	20.6268	21.4085	19.8108
HEG1	4701.59	0.0325685	-31.8564	0.487166	-1.03751	1.07e-222	6.42e-221	Down	36.9931	35.2172	35.2658	17.1562	17.2581	17.1181
HELB	50.4492	0.302851	4.40382	2.52048	1.3337	1.06e-05	2.15e-05	Up	0.524678	0.300328	0.487731	0.881896	1.18938	1.17433
HELLS	1091.73	0.0643278	-21.9788	0.37531	-1.41385	4.6e-107	9.64e-106	Down	11.3733	11.0987	10.7202	4.02583	3.95892	4.27564
HELZ2	292.927	0.124397	8.92164	2.1582	1.10983	4.59e-19	1.72e-18	Up	1.05471	1.0112	0.90163	2.11125	2.29242	1.90245
HEMK1	485.873	0.104015	-23.2908	0.186522	-2.42259	5.49e-120	1.37e-118	Down	2.45306	2.52522	2.35969	0.435157	0.43372	0.477977
HENMT1	1081.59	0.0610385	-12.6875	0.584621	-0.774427	6.94e-37	4.38e-36	Down	38.6027	38.1726	38.3488	22.2808	22.745	21.2175
HERC2	3196.46	0.0368867	-16.064	0.663171	-0.592548	4.56e-58	4.48e-57	Down	12.9374	12.6829	12.4278	8.15593	8.40677	8.26987
HERC6	95.2331	0.205296	-3.99611	0.566291	-0.820385	6.44e-05	0.000123295	Down	1.44961	1.5994	1.62766	0.768045	0.962138	0.873521
HES2	174.017	0.172793	8.55938	2.78755	1.479	1.13e-17	4.03e-17	Up	1.23599	1.35601	0.867097	3.02534	3.53775	2.94193
[truncated: 3,474 more rows]

## Sheet: A3SS
Splicing Events Affected by SmD2 Knockdown in rMAT Analysis — Alternative 3' Splice Site (A3SS).two-sided likelihood ratio tests.
GeneID	chr	strand	longExonStart_0base	longExonEnd	shortES	shortEE	flankingES	flankingEE	IJC_SAMPLE_1	SJC_SAMPLE_1	IJC_SAMPLE_2	SJC_SAMPLE_2	PValue	FDR	IncLevel1	IncLevel2	IncLevelDifference
FAM3A	ChrX	-	154507810	154507885	154507810	154507861	154508288	154508347	0,1,6	24,14,10	1,1,0	75,50,87	0.0053589	0.0274128	0.0,0.058,0.341	0.011,0.017,0.0	0.124
FAM3A	ChrX	-	154508473	154508811	154508473	154508597	154511847	154511871	16,15,10	34,28,40	17,5,9	95,78,72	4.13115e-05	0.000421351	0.19,0.211,0.111	0.082,0.031,0.059	0.113
EMD	ChrX	+	154379941	154380367	154380233	154380367	154379941	154380019	102102101	174187183	14,23,37	298420382	0	0	0.227,0.214,0.216	0.023,0.027,0.046	0.187
SSR4	ChrX	+	153795662	153796552	153796433	153796552	153795662	153795804	23,29,39	0,1,2	8,13,11	0,8,2	0.00157128	0.00994199	1.0,0.935,0.907	1.0,0.448,0.733	0.22
CCNQ	ChrX	-	153587924	153588454	153587924	153588394	153592505	153592733	82,87,63	9,14,21	42,35,36	35,38,42	2.24912e-11	8.17304e-10	0.867,0.816,0.681	0.461,0.396,0.379	0.376
ZNF185	ChrX	+	152920706	152920748	152920709	152920748	152920327	152920411	4,2,5	1,1,0	4,23,10	12,6,5	0.000512975	0.00383291	0.797,0.662,1.0	0.246,0.79,0.662	0.254
FMR1	ChrX	+	147944868	147945051	147944943	147945051	147943130	147943326	101,97,89	4,0,2	82,75,78	5,2,8	0.00855593	0.0403238	0.944,1.0,0.967	0.916,0.961,0.866	0.056
HTATSF1	ChrX	+	136497511	136497870	136497675	136497870	136497226	136497439	113113113	64,68,69	72,96,90	12,10,24	4.52285e-08	9.24139e-07	0.469,0.454,0.45	0.75,0.828,0.652	-0.286
HTATSF1	ChrX	+	136497623	136497870	136497675	136497870	136497226	136497439	103105124	64,68,69	67,77,84	12,10,24	6.03372e-08	1.20493e-06	0.544,0.534,0.571	0.805,0.851,0.722	-0.243
THOC2	ChrX	-	123619400	123619517	123619400	123619436	123620906	123620965	22,26,24	33,27,20	15,18,44	93,84,108	6.07391e-07	9.61702e-06	0.302,0.384,0.437	0.095,0.122,0.209	0.232
THOC2	ChrX	-	123619400	123619532	123619400	123619436	123620906	123620965	17,9,12	33,27,20	1,14,24	93,84,108	1.67348e-05	0.000187984	0.239,0.169,0.267	0.006,0.092,0.119	0.153
ACSL4	ChrX	-	109683135	109683552	109683135	109683372	109696143	109696196	51,40,21	53,32,75	6,4,7	31,28,29	5.71126e-05	0.000565177	0.325,0.385,0.123	0.088,0.067,0.108	0.19
ACSL4	ChrX	-	109683135	109683666	109683135	109683372	109696143	109696196	52,39,21	53,32,75	6,4,7	31,28,29	5.47062e-05	0.000545422	0.329,0.379,0.123	0.088,0.067,0.108	0.189
ACSL4	ChrX	-	109683135	109683552	109683135	109683375	109696143	109696196	48,40,20	136142161	6,4,7	81,92,92	4.00934e-08	8.38431e-07	0.15,0.123,0.058	0.036,0.021,0.037	0.079
ACSL4	ChrX	-	109683135	109683666	109683135	109683375	109696143	109696196	49,39,20	136142161	6,4,7	81,92,92	4.25013e-08	8.75027e-07	0.153,0.121,0.058	0.036,0.021,0.037	0.079
ACSL4	ChrX	-	109683135	109683375	109683135	109683372	109733138	109733403	27,68,41	17,17,0	8,14,17	0,0,2	0.000209616	0.0017534	0.609,0.797,1.0	1.0,1.0,0.893	-0.162
ACSL4	ChrX	-	109683135	109683552	109683135	109683372	109733138	109733403	51,43,23	17,17,0	6,4,7	0,0,2	0.00307444	0.0174297	0.6,0.558,1.0	1.0,1.0,0.636	-0.159
ACSL4	ChrX	-	109683135	109683666	109683135	109683372	109733138	109733403	62,43,27	17,17,0	8,4,7	0,0,2	0.00309527	0.0174849	0.646,0.558,1.0	1.0,1.0,0.636	-0.144
TSC22D3	ChrX	-	107775099	107775525	107775099	107775511	107775779	107775988	1,0,0	2,2,4	5,19,6	0,0,3	1.61365e-10	5.23453e-09	0.314,0.0,0.0	1.0,1.0,0.646	-0.777
BEX3	ChrX	+	103377462	103378164	103377509	103378164	103376322	103376613	155134123	15,37,38	125114108	0,0,2	0	0	0.887,0.734,0.711	1.0,1.0,0.976	-0.215
BEX3	ChrX	+	103377180	103378164	103377509	103378164	103377027	103377106	136134123	335428361	135116110	567715615	1.54054e-07	2.77631e-06	0.169,0.135,0.146	0.106,0.075,0.082	0.062
BEX3	ChrX	+	103377462	103378164	103377509	103378164	103377027	103377106	343406374	335428361	301358298	567715615	7.63545e-12	3.05878e-10	0.438,0.419,0.441	0.288,0.276,0.269	0.155
ABCB7	ChrX	-	75114753	75114834	75114753	75114831	75156104	75156340	13,16,13	19,21,26	48,36,33	37,25,11	0.000905798	0.00622912	0.401,0.428,0.329	0.56,0.585,0.746	-0.244
LAS1L	ChrX	-	65514822	65514973	65514822	65514970	65517986	65518465	115,97,137	12,19,31	192222182	10,14,30	0.00295173	0.0168779	0.904,0.833,0.812	0.95,0.94,0.856	-0.066
TFE3	ChrX	-	49039106	49039410	49039106	49039345	49040454	49040568	55,66,70	27,21,32	71,102,96	21,22,21	0.00834903	0.0395715	0.586,0.686,0.604	0.702,0.763,0.761	-0.117
WDR13	ChrX	+	48597477	48598037	48597957	48598037	48597477	48597614	141147133	40,51,29	113147116	37,77,65	0.00835464	0.0395715	0.638,0.59,0.696	0.604,0.488,0.472	0.12
CXorf38	ChrX	-	40626920	40630162	40626920	40628576	40630613	40630773	95,74,59	14,14,31	51,57,46	0,0,0	3.45612e-13	1.5425e-11	0.772,0.725,0.488	1.0,1.0,1.0	-0.338
BCOR	ChrX	-	40063607	40063952	40063607	40063850	40064335	40064599	41,63,46	16,26,14	23,25,27	29,38,38	3.36032e-09	8.59468e-08	0.603,0.59,0.661	0.32,0.281,0.297	0.319
ARRDC1	Chr9	+	137612895	137613510	137613459	137613510	137605640	137605835	21,29,20	0,0,0	62,49,78	1,2,6	0.0013279	0.008632	1.0,1.0,1.0	0.969,0.925,0.867	0.08
ARRDC1	Chr9	+	137612895	137613510	137613412	137613510	137612895	137613006	15,15,15	0,0,0	12,7,6	3,4,3	5.13504e-09	1.27247e-07	1.0,1.0,1.0	0.667,0.467,0.5	0.455
ARRDC1	Chr9	+	137612895	137613510	137613459	137613510	137612895	137613006	12,19,17	19,27,10	11,8,9	41,104,65	1.8721e-08	4.26351e-07	0.24,0.26,0.459	0.118,0.037,0.065	0.246
ARRDC1	Chr9	+	137613614	137614214	137614031	137614214	137613614	137613769	2,14,3	17,17,43	0,3,0	50,103,86	2.85579e-07	4.85704e-06	0.056,0.292,0.034	0.0,0.014,0.0	0.123
NDOR1	Chr9	+	137206231	137206309	137206280	137206309	137205827	137205912	66,58,71	37,22,22	58,81,67	4,5,9	9.89561e-09	2.32947e-07	0.573,0.665,0.708	0.916,0.924,0.849	-0.248
NDOR1	Chr9	+	137212501	137213878	137213779	137213878	137206280	137206309	80,63,93	8,1,2	54,63,76	1,2,0	0.0101918	0.0465493	0.833,0.969,0.959	0.964,0.94,1.0	-0.048
NDOR1	Chr9	+	137212501	137213878	137213779	137213878	137212501	137212599	23,19,23	22,19,23	7,7,4	45,57,64	2.88658e-15	1.58643e-13	0.343,0.333,0.333	0.072,0.058,0.03	0.283
NDOR1	Chr9	+	137215406	137215521	137215427	137215521	137215094	137215202	8,10,8	0,0,0	33,48,45	0,6,3	0.00287912	0.0165624	1.0,1.0,1.0	1.0,0.875,0.929	0.065
DPP7	Chr9	-	137113360	137113715	137113360	137113496	137113864	137114028	14,27,39	42,28,51	8,20,6	41,81,70	1.37192e-06	2.0229e-05	0.143,0.325,0.277	0.089,0.11,0.041	0.168
FBXW5	Chr9	-	136942768	136942973	136942768	136942943	136943348	136943506	6,18,3	58,71,68	1,5,3	126190170	9.77519e-08	1.8363e-06	0.079,0.174,0.035	0.007,0.021,0.014	0.082
EDF1	Chr9	-	136862113	136862496	136862113	136862345	136862905	136862999	490577502	714732775	132127131	787901854	0	0	0.255,0.283,0.245	0.077,0.066,0.071	0.19
SEC16A	Chr9	-	136446854	136447006	136446854	136446949	136447226	136447364	12,8,12	17,10,26	7,5,9	43,46,21	0.00124985	0.00822105	0.338,0.367,0.25	0.105,0.073,0.237	0.18
SEC16A	Chr9	-	136446854	136447015	136446854	136446949	136447226	136447364	74,47,35	17,10,26	29,34,28	43,46,21	0.000213625	0.00178244	0.751,0.765,0.483	0.319,0.339,0.48	0.287
INPP5E	Chr9	-	136432478	136432586	136432478	136432583	136432955	136433075	5,9,4	1,1,7	7,2,7	0,0,0	1.82909e-05	0.000202724	0.831,0.898,0.359	1.0,1.0,1.0	-0.304
BRD3	Chr9	-	134034700	134034829	134034700	134034826	134036031	134036324	22,30,17	3,2,1	24,32,36	7,16,2	0.0083086	0.0394659	0.878,0.936,0.943	0.771,0.662,0.946	0.126
RALGDS	Chr9	-	133109625	133109721	133109625	133109685	133110295	133110489	54,48,54	4,22,2	39,36,16	18,9,11	0.00987869	0.0453683	0.916,0.637,0.956	0.636,0.763,0.539	0.19
FIBCD1	Chr9	-	130938535	130938852	130938535	130938648	130939002	130939068	10,8,9	23,20,36	0,4,6	33,32,32	0.000826219	0.00572329	0.179,0.167,0.111	0.0,0.059,0.086	0.104
SET	Chr9	+	128683438	128684007	128683779	128684007	128683431	128683446	43,40,39	2,2,9	20,26,39	1,0,0	4.45972e-05	0.000452781	0.915,0.909,0.684	0.909,1.0,1.0	-0.134
ODF2	Chr9	+	128457197	128457437	128457202	128457437	128456157	128456255	4,1,9	0,0,1	10,17,11	0,3,3	0.00910204	0.0423869	1.0,1.0,0.897	1.0,0.846,0.78	0.09
ODF2	Chr9	+	128460512	128460666	128460549	128460666	128459566	128459657	111126165	15,7,31	99,108,91	1,2,9	9.5357e-05	0.000889375	0.856,0.935,0.81	0.988,0.977,0.89	-0.085
ST6GALNAC4	Chr9	-	127909950	127910086	127909950	127910058	127912267	127912680	17,8,11	46,35,17	2,1,2	35,53,61	1.54276e-09	4.257e-08	0.237,0.161,0.353	0.046,0.016,0.027	0.221
FPGS	Chr9	+	127806972	127807087	127806991	127807087	127804682	127804700	108160127	13,19,22	113171189	8,6,12	0.000224554	0.00185501	0.88,0.882,0.837	0.926,0.962,0.933	-0.074
GSN	Chr9	+	121301923	121302167	121301962	121302167	121281469	121281562	0,1,2	15,18,34	2,3,9	19,9,24	0.000164175	0.00142342	0.0,0.042,0.045	0.077,0.209,0.229	-0.143
PHF19	Chr9	-	120860089	120860185	120860089	120860156	120861088	120861174	25,18,28	0,1,0	54,73,77	7,7,0	0.000835943	0.00577861	1.0,0.938,1.0	0.866,0.897,1.0	0.058
PAPPA	Chr9	+	116227430	116227552	116227432	116227552	116219936	116220129	43,28,18	0,0,2	23,32,21	2,5,7	2.96319e-05	0.000311299	1.0,1.0,0.899	0.919,0.863,0.747	0.123
RGS3	Chr9	+	113565514	113565730	113565517	113565730	113565056	113565360	1,4,0	0,0,1	0,4,0	3,2,2	7.90718e-05	0.00075877	1.0,1.0,0.0	0.0,0.662,0.0	0.446
ELP1	Chr9	-	108930996	108931201	108930996	108931056	108933863	108934332	53,67,60	2,2,2	54,48,65	16,2,3	0.00654164	0.0323194	0.931,0.944,0.938	0.631,0.924,0.917	0.114
SLC44A1	Chr9	+	105389032	105397347	105389903	105397347	105385421	105385502	237293289	8,9,9	192202238	13,21,6	0.0109786	0.049363	0.937,0.942,0.941	0.881,0.828,0.952	0.053
OGT	ChrX	+	71544566	71548023	71547906	71548023	71537828	71538072	62,70,67	6,0,10	230315256	0,3,14	0.00356271	0.0196941	0.838,1.0,0.77	1.0,0.981,0.901	-0.091
OGT	ChrX	+	71544566	71548023	71547906	71548023	71544566	71544635	16,26,8	26,30,30	93134123	31,52,30	2.06792e-11	7.59762e-10	0.235,0.302,0.118	0.6,0.563,0.672	-0.393
CDK20	Chr9	-	87973921	87974074	87973921	87974035	87974371	87974780	4,0,3	15,14,8	0,0,0	1,19,8	0.00216991	0.0130588	0.174,0.0,0.229	0.0,0.0,0.0	0.134
TLE4	Chr9	+	79652589	79652794	79652592	79652794	79612655	79612718	0,16,0	1,0,12	9,24,11	4,1,0	0.00728797	0.0355055	0.0,1.0,0.0	0.688,0.959,1.0	-0.549
TRMT10B	Chr9	+	37762542	37762685	37762576	37762685	37761902	37762117	4,2,0	4,6,12	0,1,0	9,22,7	0.00436152	0.0231662	0.449,0.213,0.0	0.0,0.036,0.0	0.209
PLAA	Chr9	-	26917096	26917248	26917096	26917165	26919309	26919529	9,8,17	127105120	4,0,0	47,67,54	0.000106767	0.000971276	0.044,0.047,0.083	0.052,0.0,0.0	0.041
PSIP1	Chr9	-	15470645	15471311	15470645	15471176	15472631	15472750	57,42,72	31,29,42	50,91,55	52,105,69	0.000218217	0.00181393	0.491,0.432,0.474	0.335,0.313,0.295	0.151
PSIP1	Chr9	-	15470645	15472548	15470645	15471176	15472631	15472750	54,46,71	31,29,42	53,89,60	52,105,69	0.000428534	0.00329451	0.466,0.442,0.458	0.338,0.298,0.303	0.142
LRRC14	Chr8	+	144519614	144520054	144519700	144520054	144518748	144518815	44,64,73	0,0,1	33,19,32	6,2,0	0.000527165	0.00391693	1.0,1.0,0.979	0.777,0.858,1.0	0.115
RECQL4	Chr8	-	144517413	144517567	144517413	144517508	144517601	144517635	19,7,13	29,27,12	1,7,1	26,37,34	4.4239e-06	5.72353e-05	0.319,0.157,0.437	0.027,0.119,0.021	0.249
SLC52A2	Chr8	+	144359183	144359423	144359187	144359423	144358600	144358900	51,28,24	6,0,6	12,16,13	0,2,0	0.00428331	0.0228933	0.892,1.0,0.796	1.0,0.886,1.0	-0.066
SLC52A2	Chr8	+	144359183	144359423	144359187	144359423	144358610	144359065	113139153	0,0,7	83,97,85	10,0,10	0.000220687	0.00182761	1.0,1.0,0.955	0.89,1.0,0.892	0.058
SLC52A2	Chr8	+	144359622	144360493	144360114	144360493	144359187	144359423	362363303	5,7,0	194248232	4,12,4	0.0104609	0.0474846	0.973,0.963,1.0	0.96,0.912,0.967	0.032
CYC1	Chr8	+	144095105	144096029	144095832	144096029	144095034	144095228	77,78,96	339382350	13,9,31	518606536	0	0	0.102,0.093,0.121	0.012,0.007,0.028	0.09
MYC	Chr8	+	127738247	127739019	127738250	127739019	127735433	127736623	297319301	85,98,69	614719628	208244278	0.00786824	0.0377244	0.774,0.761,0.81	0.743,0.743,0.689	0.057
NDUFB9	Chr8	+	124543088	124543279	124543121	124543279	124539101	124539287	164181207	5,0,15	199209183	0,0,4	0.000337133	0.00267215	0.964,1.0,0.919	1.0,1.0,0.974	-0.03
NDUFB9	Chr8	+	124543119	124543279	124543121	124543279	124539101	124539287	11,30,21	5,0,15	29,31,33	0,0,4	0.000302995	0.00242761	0.685,1.0,0.58	1.0,1.0,0.891	-0.209
AZIN1	Chr8	-	102836255	102836541	102836255	102836390	102838743	102838916	34,46,69	216240279	43,33,29	242311311	0.00156686	0.00994199	0.073,0.087,0.11	0.082,0.05,0.045	0.031
AZIN1	Chr8	-	102849998	102850165	102849998	102850144	102858012	102858150	1,0,0	18,38,26	3,10,0	39,48,41	0.00035791	0.00281004	0.046,0.0,0.0	0.063,0.154,0.0	-0.057
YWHAZ	Chr8	-	100952011	100952128	100952011	100952125	100952849	100953057	0,1,0	5,9,9	4,0,1	1,3,1	0.00604809	0.030192	0.0,0.098,0.0	0.797,0.0,0.495	-0.398
NDUFAF6	Chr8	+	95036301	95036494	95036370	95036494	95035453	95035576	12,9,8	0,1,2	10,18,3	4,4,1	0.0108605	0.0489641	1.0,0.86,0.732	0.631,0.755,0.672	0.178
ZDHHC12	Chr9	-	128721650	128721817	128721650	128721814	128722008	128722086	42,68,86	3,6,1	52,82,44	1,0,0	0.0060698	0.0302353	0.932,0.917,0.988	0.981,1.0,1.0	-0.048
MCM4	Chr8	+	47960202	47961214	47961130	47961214	47960202	47961014	86103109	118,61,86	16,4,13	72,119,94	0	0	0.267,0.458,0.388	0.1,0.017,0.065	0.31
TM2D2	Chr8	-	38995317	38995693	38995317	38995405	38996212	38996522	24,10,24	52,52,64	20,63,20	35,38,48	0.0092758	0.0430755	0.188,0.088,0.158	0.222,0.453,0.172	-0.138
TM2D2	Chr8	-	38995317	38995794	38995317	38995405	38996212	38996522	27,16,25	52,52,64	23,56,27	35,38,48	0.00479944	0.0250659	0.206,0.133,0.163	0.247,0.424,0.22	-0.13
DOCK5	Chr8	+	25278415	25278665	25278568	25278665	25275385	25275441	13,14,16	16,18,18	11,5,9	37,30,25	0.000248831	0.00203784	0.289,0.28,0.308	0.129,0.077,0.153	0.173
MTUS1	Chr8	-	17643793	17646169	17643793	17646139	17646981	17647079	1,0,10	39,36,46	1,0,0	30,63,40	0.00103295	0.00693117	0.021,0.0,0.153	0.027,0.0,0.0	0.049
TMEM164	ChrX	+	110003500	110004164	110003882	110004164	110002640	110002772	21,21,20	0,0,1	7,20,5	0,8,4	9.52632e-06	0.00011435	1.0,1.0,0.909	1.0,0.556,0.385	0.323
REPIN1	Chr7	+	150369670	150370884	150370759	150370884	150368888	150368941	205210193	2,7,9	168,98,95	13,20,10	2.02793e-06	2.88157e-05	0.981,0.938,0.915	0.866,0.71,0.826	0.144
REPIN1	Chr7	+	150369670	150370884	150370759	150370884	150369670	150369868	138125121	17,10,8	67,49,31	18,20,16	1.091e-07	2.03225e-06	0.802,0.862,0.883	0.65,0.551,0.492	0.285
REPIN1	Chr7	+	150371168	150374044	150371227	150374044	150370759	150370884	10,32,36	1,0,7	14,14,12	11,17,17	1.61608e-09	4.44087e-08	0.878,1.0,0.787	0.477,0.371,0.336	0.494
KRBA1	Chr7	+	149720007	149720127	149720052	149720127	149715010	149715066	5,2,15	0,0,8	1,3,7	0,0,0	0.000599217	0.00440308	1.0,1.0,0.59	1.0,1.0,1.0	-0.137
KRBA1	Chr7	+	149720007	149720127	149720052	149720127	149719545	149719672	17,10,23	2,0,0	18,15,15	2,1,4	0.00534898	0.0274042	0.867,1.0,1.0	0.874,0.92,0.742	0.11
KRBA1	Chr7	+	149721379	149721535	149721382	149721535	149720834	149720990	8,5,19	10,13,14	13,12,17	6,6,4	0.00515895	0.0265534	0.44,0.274,0.571	0.68,0.662,0.806	-0.288
TTC26	Chr7	+	139146983	139147290	139147144	139147290	139142255	139142305	2,4,0	3,6,9	0,0,0	6,4,4	0.0093808	0.043472	0.25,0.25,0.0	0.0,0.0,0.0	0.167
LAMB1	Chr7	-	108001557	108002384	108001557	108001733	108002848	108002971	7,13,9	60,71,75	7,6,5	128131126	0.000532016	0.00394566	0.055,0.084,0.057	0.027,0.022,0.019	0.043
PUS7	Chr7	-	105508114	105508544	105508114	105508520	105522051	105522258	25,25,30	9,8,7	19,27,21	14,13,21	0.0058553	0.0294759	0.705,0.729,0.787	0.539,0.641,0.463	0.193
DNAJC2	Chr7	-	103341763	103341954	103341763	103341865	103344558	103344873	328424352	8,0,3	87142101	5,8,11	4.84535e-08	9.8537e-07	0.963,1.0,0.987	0.916,0.917,0.852	0.088
GIGYF1	Chr7	-	100682589	100682777	100682589	100682774	100683011	100683230	2,5,19	0,1,0	6,20,19	2,6,1	0.000649141	0.00468199	1.0,0.831,1.0	0.746,0.766,0.949	0.123
CPSF4	Chr7	+	99439375	99439596	99439486	99439596	99439119	99439185	6,5,1	2,2,4	1,0,0	0,2,1	0.00120379	0.00794958	0.632,0.589,0.125	1.0,0.0,0.0	0.115
CPSF4	Chr7	+	99453965	99454136	99454040	99454136	99452367	99452440	32,51,70	7,20,6	51,78,60	32,59,54	7.79533e-06	9.56438e-05	0.753,0.629,0.886	0.515,0.468,0.425	0.287
FAM133B	Chr7	-	92561032	92563952	92561032	92562368	92566013	92566061	4,10,8	0,6,5	5,13,5	34,15,22	0.00245605	0.0144859	1.0,0.455,0.444	0.068,0.302,0.102	0.476
ANKIB1	Chr7	+	92396364	92396476	92396382	92396476	92392240	92392292	30,18,26	1,0,0	29,38,16	2,1,5	0.00268511	0.0156357	0.964,1.0,1.0	0.928,0.971,0.741	0.108
GTF2IRD1	Chr7	+	74515344	74515596	74515440	74515596	74512829	74512971	11,35,16	54,54,53	4,7,2	69119103	7.32003e-12	2.9502e-10	0.11,0.283,0.155	0.034,0.035,0.012	0.156
COBL	Chr7	-	51025108	51025372	51025108	51025231	51026545	51026665	5,31,13	0,0,0	51,41,69	8,6,6	1.39558e-06	2.05323e-05	1.0,1.0,1.0	0.766,0.778,0.855	0.2
PPIA	Chr7	+	44798747	44799277	44799246	44799277	44796689	44796793	211169178	111611238712584	796878795	757691999006	0	0	0.009,0.007,0.007	0.05,0.046,0.042	-0.038
PPIA	Chr7	+	44798747	44799277	44799246	44799277	44798747	44798904	46,26,53	65,81,56	56,62,58	321306332	8.07849e-09	1.9329e-07	0.261,0.138,0.321	0.08,0.092,0.08	0.156
OSBPL3	Chr7	-	24852503	24852634	24852503	24852618	24861612	24861769	36,38,29	0,0,2	28,30,16	7,0,2	0.0011999	0.00793173	1.0,1.0,0.929	0.783,1.0,0.878	0.089
MPP6	Chr7	+	24623662	24623784	24623665	24623784	24573352	24573593	4,3,7	22,12,28	14,19,8	13,15,22	0.00126864	0.00832818	0.151,0.197,0.197	0.514,0.554,0.263	-0.262
ZDHHC4	Chr7	+	6578500	6578746	6578565	6578746	6577461	6577498	48,28,44	32,22,8	20,13,16	25,26,24	0.00107697	0.00716188	0.511,0.47,0.793	0.358,0.258,0.317	0.28
ZDHHC4	Chr7	+	6578500	6578746	6578565	6578746	6577589	6577720	71,31,51	16,26,16	23,20,20	34,51,36	8.39127e-07	1.3099e-05	0.755,0.454,0.689	0.32,0.214,0.279	0.362
BRAT1	Chr7	-	2537850	2538944	2537850	2538764	2539178	2539351	35,38,36	48,72,61	3,21,35	73,70,80	9.87222e-05	0.000915625	0.267,0.209,0.228	0.02,0.13,0.179	0.125
BRAT1	Chr7	-	2537850	2538944	2537850	2538764	2539543	2539642	19,28,32	4,0,0	3,11,26	5,8,1	0.00146916	0.00940318	0.704,1.0,1.0	0.231,0.407,0.929	0.379
MAD1L1	Chr7	-	2225409	2225742	2225409	2225550	2229983	2230143	15,8,16	21,33,12	6,7,3	24,30,24	0.00352384	0.0194955	0.263,0.108,0.4	0.111,0.104,0.059	0.166
MAD1L1	Chr7	-	2230548	2230727	2230548	2230724	2232871	2232971	23,18,28	0,0,1	6,25,13	5,2,0	0.0036139	0.0198615	1.0,1.0,0.965	0.541,0.925,1.0	0.166
MAD1L1	Chr7	-	2230548	2230764	2230548	2230724	2232871	2232971	11,11,9	0,0,1	8,12,9	5,2,0	0.000948577	0.00647642	1.0,1.0,0.876	0.558,0.825,1.0	0.164
NUP43	Chr6	-	149724314	149728560	149724314	149727198	149731612	149731735	0,1,0	49,83,61	2,17,10	51,45,66	1.05078e-08	2.45182e-07	0.0,0.006,0.0	0.019,0.159,0.07	-0.081
NUP43	Chr6	-	149724314	149729518	149724314	149727198	149731612	149731735	2,1,2	49,83,61	3,15,10	51,45,66	1.50156e-06	2.18499e-05	0.02,0.006,0.016	0.029,0.143,0.07	-0.067
PLAGL1	Chr6	-	143966157	143966230	143966157	143966198	143968906	143968978	4,1,2	0,1,0	3,4,1	7,7,17	5.29589e-07	8.48619e-06	1.0,0.452,1.0	0.261,0.32,0.046	0.608
PLAGL1	Chr6	-	143966157	143966285	143966157	143966198	143968906	143968978	2,3,4	0,1,0	5,5,0	7,7,17	9.30617e-08	1.75813e-06	1.0,0.654,1.0	0.311,0.311,0.0	0.677
BCLAF1	Chr6	-	136275842	136276508	136275842	136275989	136277864	136278776	483511517	13,18,10	163179121	0,0,3	0.000117525	0.00105475	0.949,0.934,0.963	1.0,1.0,0.953	-0.036
SEC63	Chr6	-	107902843	107902998	107902843	107902994	107904628	107904721	141144150	5,5,10	173229209	7,4,0	0.0106902	0.0483008	0.965,0.966,0.936	0.96,0.982,1.0	-0.025
PNISR	Chr6	-	99414571	99414690	99414571	99414686	99425214	99426306	124,125,89	9,25,19	30,34,33	0,0,4	0.000100312	0.000924009	0.931,0.83,0.82	1.0,1.0,0.889	-0.103
UBE2J1	Chr6	-	89326624	89329987	89326624	89329957	89333085	89333205	2,1,1	56,111,97	4,15,0	111141106	0.00247245	0.0145502	0.029,0.007,0.009	0.029,0.081,0.0	-0.022
ORC3	Chr6	+	87656902	87656982	87656905	87656982	87653115	87653249	31,46,34	19,18,31	12,16,26	34,31,23	0.002639	0.0153942	0.615,0.715,0.518	0.257,0.336,0.526	0.243
TMEM268	Chr9	+	114624135	114624459	114624349	114624459	114617117	114617301	51,69,58	33,51,34	11,10,23	86,62,76	0	0	0.436,0.404,0.46	0.06,0.075,0.131	0.345
TMEM268	Chr9	+	114624135	114624459	114624349	114624459	114622302	114622500	26,37,28	0,0,0	8,9,7	0,6,1	0.000207871	0.00174099	1.0,1.0,1.0	1.0,0.429,0.778	0.264
FAM135A	Chr6	+	70524930	70526698	70525863	70526698	70524930	70525191	8,3,15	0,0,0	6,4,8	1,6,0	0.000483589	0.00367327	1.0,1.0,1.0	0.75,0.25,1.0	0.333
FANCE	Chr6	+	35458296	35458440	35458317	35458440	35457915	35457984	14,18,6	0,3,0	24,22,23	9,0,4	0.0109211	0.0491709	1.0,0.84,1.0	0.7,1.0,0.834	0.102
CUTA	Chr6	-	33417480	33417816	33417480	33417695	33417958	33418288	216192245	154159229	321379354	148175179	1.31793e-06	1.95194e-05	0.436,0.4,0.371	0.545,0.544,0.522	-0.135
RXRB	Chr6	-	33195362	33195466	33195362	33195454	33195569	33195702	5,7,4	42,26,39	28,37,17	47,79,48	5.62937e-05	0.000558736	0.099,0.199,0.087	0.355,0.302,0.247	-0.173
TCF19	Chr6	+	31158896	31159707	31159142	31159707	31158896	31159035	57,51,54	3,10,4	53,79,64	35,39,31	1.57933e-08	3.62157e-07	0.905,0.718,0.871	0.431,0.503,0.508	0.351
VARS2	Chr6	+	30914804	30915037	30914809	30915037	30914207	30914344	6,3,10	4,0,2	16,17,4	0,1,1	0.0058515	0.0294759	0.592,1.0,0.829	1.0,0.943,0.795	-0.106
BTN2A1	Chr6	+	26467718	26469653	26467947	26469653	26466061	26466088	53,78,61	30,44,33	20,21,19	31,30,19	8.16228e-05	0.000780568	0.469,0.47,0.48	0.244,0.259,0.333	0.194
BTN3A1	Chr6	+	26412411	26415216	26412704	26415216	26411554	26411581	0,2,1	2,5,1	9,5,3	0,1,1	9.86674e-08	1.84828e-06	0.0,0.167,0.333	1.0,0.714,0.6	-0.605
BTN2A2	Chr6	+	26392221	26394874	26392374	26394874	26390802	26390829	2,4,6	11,8,2	4,0,0	9,15,6	0.00659169	0.0325425	0.083,0.2,0.6	0.182,0.0,0.0	0.234
BTN2A2	Chr6	+	26392374	26394874	26394297	26394874	26390802	26390829	13,14,3	2,3,4	9,19,6	0,1,0	1.2365e-05	0.000143754	0.765,0.7,0.273	1.0,0.905,1.0	-0.389
UPP1	Chr7	+	48089139	48089418	48089211	48089418	48088602	48088923	22,23,12	1,0,0	13,8,8	2,7,0	9.85016e-05	0.000914855	0.937,1.0,1.0	0.814,0.435,1.0	0.229
UPP1	Chr7	+	48089139	48089418	48089271	48089418	48088602	48088923	161166157	1,0,2	62,42,58	2,4,5	3.91628e-05	0.000401283	0.988,1.0,0.977	0.943,0.848,0.86	0.105
UPP1	Chr7	+	48089211	48089418	48089271	48089418	48088602	48088923	140143145	1,0,2	51,41,50	2,4,5	6.50166e-05	0.00063489	0.99,1.0,0.981	0.948,0.88,0.877	0.089
UPP1	Chr7	+	48090187	48090364	48090249	48090364	48089271	48089418	118313741376	11,19,16	421452564	9,18,9	0.00327171	0.0183046	0.987,0.981,0.984	0.971,0.947,0.978	0.019
DTNBP1	Chr6	-	15651312	15651408	15651312	15651363	15652086	15652140	9,9,9	30,33,29	0,2,0	19,24,29	1.50344e-07	2.72422e-06	0.187,0.173,0.192	0.0,0.06,0.0	0.164
TBC1D7	Chr6	-	13326786	13326963	13326786	13326906	13328455	13328583	27,35,37	7,18,14	0,6,3	9,6,6	0.000136733	0.00121075	0.736,0.584,0.657	0.0,0.42,0.266	0.43
GCNT2	Chr6	+	10528630	10529836	10529095	10529836	10528630	10528841	14,26,35	0,3,0	7,12,11	4,3,0	0.00352044	0.0194929	1.0,0.813,1.0	0.467,0.667,1.0	0.226
PRPF4B	Chr6	+	4061014	4062299	4061654	4062299	4061014	4061147	177166145	15,14,8	27,57,31	42,26,40	1.11022e-16	6.77338e-15	0.855,0.856,0.901	0.243,0.523,0.279	0.522
PRPF4B	Chr6	+	4061014	4062299	4062212	4062299	4061014	4061147	58,94,94	11,6,0	36,40,39	0,0,0	1.25005e-05	0.000144823	0.725,0.887,1.0	1.0,1.0,1.0	-0.129
PRPF4B	Chr6	+	4061654	4062299	4062212	4062299	4061014	4061147	73108102	11,6,0	78,66,79	0,0,0	3.59154e-06	4.76096e-05	0.768,0.9,1.0	1.0,1.0,1.0	-0.111
PRPF4B	Chr6	+	4061654	4062299	4062212	4062299	4061654	4061700	58,94,94	11,11,9	36,40,39	36,17,30	1.80663e-09	4.90371e-08	0.725,0.81,0.839	0.333,0.541,0.394	0.369
PRPF4B	Chr6	+	4062556	4064983	4063073	4064983	4062556	4062633	24,40,37	3,10,9	15,18,18	38,29,19	5.55317e-11	1.85601e-09	0.8,0.667,0.673	0.165,0.237,0.321	0.472
PRPF4B	Chr6	+	4063073	4064983	4064800	4064983	4063073	4063119	21,26,24	10,15,10	9,9,13	40,42,24	4.74153e-11	1.61698e-09	0.512,0.464,0.545	0.101,0.097,0.213	0.37
WRNIP1	Chr6	+	2770119	2770361	2770194	2770361	2768690	2768882	433564473	19,5,14	556714703	32,26,27	0.0102936	0.0469494	0.938,0.987,0.957	0.92,0.948,0.945	0.023
TRIM52	Chr5	-	181255146	181257494	181255146	181256859	181260000	181261355	2,3,10	0,0,0	8,7,7	7,2,4	4.3796e-10	1.31191e-08	1.0,1.0,1.0	0.364,0.636,0.467	0.511
HNRNPH1	Chr5	-	179634064	179634272	179634064	179634157	179634448	179634784	2,3,0	0,0,1	0,0,2	1,3,2	1.67157e-05	0.000187984	1.0,1.0,0.0	0.0,0.0,0.361	0.546
RMND5B	Chr5	+	178142582	178142992	178142851	178142992	178142582	178142728	18,24,6	19,22,26	2,1,10	107123110	5.21805e-15	2.776e-13	0.321,0.353,0.103	0.009,0.004,0.043	0.24
FAM193B	Chr5	-	177536357	177536745	177536357	177536486	177537872	177538107	153129153	0,1,1	75,85,88	0,10,2	0.000125336	0.00111656	1.0,0.985,0.987	1.0,0.81,0.957	0.068
FAM193B	Chr5	-	177553167	177553802	177553167	177553350	177554248	177554585	81,75,79	2,5,3	48,44,32	0,0,1	0.00188715	0.0116092	0.953,0.882,0.929	1.0,1.0,0.941	-0.059
PRR7	Chr5	+	177448051	177455494	177454828	177455494	177446794	177446960	3,5,3	5,17,30	0,0,1	18,32,23	0.00016152	0.00140223	0.231,0.128,0.048	0.0,0.0,0.021	0.129
GRK6	Chr5	+	177431045	177432107	177431994	177432107	177430871	177430967	1,6,2	15,28,24	0,0,0	74,44,42	0.00500171	0.0259045	0.032,0.097,0.04	0.0,0.0,0.0	0.056
RGS14	Chr5	+	177371349	177371589	177371474	177371589	177371349	177371396	17,23,22	12,12,2	3,3,11	5,30,13	8.81561e-05	0.000830366	0.435,0.51,0.857	0.246,0.052,0.315	0.396
NOP16	Chr5	-	176383936	176384374	176383936	176384286	176385220	176385327	377361377	4,5,6	386440440	9,24,14	0.000195772	0.00165845	0.983,0.978,0.975	0.964,0.92,0.952	0.033
WWC1	Chr5	+	168385138	168385414	168385210	168385414	168292102	168292271	4,2,3	3,1,0	0,1,2	8,2,3	0.000298902	0.00240351	0.473,0.574,1.0	0.0,0.252,0.31	0.495
CLINT1	Chr5	-	157789362	157789567	157789362	157789513	157791702	157791995	121165197	49,44,61	75,66,62	130208163	0	0	0.644,0.734,0.703	0.297,0.189,0.218	0.459
TCOF1	Chr5	+	150383061	150383172	150383064	150383172	150379531	150379732	13,7,11	5,0,4	10,11,19	0,1,2	0.00773058	0.0371716	0.718,1.0,0.729	1.0,0.915,0.903	-0.124
RBM27	Chr5	+	146233449	146233743	146233647	146233743	146233449	146233611	23,45,44	7,14,7	14,9,22	0,2,1	0.000785135	0.00549594	0.622,0.616,0.759	1.0,0.692,0.917	-0.204
PRELID2	Chr5	-	145760244	145760525	145760244	145760476	145764930	145765000	0,0,1	1,6,1	2,11,3	4,4,3	1.61699e-05	0.000183186	0.0,0.0,0.429	0.273,0.674,0.429	-0.316
DELE1	Chr5	+	141938520	141942047	141938851	141942047	141938520	141938760	8,17,8	0,0,0	41,45,59	2,16,5	3.38273e-06	4.52619e-05	1.0,1.0,1.0	0.911,0.584,0.855	0.217
DELE1	Chr5	+	141938520	141942047	141939553	141942047	141938520	141938760	30,20,24	3,5,0	57,108,69	21,40,14	0.00492727	0.0255987	0.833,0.667,1.0	0.576,0.574,0.711	0.213
DELE1	Chr5	+	141938851	141942047	141939553	141942047	141938520	141938760	30,20,24	3,5,0	59,124,74	21,40,14	0.0084885	0.0400913	0.833,0.667,1.0	0.584,0.608,0.725	0.194
HARS2	Chr5	+	140693490	140693665	140693590	140693665	140691682	140691756	25,15,19	144133144	8,3,3	72,76,61	0.00456516	0.0240468	0.094,0.063,0.073	0.062,0.023,0.029	0.039
HARS2	Chr5	+	140696028	140696201	140696102	140696201	140695737	140695845	18,18,13	61,75,111	3,4,9	69,57,79	0.000675633	0.00483634	0.165,0.138,0.073	0.028,0.045,0.071	0.077
NDUFA2	Chr5	-	140645362	140645725	140645362	140645678	140647255	140647362	65,75,61	314347338	28,29,29	354496506	5.32907e-14	2.51336e-12	0.136,0.141,0.121	0.057,0.043,0.042	0.085
TMCO6	Chr5	+	140642314	140642671	140642490	140642671	140641763	140641780	16,19,29	0,11,0	15,11,11	0,0,0	0.00157089	0.00994199	1.0,0.463,1.0	1.0,1.0,1.0	-0.179
TMCO6	Chr5	+	140642314	140642671	140642490	140642671	140642314	140642419	15,18,13	0,0,0	8,9,10	0,10,0	0.00489029	0.0254265	1.0,1.0,1.0	1.0,0.31,1.0	0.23
TMCO6	Chr5	+	140642314	140642671	140642585	140642671	140642314	140642419	7,15,12	6,2,17	11,12,9	25,45,52	0.0007741	0.00544161	0.368,0.789,0.261	0.18,0.118,0.08	0.347
TMCO6	Chr5	+	140642921	140643041	140642924	140643041	140642585	140642671	0,0,0	3,10,18	3,12,2	20,35,51	2.15296e-05	0.0002328	0.0,0.0,0.0	0.128,0.252,0.037	-0.139
C5orf24	Chr5	+	134854897	134859735	134857356	134859735	134854897	134855327	29,20,34	0,0,5	35,42,50	17,9,8	0.000417556	0.00322878	1.0,1.0,0.773	0.507,0.7,0.758	0.269
ZCCHC10	Chr5	-	133000131	133000201	133000131	133000173	133006758	133006920	20,6,17	9,10,2	4,1,0	11,9,26	4.04463e-07	6.67415e-06	0.652,0.336,0.877	0.234,0.086,0.0	0.515
GRAMD2B	Chr5	+	126465376	126465545	126465425	126465545	126423608	126423689	15,19,26	58,54,82	2,8,16	51,61,72	0.00191229	0.0117097	0.163,0.209,0.193	0.029,0.09,0.143	0.101
C6orf48	Chr6	+	31836412	31836517	31836426	31836517	31835410	31835451	2,1,2	0,0,2	5,6,11	11,3,5	0.00251168	0.014742	1.0,1.0,0.478	0.294,0.646,0.668	0.29
UCK1	Chr9	-	131529127	131529270	131529127	131529201	131529487	131529584	65,111,96	0,0,2	88173125	7,7,2	0.000624696	0.00453518	1.0,1.0,0.97	0.896,0.944,0.977	0.051
UCK1	Chr9	-	131530485	131530687	131530485	131530645	131531066	131531275	7,12,19	59,62,64	5,6,11	87102144	9.75275e-05	0.000907074	0.085,0.131,0.188	0.043,0.044,0.056	0.087
UCK1	Chr9	-	131530485	131530687	131530485	131530645	131531093	131531275	3,3,9	7,0,8	2,1,2	10,12,11	0.00276769	0.0159905	0.251,1.0,0.467	0.135,0.061,0.124	0.466
SETD5	Chr3	+	9429826	9433562	9433369	9433562	9429826	9430051	28,27,23	10,33,10	8,3,15	29,42,30	5.31179e-07	8.4912e-06	0.583,0.29,0.535	0.121,0.034,0.2	0.351
SETD5	Chr3	+	9431707	9433562	9433369	9433562	9429826	9430051	28,29,23	10,33,10	8,3,15	29,42,30	2.1961e-07	3.85332e-06	0.583,0.305,0.535	0.121,0.034,0.2	0.356
SETD5	Chr3	+	9434276	9434485	9434333	9434485	9433844	9433950	135174174	52,61,43	105,74,124	66,53,66	5.8963e-05	0.000581757	0.653,0.674,0.745	0.535,0.502,0.576	0.153
SETD5	Chr3	+	9434589	9434882	9434823	9434882	9434356	9434485	5,7,10	85,88,96	38,36,31	48,57,52	0	0	0.029,0.038,0.05	0.284,0.24,0.23	-0.212
SETD5	Chr3	+	9434589	9434882	9434823	9434882	9434589	9434630	0,2,0	4,6,7	6,3,7	34,32,15	0.00663527	0.0327334	0.0,0.143,0.0	0.081,0.045,0.189	-0.057
METTL15	Chr11	+	28296752	28296931	28296796	28296931	28290205	28290397	58,76,77	2,5,0	34,46,25	11,9,1	5.54853e-05	0.000552361	0.957,0.921,1.0	0.705,0.798,0.951	0.141
TERF2	Chr16	-	69357517	69357561	69357517	69357558	69361403	69361489	11,35,15	11,6,7	39,54,37	3,3,3	5.99399e-05	0.000588775	0.495,0.851,0.677	0.927,0.946,0.924	-0.258
CENPT	Chr16	-	67832227	67832350	67832227	67832315	67832454	67832545	11,3,11	11,60,38	4,4,7	49,69,83	0.005669	0.0287208	0.447,0.039,0.19	0.062,0.045,0.064	0.168
SLC9A5	Chr16	+	67265039	67265106	67265042	67265106	67264351	67264522	3,8,10	0,0,1	15,5,6	2,8,2	3.18957e-05	0.0003335	1.0,1.0,0.907	0.88,0.38,0.746	0.3
RFC2	Chr7	-	74249011	74249220	74249011	74249118	74249738	74249829	11,20,23	38,22,21	12,35,7	76,105,79	0.000142851	0.00125822	0.147,0.351,0.394	0.086,0.165,0.05	0.197
RFC2	Chr7	-	74249738	74249829	74249738	74249780	74252428	74252498	8,16,19	79,50,48	2,9,8	119145117	1.38496e-07	2.52329e-06	0.071,0.194,0.23	0.012,0.045,0.049	0.13
RRAD	Chr16	-	66924809	66925203	66924809	66925194	66925408	66925536	6,8,2	35,25,31	0,0,0	13,22,20	3.21415e-06	4.32674e-05	0.139,0.232,0.057	0.0,0.0,0.0	0.143
CMTM1	Chr16	+	66578830	66579135	66578846	66579135	66577103	66577202	6,12,11	0,0,1	2,0,0	0,2,2	1.49835e-05	0.000170617	1.0,1.0,0.909	1.0,0.0,0.0	0.636
LLGL1	Chr17	+	18234272	18234408	18234275	18234408	18234012	18234175	69,36,53	5,6,0	41,55,40	1,0,1	0.00313365	0.01766	0.931,0.855,1.0	0.976,1.0,0.975	-0.055
LLGL1	Chr17	+	18242165	18242278	18242171	18242278	18241884	18241999	74,102,97	2,13,3	71,124,83	2,1,3	0.00479435	0.0250648	0.973,0.883,0.969	0.972,0.992,0.964	-0.034
CHD9	Chr16	+	53306233	53306397	53306236	53306397	53303719	53304625	27,22,15	14,7,4	11,17,12	13,14,11	0.00652496	0.0322724	0.654,0.755,0.786	0.453,0.543,0.517	0.227
BCKDK	Chr16	+	31111868	31112791	31112120	31112791	31111868	31112027	36,43,39	25,24,18	21,31,29	47,74,52	1.44999e-09	4.05145e-08	0.419,0.473,0.52	0.183,0.173,0.218	0.279
PSPH	Chr7	-	56033960	56034154	56033960	56034106	56051137	56051604	108149105	0,0,1	158160120	2,1,12	0.00102715	0.00691354	1.0,1.0,0.988	0.984,0.992,0.883	0.043
ALDOA	Chr16	+	30064278	30064505	30064423	30064505	30063728	30064248	87112107	686779798	33,36,54	472529530	0.00010046	0.000924009	0.06,0.068,0.064	0.034,0.033,0.049	0.025
QPRT	Chr16	+	29696992	29697127	29696995	29697127	29694663	29695199	18,25,34	185178121	7,15,3	102,114,87	0.00524944	0.0269774	0.087,0.121,0.216	0.063,0.114,0.033	0.071
KIF22	Chr16	+	29804813	29805174	29805114	29805174	29804813	29805026	40,12,39	172165227	5,3,10	286286282	0	0	0.104,0.035,0.079	0.009,0.005,0.017	0.062
BOLA2-SMG1P6	Chr16	-	29446801	29447026	29446801	29446922	29454015	29454205	84,71,73	12,11,2	44,42,57	19,28,35	2.13717e-09	5.63976e-08	0.805,0.792,0.956	0.577,0.469,0.49	0.339
SPNS1	Chr16	+	28974774	28975392	28975187	28975392	28974774	28975100	138131158	0,0,1	88114102	8,4,5	6.33968e-07	9.96663e-06	1.0,1.0,0.988	0.846,0.934,0.911	0.099
SPNS1	Chr16	+	28975183	28975392	28975187	28975392	28974774	28975100	10,10,6	0,0,1	1,2,9	8,4,5	9.22339e-09	2.18276e-07	1.0,1.0,0.854	0.109,0.327,0.637	0.594
ATXN2L	Chr16	+	28836325	28837237	28836727	28837237	28835932	28836122	134163138	15,13,33	115139143	71,75,62	9.05464e-10	2.55141e-08	0.817,0.862,0.676	0.447,0.481,0.536	0.297
ATXN2L	Chr16	+	28836325	28837237	28836750	28837237	28835932	28836122	138163142	6,10,2	143143146	14,17,22	2.64638e-05	0.000281574	0.92,0.891,0.973	0.836,0.808,0.768	0.124
ATXN2L	Chr16	+	28836448	28837237	28836727	28837237	28835932	28836122	134163138	15,13,33	113140132	71,75,62	2.49885e-10	7.95088e-09	0.817,0.862,0.676	0.443,0.483,0.516	0.304
ATXN2L	Chr16	+	28836448	28837237	28836750	28837237	28835932	28836122	138163142	6,10,2	141144135	14,17,22	1.76159e-05	0.000196153	0.92,0.891,0.973	0.834,0.809,0.754	0.129
ATXN2L	Chr16	+	28835932	28837237	28836727	28837237	28835932	28836176	134161138	9,21,32	113134132	4,5,11	0.000693085	0.00492943	0.882,0.793,0.683	0.934,0.931,0.857	-0.121
ATXN2L	Chr16	+	28836325	28837237	28836727	28837237	28835932	28836176	134163138	9,21,32	113134136	4,5,11	0.000624091	0.00453518	0.882,0.795,0.683	0.934,0.931,0.861	-0.122
ATXN2L	Chr16	+	28836448	28837237	28836727	28837237	28835932	28836176	134161138	9,21,32	113134133	4,5,11	0.000664756	0.00477906	0.882,0.793,0.683	0.934,0.931,0.858	-0.122
ATXN2L	Chr16	+	28836448	28837237	28836727	28837237	28836448	28836485	134161138	8,15,3	113134132	7,37,30	0.000331134	0.00263087	0.893,0.843,0.958	0.89,0.644,0.688	0.157
ATXN2L	Chr16	+	28836448	28837237	28836750	28837237	28836448	28836485	138161142	0,0,3	141138135	5,6,0	0.00753347	0.0364611	1.0,1.0,0.959	0.934,0.92,1.0	0.035
NUPR1	Chr16	-	28538005	28538209	28538005	28538155	28538795	28539174	199191218	220522972178	133156148	204423532416	0.000822831	0.00571172	0.062,0.058,0.068	0.046,0.046,0.043	0.018
CAV1	Chr7	+	116526292	116526689	116526524	116526689	116525008	116525805	256275249	26,36,29	137182204	52,55,54	2.25096e-09	5.91655e-08	0.831,0.793,0.811	0.568,0.623,0.654	0.197
SMG1	Chr16	-	18811947	18812127	18811947	18812124	18815174	18815281	84,62,83	6,20,11	59,62,79	5,5,4	0.00910087	0.0423869	0.932,0.752,0.881	0.92,0.924,0.951	-0.077
ROGDI	Chr16	-	4797713	4797861	4797713	4797840	4797937	4797987	0,1,0	2,5,6	4,7,3	16,35,32	0.00103385	0.00693117	0.0,0.149,0.0	0.18,0.149,0.076	-0.085
ZNF335	Chr20	-	45967493	45967634	45967493	45967631	45967733	45968027	38,43,44	10,10,4	6,25,9	0,1,2	0.00272392	0.0158064	0.788,0.808,0.915	1.0,0.961,0.815	-0.088
NUDT16L1	Chr16	+	4693977	4695859	4694957	4695859	4693692	4693879	79,82,84	23,34,45	58,62,40	2,0,0	0	0	0.632,0.547,0.483	0.935,1.0,1.0	-0.424
CERS2	Chr1	-	150968917	150969131	150968917	150969091	150974317	150974472	4,21,8	12,10,11	2,1,0	2,11,3	0.0015866	0.0100103	0.208,0.623,0.364	0.441,0.067,0.0	0.229
CERS2	Chr1	-	150968917	150969131	150968917	150969091	150974618	150975003	61,86,66	351286312	10,6,10	220275312	0	0	0.12,0.192,0.143	0.035,0.017,0.025	0.126
TMEM184B	Chr22	-	38231243	38231399	38231243	38231334	38245934	38246100	9,8,13	70,38,67	4,1,1	63,59,59	6.33735e-06	7.96661e-05	0.082,0.128,0.119	0.042,0.012,0.012	0.088
SRSF2	Chr17	-	76734114	76735875	76734114	76735158	76736153	76736464	33,49,39	615626677	176178172	344393301	0	0	0.026,0.038,0.028	0.204,0.185,0.222	-0.173
ZNF205	Chr16	+	3113348	3113487	3113416	3113487	3112794	3112950	11,14,2	6,2,7	6,6,5	0,1,0	1.01056e-05	0.000120868	0.557,0.828,0.164	1.0,0.805,1.0	-0.419
HCFC1R1	Chr16	-	3023232	3023412	3023232	3023361	3024180	3024286	21,13,17	5,1,0	23,16,6	0,0,0	0.00837905	0.0396306	0.758,0.906,1.0	1.0,1.0,1.0	-0.112
RUSC1	Chr1	+	155324394	155324943	155324844	155324943	155323936	155324587	26,19,19	13,4,8	0,2,6	12,19,9	5.1664e-09	1.27247e-07	0.5,0.704,0.543	0.0,0.05,0.25	0.482
RUSC1	Chr1	+	155325101	155325490	155325315	155325490	155325101	155325178	30,34,29	61,67,44	10,13,7	65,101,85	3.56936e-11	1.22986e-09	0.197,0.202,0.248	0.071,0.06,0.04	0.159
TELO2	Chr16	+	1494245	1494616	1494280	1494616	1493577	1493605	94,83,87	9,4,7	55,73,63	14,24,21	8.37737e-08	1.60546e-06	0.894,0.944,0.91	0.761,0.711,0.708	0.189
HAGHL	Chr16	+	727245	727614	727411	727614	727105	727175	30,23,8	2,0,0	30,27,19	4,4,0	0.00216011	0.0130115	0.882,1.0,1.0	0.789,0.771,1.0	0.107
STUB1	Chr16	+	681062	681350	681151	681350	680110	680684	42,41,27	106142139	17,8,13	251354349	0	0	0.199,0.153,0.108	0.041,0.014,0.023	0.127
RHBDL1	Chr16	+	676071	676497	676335	676497	675665	675829	25,13,7	0,0,0	22,15,10	1,0,7	0.000594959	0.00438148	1.0,1.0,1.0	0.917,1.0,0.417	0.222
RHBDL1	Chr16	+	677275	677559	677458	677559	677275	677388	11,10,1	2,0,0	7,6,5	1,4,7	9.99548e-05	0.000923193	0.733,1.0,1.0	0.778,0.429,0.263	0.421
CAPN15	Chr16	+	536636	540371	537133	540371	536028	536142	21,13,12	0,3,1	1,1,4	4,4,1	3.40432e-05	0.00035373	1.0,0.684,0.857	0.111,0.111,0.667	0.551
CAPN15	Chr16	+	536636	540371	540092	540371	536028	536142	18,22,22	0,0,0	5,13,3	2,3,0	0.0041084	0.0222301	1.0,1.0,1.0	0.556,0.684,1.0	0.253
CAPN15	Chr16	+	537133	540371	540092	540371	536028	536142	17,23,22	0,0,0	9,16,4	2,3,0	0.00765604	0.0368932	1.0,1.0,1.0	0.692,0.727,1.0	0.194
CAPN15	Chr16	+	553314	554636	553338	554636	552862	553041	1,2,0	39,57,68	1,2,18	62,85,62	0.000195178	0.00165764	0.022,0.029,0.0	0.014,0.02,0.2	-0.061
NME4	Chr16	+	400108	400754	400218	400754	399626	399739	19,37,18	142202151	4,2,2	79,170,96	3.15874e-10	9.68e-09	0.071,0.095,0.064	0.028,0.007,0.012	0.061
ATF5	Chr19	+	49929142	49929400	49929242	49929400	49928701	49929006	29,21,21	31,31,29	15,30,16	3,14,9	0.000667242	0.00478847	0.359,0.288,0.302	0.749,0.562,0.515	-0.292
TSC2	Chr16	+	2088047	2088325	2088226	2088325	2087862	2087941	77,48,87	2,5,2	90,83,110	0,0,0	0.000997418	0.00675441	0.951,0.828,0.956	1.0,1.0,1.0	-0.088
TSC2	Chr16	+	2088047	2088325	2088226	2088325	2088047	2088139	19,11,11	49,53,61	0,4,0	94133104	1.36557e-14	6.93211e-13	0.162,0.094,0.083	0.0,0.015,0.0	0.108
ATP2A2	Chr12	+	110346200	110351093	110350291	110351093	110346200	110346321	13,6,11	0,0,0	24,43,38	0,0,11	0.000326767	0.0026024	1.0,1.0,1.0	1.0,1.0,0.633	0.122
ARFGAP2	Chr11	-	47173758	47173915	47173758	47173882	47175014	47175118	4,4,1	2,0,0	4,6,13	21,9,18	1.89258e-05	0.000207684	0.621,1.0,1.0	0.135,0.353,0.372	0.587
UNC45A	Chr15	+	90936136	90936460	90936284	90936460	90935945	90935982	7,6,16	19,37,28	1,8,1	37,39,24	0.000620511	0.0045196	0.156,0.075,0.223	0.013,0.093,0.02	0.109
UNC45A	Chr15	+	90946613	90946914	90946683	90946914	90944891	90945063	48,74,68	0,0,2	98,94,83	0,7,4	0.00702268	0.0343136	1.0,1.0,0.959	1.0,0.901,0.934	0.041
SLC37A1	Chr21	+	42514165	42514717	42514630	42514717	42513900	42513924	5,2,10	6,0,1	4,4,10	2,0,0	0.0100567	0.0460905	0.294,1.0,0.833	0.5,1.0,1.0	-0.124
SLC37A1	Chr21	+	42534356	42534830	42534697	42534830	42525775	42525857	0,4,4	4,10,10	0,0,0	16,16,16	0.000436016	0.0033443	0.0,0.167,0.167	0.0,0.0,0.0	0.111
NMB	Chr15	-	84655128	84655409	84655128	84655404	84657175	84657348	112134157	47,32,31	39,64,55	9,3,3	0.00020354	0.00171118	0.697,0.802,0.831	0.807,0.954,0.947	-0.126
COMMD4	Chr15	+	75338984	75339344	75339263	75339344	75338984	75339104	34,40,49	187237236	39,10,22	228307266	2.12865e-05	0.000230546	0.083,0.078,0.094	0.079,0.016,0.04	0.04
STOML1	Chr15	-	73984658	73984871	73984658	73984868	73985317	73985513	3,2,6	0,0,0	11,20,16	4,18,12	9.25971e-08	1.75433e-06	1.0,1.0,1.0	0.729,0.521,0.567	0.394
GADD45B	Chr19	+	2477028	2478259	2477487	2478259	2477028	2477251	5,1,13	62,96,57	14,27,30	107124116	0.000932526	0.00637338	0.039,0.005,0.102	0.061,0.098,0.115	-0.043
BBS4	Chr15	+	72722788	72722847	72722793	72722847	72716777	72716850	6,1,2	12,11,27	0,0,2	17,26,30	0.000552801	0.00409369	0.326,0.081,0.067	0.0,0.0,0.061	0.138
SMARCC2	Chr12	-	56172584	56172704	56172584	56172701	56173695	56173849	35,40,26	1,2,7	63,63,74	11,22,22	0.0018958	0.0116516	0.972,0.951,0.785	0.849,0.737,0.767	0.118
CBX7	Chr22	-	39130771	39134048	39130771	39134045	39134400	39134752	2,4,5	0,0,0	7,15,9	2,5,2	3.37547e-05	0.000351281	1.0,1.0,1.0	0.774,0.746,0.815	0.222
INTS14	Chr15	-	65607301	65607442	65607301	65607425	65610795	65611131	12,30,37	0,7,11	42,50,31	3,1,0	8.26757e-05	0.0007888	1.0,0.794,0.751	0.926,0.978,1.0	-0.12
HERC1	Chr15	-	63654118	63654375	63654118	63654324	63655741	63655955	8,2,2	20,1,13	0,0,0	17,9,7	1.87426e-05	0.00020704	0.23,0.598,0.103	0.0,0.0,0.0	0.31
HSD3B7	Chr16	+	30985459	30985824	30985483	30985824	30985212	30985297	3,1,2	5,4,2	1,2,0	18,14,13	0.00528797	0.0271544	0.341,0.177,0.463	0.046,0.11,0.0	0.275
SLTM	Chr15	-	58899468	58899937	58899468	58899883	58901259	58901287	91,99,81	11,2,13	115,107,89	29,43,27	1.79635e-06	2.58565e-05	0.859,0.973,0.821	0.744,0.646,0.708	0.185
TMEM259	Chr19	-	1011579	1011663	1011579	1011612	1011740	1011798	101100131	44,56,59	331409296	85,83,82	3.15536e-06	4.25622e-05	0.631,0.571,0.623	0.744,0.786,0.729	-0.145
ZNF316	Chr7	+	6637601	6638009	6637845	6638009	6637324	6637447	1,11,4	5,14,17	3,0,0	25,18,23	9.50363e-06	0.000114284	0.091,0.282,0.105	0.057,0.0,0.0	0.14
CCNDBP1	Chr15	+	43185819	43186233	43186153	43186233	43185819	43185879	13,15,13	19,20,30	1,17,11	39,72,80	3.3149e-06	4.44437e-05	0.255,0.273,0.178	0.013,0.106,0.064	0.174
CSNK1G1	Chr15	-	64165516	64171985	64165516	64166080	64180347	64180454	26,47,51	8,4,16	26,24,14	0,2,0	5.96697e-06	7.60159e-05	0.619,0.855,0.614	1.0,0.857,1.0	-0.256
VPS39	Chr15	-	42169723	42169892	42169723	42169866	42173722	42173852	7,4,6	48,43,74	2,0,0	74,94,57	8.11317e-06	9.89955e-05	0.11,0.073,0.065	0.022,0.0,0.0	0.075
VPS18	Chr15	+	40899143	40901014	40899839	40901014	40899143	40899208	90,126,90	0,0,0	25,33,47	0,4,3	0.00252134	0.0147857	1.0,1.0,1.0	1.0,0.805,0.887	0.103
TUBGCP5	Chr15	-	23019218	23019380	23019218	23019334	23021958	23022161	8,10,5	17,18,14	1,2,2	30,41,12	1.46134e-06	2.1358e-05	0.264,0.298,0.214	0.025,0.036,0.113	0.201
PSG5	Chr19	-	43167742	43168203	43167742	43168135	43170054	43170138	5,1,4	0,0,0	33,31,16	5,14,5	2.25136e-06	3.14528e-05	1.0,1.0,1.0	0.819,0.603,0.687	0.297
GALNS	Chr16	-	88813733	88817417	88813733	88814525	88818006	88818124	5,29,11	22,46,37	6,8,2	45,48,36	0.00013275	0.00117863	0.102,0.24,0.129	0.063,0.077,0.027	0.101
SEL1L	Chr14	-	81506073	81506241	81506073	81506178	81526732	81526964	78,86,109	0,4,6	56,81,42	1,0,0	0.00742252	0.0360027	1.0,0.938,0.927	0.975,1.0,1.0	-0.037
APEH	Chr3	+	49681721	49681967	49681886	49681967	49681100	49681239	105,89,83	9,0,0	255304327	0,0,3	0.00596897	0.0299575	0.854,1.0,1.0	1.0,1.0,0.982	-0.043
APEH	Chr3	+	49681721	49681967	49681886	49681967	49681721	49681805	42,40,26	57,50,52	7,5,8	279316309	0	0	0.269,0.286,0.2	0.012,0.008,0.013	0.241
HIGD1A	Chr3	-	42794156	42794299	42794156	42794275	42804435	42804535	12,7,11	185174182	0,0,0	169179171	2.77088e-07	4.73685e-06	0.053,0.033,0.049	0.0,0.0,0.0	0.045
SUPT20H	Chr13	-	37022010	37022317	37022010	37022080	37024034	37024193	27,74,62	13,7,6	23,22,31	23,22,8	0.00325027	0.0182245	0.509,0.841,0.838	0.333,0.333,0.66	0.287
COQ6	Chr14	+	73955450	73955928	73955804	73955928	73953434	73953569	23,23,37	30,23,37	27,51,31	0,2,12	1.46163e-07	2.65569e-06	0.277,0.333,0.333	1.0,0.927,0.564	-0.516
COQ6	Chr14	+	73958146	73959078	73958970	73959078	73958146	73958277	4,6,9	7,3,13	4,7,5	29,42,37	0.000316661	0.002531	0.222,0.5,0.257	0.065,0.077,0.063	0.258
CHURC1	Chr14	+	64926006	64926080	64926009	64926080	64923990	64924126	21,28,22	121109105	24,21,24	207248202	0.000521386	0.00388702	0.145,0.201,0.17	0.102,0.077,0.104	0.078
UBALD1	Chr16	-	4608882	4609983	4608882	4609908	4610492	4610555	120107118	0,1,2	159178169	12,10,9	1.44788e-06	2.1208e-05	1.0,0.986,0.975	0.898,0.922,0.926	0.072
UBALD1	Chr16	-	4608882	4609983	4608882	4609908	4614677	4614926	42,39,57	6,0,6	66,86,58	0,0,0	7.21936e-06	8.94017e-05	0.823,1.0,0.863	1.0,1.0,1.0	-0.105
UPF3A	Chr13	+	114283423	114284358	114284093	114284358	114282836	114282943	1,7,11	0,0,0	15,12,5	2,10,9	4.2488e-09	1.0622e-07	1.0,1.0,1.0	0.789,0.375,0.217	0.54
UPF3A	Chr13	+	114286258	114286400	114286301	114286400	114282836	114282943	1,0,1	17,5,8	1,5,8	11,31,24	0.000982085	0.00667096	0.044,0.0,0.088	0.066,0.111,0.206	-0.084
UPF3A	Chr13	+	114286258	114286400	114286301	114286400	114284093	114284358	1,0,1	0,1,0	1,5,4	1,4,4	0.00102852	0.00691573	1.0,0.0,1.0	0.437,0.492,0.437	0.211
UPF3A	Chr13	+	114286738	114287779	114287312	114287779	114286518	114286629	4,9,4	0,6,2	4,19,8	0,0,0	7.42418e-06	9.17673e-05	1.0,0.429,0.5	1.0,1.0,1.0	-0.357
NCAPH2	Chr22	+	50518127	50518278	50518132	50518278	50517972	50518052	6,15,12	124148171	0,9,6	165156187	0.00211667	0.0127963	0.045,0.089,0.064	0.0,0.053,0.03	0.038
NUSAP1	Chr15	+	41350987	41351147	41351032	41351147	41349097	41349241	186187267	45,53,54	336337359	105139112	0.00602609	0.0301078	0.76,0.73,0.792	0.711,0.651,0.711	0.07
ACAP3	Chr1	-	1300508	1300930	1300508	1300692	1301987	1302046	13,24,5	12,8,0	5,2,1	42,59,34	1.69045e-09	4.62613e-08	0.351,0.6,1.0	0.056,0.017,0.014	0.621
EMC9	Chr14	-	24139544	24139789	24139544	24139614	24140888	24140965	23,32,36	6,5,6	46,48,53	25,39,27	4.57862e-05	0.000463437	0.657,0.762,0.75	0.479,0.381,0.495	0.271
EMC9	Chr14	-	24139544	24139816	24139544	24139614	24140888	24140965	14,31,29	6,5,6	22,34,34	25,39,27	1.19941e-05	0.000140671	0.538,0.756,0.707	0.306,0.304,0.386	0.335
EMC9	Chr14	-	24139544	24139816	24139544	24139789	24140888	24140965	2,4,2	9,5,8	1,2,1	24,16,20	0.00965376	0.0445507	0.158,0.404,0.175	0.034,0.096,0.041	0.189
KAT8	Chr16	+	31130745	31131393	31131194	31131393	31130745	31130900	8,12,9	17,22,24	9,3,9	63,45,50	0.000198682	0.00167883	0.19,0.214,0.158	0.067,0.032,0.083	0.127
FBXO41	Chr2	-	73265892	73266330	73265892	73265966	73266456	73266682	3,7,7	1,4,2	1,5,5	0,0,0	8.43241e-07	1.31324e-05	0.6,0.467,0.636	1.0,1.0,1.0	-0.432
NDE1	Chr16	+	15699596	15701914	15699728	15701914	15694164	15694256	5,17,13	7,4,7	7,2,7	0,0,0	7.98064e-09	1.92287e-07	0.275,0.693,0.496	1.0,1.0,1.0	-0.512
PSME2	Chr14	-	24145709	24145896	24145709	24145772	24146207	24146240	28,30,31	205207247	28,28,35	337450441	0.000886157	0.00610036	0.069,0.073,0.064	0.043,0.033,0.042	0.029
BAX	Chr19	+	48961482	48961798	48961531	48961798	48960809	48960914	46,49,57	107112108	20,56,22	201226203	7.38313e-11	2.43058e-09	0.244,0.248,0.284	0.07,0.157,0.075	0.158
MRPL52	Chr14	+	22829882	22830110	22830049	22830110	22829882	22829948	297322312	13,21,3	43,68,58	14,33,18	0	0	0.92,0.885,0.981	0.606,0.507,0.617	0.352
ZFAND6	Chr15	+	80121711	80121820	80121747	80121820	80120327	80120498	246314335	33,48,42	284340360	9,8,13	7.60503e-14	3.48782e-12	0.857,0.84,0.865	0.962,0.972,0.957	-0.11
DDX41	Chr5	-	177516287	177516516	177516287	177516447	177516724	177516835	33,49,42	302300243	15,17,12	257261284	1.51214e-07	2.73253e-06	0.069,0.1,0.106	0.038,0.043,0.028	0.055
HNRNPC	Chr14	-	21263310	21263829	21263310	21263336	21269297	21269479	135153120	882910986	145150177	142115341667	0.000920266	0.00629606	0.071,0.078,0.057	0.049,0.047,0.05	0.02
KDM1A	Chr1	+	23082449	23083691	23083178	23083691	23082219	23082366	14,17,10	338439374	28,38,30	227244220	8.74856e-12	3.44248e-10	0.02,0.019,0.013	0.058,0.072,0.064	-0.047
BRD8	Chr5	-	138166517	138166727	138166517	138166610	138167933	138168078	125115141	1,1,0	239374304	10,3,7	0.00296243	0.0169245	0.986,0.985,1.0	0.93,0.986,0.961	0.031
B3GAT3	Chr11	-	62615295	62616236	62615295	62615799	62616505	62616796	4,9,2	72,76,50	0,6,0	120103124	0.00388399	0.0211363	0.027,0.056,0.02	0.0,0.028,0.0	0.025
NAXD	Chr13	+	110638241	110639996	110638377	110639996	110637128	110637249	23,32,37	24,19,19	5,2,10	26,25,36	5.93683e-11	1.96417e-09	0.334,0.468,0.504	0.091,0.04,0.127	0.349
FDXR	Chr17	-	74866783	74867005	74866783	74866876	74872035	74872133	5,13,10	42,24,39	0,0,2	45,31,34	3.78654e-08	7.9685e-07	0.06,0.225,0.121	0.0,0.0,0.031	0.125
FDXR	Chr17	-	74866783	74867005	74866783	74866879	74872035	74872133	5,13,10	5,5,6	0,0,2	8,7,3	2.6843e-07	4.62451e-06	0.351,0.585,0.475	0.0,0.0,0.265	0.382
SART1	Chr11	+	65965050	65965218	65965091	65965218	65964514	65964570	3,11,4	108106110	0,0,0	22,60,48	0.000797981	0.00556896	0.021,0.075,0.028	0.0,0.0,0.0	0.041
UROD	Chr1	+	45013574	45013791	45013593	45013791	45013291	45013354	14,21,26	49,35,48	25,21,16	152158111	3.53128e-06	4.70602e-05	0.202,0.347,0.325	0.127,0.105,0.113	0.176
DOCK9	Chr13	-	98845923	98846060	98845923	98845991	98848591	98848639	10,16,11	4,5,2	17,20,25	0,0,0	8.12362e-08	1.57041e-06	0.631,0.686,0.79	1.0,1.0,1.0	-0.298
STX3	Chr11	+	59799674	59802706	59800777	59802706	59797282	59797396	9,15,18	11,2,4	5,5,4	0,0,1	4.96353e-05	0.000499357	0.29,0.789,0.692	1.0,1.0,0.667	-0.299
MYCBP2	Chr13	-	77118339	77118519	77118339	77118495	77121372	77121495	10,4,1	3,3,23	0,1,1	7,9,1	0.000862248	0.00595426	0.742,0.535,0.036	0.0,0.087,0.463	0.254
PPP4C	Chr16	+	30081199	30081310	30081258	30081310	30076314	30076475	8,9,3	148174142	0,0,2	187312246	0.00123707	0.00814505	0.037,0.036,0.015	0.0,0.0,0.006	0.027
MAP7D1	Chr1	+	36176198	36176581	36176417	36176581	36176198	36176321	159106158	18,14,15	80,50,105	17,23,26	0.000197268	0.001669	0.815,0.791,0.84	0.702,0.521,0.669	0.185
UFM1	Chr13	+	38360040	38363007	38360710	38363007	38359300	38359333	12,17,21	71,81,70	3,12,9	68,88,94	0.000956271	0.00652226	0.078,0.095,0.13	0.022,0.064,0.046	0.057
MTIF3	Chr13	-	27445087	27445156	27445087	27445137	27450508	27450897	13,4,13	5,1,0	25,19,24	0,0,0	0.0037542	0.0205477	0.698,0.78,1.0	1.0,1.0,1.0	-0.174
CRIP2	Chr14	+	105478265	105478507	105478449	105478507	105478265	105478360	15,10,11	84,94,62	3,14,13	452489477	7.77389e-12	3.09559e-10	0.082,0.051,0.081	0.003,0.014,0.013	0.061
CRIP2	Chr14	+	105479124	105479493	105479435	105479493	105479124	105479219	9,20,4	84,86,84	10,5,11	379419407	2.12568e-09	5.63179e-08	0.051,0.104,0.023	0.013,0.006,0.013	0.049
EPG5	Chr18	-	45876235	45876342	45876235	45876339	45878375	45878448	4,20,7	3,6,0	9,9,8	0,0,0	4.12114e-05	0.000420977	0.567,0.766,1.0	1.0,1.0,1.0	-0.222
ZMYM2	Chr13	+	19993062	19993919	19993825	19993919	19993062	19993564	32,24,25	17,22,5	8,31,12	17,45,31	0.000435518	0.0033443	0.485,0.353,0.714	0.19,0.256,0.162	0.315
MGRN1	Chr16	+	4686258	4690974	4688795	4690974	4683842	4683932	4,6,10	51,47,37	2,1,0	54,61,75	6.29193e-06	7.92449e-05	0.038,0.06,0.119	0.018,0.008,0.0	0.064
FBRSL1	Chr12	+	132581312	132581516	132581438	132581516	132576798	132576931	42,55,32	27,64,39	4,16,10	56,87,68	3.88578e-15	2.10085e-13	0.457,0.318,0.308	0.037,0.091,0.074	0.294
RBM5	Chr3	+	50099981	50103166	50103082	50103166	50099981	50100051	4,6,6	10,22,16	16,25,18	11,14,12	2.13795e-06	2.99944e-05	0.167,0.12,0.158	0.421,0.472,0.429	-0.292
NCOR2	Chr12	-	124356641	124356806	124356641	124356782	124362125	124362297	63,73,87	4,1,7	55,47,62	1,6,18	0.0106261	0.0480706	0.931,0.984,0.915	0.979,0.871,0.748	0.077
MPHOSPH9	Chr12	-	123227462	123227616	123227462	123227572	123230260	123230522	42,26,26	5,0,0	42,36,61	15,7,7	0.00034645	0.00273666	0.866,1.0,1.0	0.684,0.799,0.871	0.171
SLC7A1	Chr13	-	29516137	29516313	29516137	29516246	29517143	29517310	22,10,1	62,67,106	2,5,5	107,94,83	0.00051447	0.00383976	0.197,0.093,0.006	0.013,0.035,0.04	0.069
DBNL	Chr7	+	44058877	44058983	44058901	44058983	44058431	44058480	3,5,3	17,17,28	1,2,6	60,91,97	0.00306609	0.0173972	0.132,0.202,0.084	0.014,0.019,0.051	0.111
ASL	Chr7	+	66075846	66076093	66076038	66076093	66075788	66075856	23,35,20	0,0,3	47,58,50	8,13,11	3.05076e-05	0.000319993	1.0,1.0,0.769	0.746,0.69,0.694	0.213
CAMKK2	Chr12	-	121269527	121269627	121269527	121269581	121270897	121270945	0,6,3	9,7,24	2,0,2	32,49,42	0.00386897	0.021089	0.0,0.396,0.087	0.046,0.0,0.035	0.134
ZDHHC23	Chr3	+	113948685	113948963	113948768	113948963	113948064	113948190	4,4,1	2,0,0	3,7,2	7,3,1	0.000684137	0.00488145	0.562,1.0,1.0	0.216,0.6,0.562	0.395
ZDHHC23	Chr3	+	113948685	113948963	113948793	113948963	113948064	113948190	4,4,1	0,0,2	3,7,3	3,3,3	0.00444558	0.0235375	1.0,1.0,0.225	0.367,0.575,0.367	0.305
POP5	Chr12	-	120579513	120579651	120579513	120579597	120579773	120579923	17,23,8	95,92,89	13,24,13	166188200	0.00686349	0.0337092	0.116,0.155,0.062	0.054,0.086,0.046	0.049
DNAJB2	Chr2	+	219284631	219286900	219285986	219286900	219284631	219284835	83,69,99	91,56,81	26,34,28	62,89,82	2.802e-10	8.8105e-09	0.313,0.381,0.379	0.173,0.16,0.146	0.198
CTU2	Chr16	+	88712060	88712383	88712273	88712383	88711634	88711695	0,6,9	48,31,43	3,0,3	52,51,54	0.00771829	0.0371663	0.0,0.088,0.095	0.028,0.0,0.027	0.043
CHTF18	Chr16	+	788930	789360	789209	789360	788930	789125	31,18,11	8,23,14	0,4,4	24,66,43	2.88788e-11	1.01611e-09	0.66,0.281,0.282	0.0,0.029,0.044	0.383
CHTF18	Chr16	+	788930	789360	789216	789360	788930	789125	28,18,10	2,0,0	0,4,4	7,4,1	2.79797e-08	6.14076e-07	0.875,1.0,1.0	0.0,0.333,0.667	0.625
CHTF18	Chr16	+	789209	789360	789216	789360	788930	789125	9,23,14	2,0,0	24,66,43	7,4,1	0.00877883	0.0413276	0.811,1.0,1.0	0.766,0.94,0.976	0.043
ARAF	ChrX	+	47566623	47566780	47566638	47566780	47565251	47565350	1,4,6	11,26,17	0,1,0	50,64,61	2.3993e-06	3.33794e-05	0.076,0.123,0.243	0.0,0.014,0.0	0.143
ARAF	ChrX	+	47566623	47566780	47566638	47566780	47566472	47566543	1,4,1	0,1,0	0,0,0	4,15,7	3.02335e-11	1.05817e-09	1.0,0.784,1.0	0.0,0.0,0.0	0.928
ETV3	Chr1	-	157136306	157136365	157136306	157136362	157138315	157138591	48,38,51	10,15,3	12,16,13	0,3,0	0.00183004	0.0112997	0.825,0.713,0.943	1.0,0.839,1.0	-0.119
TJAP1	Chr6	+	43498922	43499136	43498974	43499136	43497880	43497977	37,36,40	19,37,34	21,20,17	31,49,36	0.000270889	0.00220491	0.591,0.419,0.466	0.334,0.232,0.259	0.217
ABCF3	Chr3	+	184187363	184187443	184187396	184187443	184186795	184186875	7,5,11	92115104	4,6,3	125169151	0.00716338	0.0349241	0.059,0.034,0.08	0.026,0.028,0.016	0.034
ABCF3	Chr3	+	184187663	184187983	184187860	184187983	184187663	184187761	16,15,10	56,56,104	1,8,3	83,94,91	2.05108e-06	2.90825e-05	0.125,0.118,0.046	0.006,0.041,0.016	0.075
PQLC2	Chr1	+	19327570	19332611	19328571	19332611	19327226	19327412	10,30,12	29,32,39	5,3,0	14,24,32	6.85865e-05	0.000664869	0.147,0.319,0.133	0.152,0.059,0.0	0.129
UBE3B	Chr12	+	109490489	109491127	109491044	109491127	109489918	109490004	9,11,12	12,16,15	1,3,3	30,35,38	5.79192e-10	1.68931e-08	0.273,0.256,0.286	0.016,0.041,0.038	0.24
FNBP1	Chr9	-	129923843	129924026	129923843	129923996	129924959	129925157	6,6,5	12,6,4	10,19,15	4,2,6	0.00113721	0.00753985	0.294,0.454,0.51	0.675,0.888,0.675	-0.327
PRDM4	Chr12	-	107744542	107744682	107744542	107744661	107746274	107746424	9,7,4	39,48,43	0,2,0	56,51,25	1.77324e-06	2.55793e-05	0.168,0.113,0.075	0.0,0.033,0.0	0.108
GNPTAB	Chr12	-	101770405	101770708	101770405	101770585	101770995	101771157	12,19,15	86,97,98	0,2,2	36,62,56	4.39139e-07	7.17512e-06	0.071,0.097,0.077	0.0,0.017,0.019	0.07
CDKN1C	Chr11	-	2883217	2883915	2883217	2883910	2883998	2884134	74,128,68	5,2,5	53,38,54	9,3,7	0.00514461	0.0265001	0.935,0.984,0.929	0.851,0.925,0.882	0.063
CDK5RAP1	Chr20	-	33396760	33396936	33396760	33396852	33401427	33403030	21,22,24	0,0,0	20,23,36	5,11,0	1.36924e-06	2.0229e-05	1.0,1.0,1.0	0.719,0.572,1.0	0.236
CDK5RAP1	Chr20	-	33396760	33397084	33396760	33396852	33401427	33403030	72,50,49	0,0,0	69,84,114	5,11,0	8.77398e-06	0.000106667	1.0,1.0,1.0	0.873,0.792,1.0	0.112
SLC25A3	Chr12	+	98593624	98594135	98593974	98594135	98593624	98593740	246299276	8581018865	54,67,72	121315281507	0	0	0.125,0.128,0.138	0.022,0.021,0.023	0.108
LSS	Chr21	-	46196201	46196297	46196201	46196267	46205835	46205941	2,6,0	14,11,14	0,0,0	17,30,20	0.00043754	0.00335212	0.106,0.312,0.0	0.0,0.0,0.0	0.139
ARMC5	Chr16	+	31466060	31467167	31466078	31467167	31465849	31465982	0,2,9	24,27,34	0,2,0	15,38,16	0.00139392	0.00900379	0.0,0.062,0.191	0.0,0.045,0.0	0.069
NR2C1	Chr12	-	95030408	95030873	95030408	95030629	95031348	95031488	5,6,12	0,0,0	9,10,5	4,0,2	0.000330515	0.0026291	1.0,1.0,1.0	0.529,1.0,0.556	0.305
POLM	Chr7	-	44074130	44074233	44074130	44074220	44074397	44074530	1,1,3	2,4,0	15,5,8	0,0,0	0.000156628	0.0013651	0.315,0.187,1.0	1.0,1.0,1.0	-0.499
MBD5	Chr2	+	148021438	148021684	148021647	148021684	148021010	148021046	8,9,8	0,1,0	4,1,2	2,0,2	0.00772523	0.0371716	1.0,0.818,1.0	0.5,1.0,0.333	0.328
RHOT2	Chr16	+	668352	668411	668357	668411	668136	668236	63,68,76	2,14,11	81,133,71	1,8,6	0.00765208	0.0368932	0.968,0.825,0.87	0.987,0.941,0.92	-0.062
RHOT2	Chr16	+	669552	670175	670122	670175	669552	669606	28,62,63	46,50,37	5,10,13	70,103,86	0	0	0.233,0.383,0.46	0.034,0.046,0.07	0.309
RHOT2	Chr16	+	670773	671203	670888	671203	670674	670773	78,46,38	16,1,1	5,25,9	3,8,3	0.00562233	0.0285408	0.733,0.963,0.955	0.485,0.638,0.629	0.3
RHOT2	Chr16	+	670773	671203	670891	671203	670674	670773	78,46,38	34,22,6	5,25,13	49,49,57	1.39555e-13	6.35645e-12	0.561,0.538,0.779	0.054,0.222,0.113	0.496
RHOT2	Chr16	+	670891	671203	671082	671203	670891	671000	119,90,93	34,22,20	25,36,43	30,44,65	0	0	0.636,0.672,0.699	0.294,0.29,0.249	0.391
ADSSL1	Chr14	+	104739749	104739816	104739766	104739816	104739327	104739378	10,15,18	11,10,5	14,26,17	2,8,0	0.00433337	0.0230351	0.449,0.574,0.764	0.863,0.745,1.0	-0.274
TICRR	Chr15	+	89584285	89584527	89584288	89584527	89582685	89582965	15,25,16	2,1,4	17,14,19	12,6,9	0.00031387	0.00251172	0.88,0.961,0.797	0.581,0.696,0.674	0.229
NT5C2	Chr10	-	103100751	103100964	103100751	103100943	103101044	103101102	2,0,0	6,1,4	1,15,2	19,7,12	0.0043672	0.0231779	0.226,0.0,0.0	0.044,0.653,0.127	-0.199
MTSS1L	Chr16	-	70674305	70674528	70674305	70674432	70676880	70676978	104,109,82	10,6,5	71153112	35,52,57	5.44009e-15	2.87116e-13	0.863,0.917,0.909	0.552,0.642,0.544	0.317
IKBKE	Chr1	+	206473195	206473314	206473199	206473314	206471155	206471245	50,46,30	7,13,1	6,20,16	0,0,3	0.00548511	0.0279938	0.874,0.775,0.967	1.0,1.0,0.839	-0.074
DTX3	Chr12	+	57604955	57605731	57605343	57605731	57604621	57604858	5,2,8	7,2,6	11,3,12	1,0,5	0.00478894	0.0250562	0.263,0.333,0.4	0.846,1.0,0.545	-0.465
DTX3	Chr12	+	57604955	57605731	57605570	57605731	57604621	57604858	22,23,24	0,2,3	7,5,11	9,2,21	3.6262e-08	7.76529e-07	1.0,0.852,0.8	0.28,0.556,0.208	0.536
DTX3	Chr12	+	57605343	57605731	57605570	57605731	57604621	57604858	29,25,30	0,2,3	8,5,16	9,2,21	4.00863e-09	1.00975e-07	1.0,0.862,0.833	0.308,0.556,0.276	0.518
R3HDM2	Chr12	-	57255989	57256143	57255989	57256074	57256413	57256511	1,1,9	16,11,8	3,2,0	39,76,59	0.000632708	0.00457338	0.041,0.059,0.435	0.05,0.018,0.0	0.156
OAZ2	Chr15	-	64691433	64691591	64691433	64691588	64703028	64703281	273288354	13,39,36	131157152	3,3,16	0.00369117	0.0202193	0.954,0.879,0.906	0.977,0.981,0.903	-0.041
RNF41	Chr12	-	56212995	56213138	56212995	56213061	56213957	56214070	4,2,3	0,0,0	37,33,5	3,7,1	2.87883e-05	0.000302915	1.0,1.0,1.0	0.89,0.757,0.767	0.195
SH2B1	Chr16	+	28867330	28867432	28867373	28867432	28863817	28863945	7,18,27	0,0,0	14,14,10	0,6,0	0.0109896	0.0493634	1.0,1.0,1.0	1.0,0.644,1.0	0.119
THBS3	Chr1	-	155201956	155202114	155201956	155202034	155202260	155202401	2,9,6	19,7,10	2,5,0	22,28,17	0.00250532	0.0147177	0.064,0.456,0.281	0.056,0.104,0.0	0.214
CALCOCO1	Chr12	-	53719738	53720011	53719738	53719829	53721466	53721615	10,17,19	39,51,23	10,5,0	88,69,102	1.47317e-09	4.08191e-08	0.114,0.143,0.292	0.054,0.035,0.0	0.153
TUBG2	Chr17	+	42660638	42663503	42663376	42663503	42660638	42661956	29,44,40	1,7,3	13,27,22	0,0,1	0.0001541	0.00134838	0.935,0.759,0.87	1.0,1.0,0.917	-0.118
TUBG2	Chr17	+	42665677	42666239	42666086	42666239	42665677	42665827	45,29,55	18,8,17	2,10,2	34,38,32	0	0	0.556,0.644,0.618	0.029,0.116,0.03	0.548
TUBG2	Chr17	+	42666322	42667006	42666602	42667006	42666322	42666484	17,9,14	21,24,25	2,3,0	23,21,13	1.30273e-06	1.93373e-05	0.288,0.158,0.219	0.042,0.067,0.0	0.185
DDX11	Chr12	+	31103576	31104799	31103806	31104799	31103576	31103731	59,53,101	164164135	23,29,33	200196196	4.75207e-10	1.41077e-08	0.152,0.139,0.272	0.054,0.069,0.078	0.121
SPRTN	Chr1	+	231351303	231355029	231352609	231355029	231351303	231351571	4,4,10	24,34,31	1,0,5	43,40,21	0.00243357	0.0143979	0.077,0.056,0.139	0.011,0.0,0.106	0.052
HAT1	Chr2	+	171922921	171925641	171925536	171925641	171922461	171922507	17,33,44	89,95,85	17,14,9	94,130,99	3.72262e-06	4.89238e-05	0.087,0.148,0.206	0.083,0.051,0.043	0.088
ISOC2	Chr19	-	55455259	55455378	55455259	55455330	55455635	55455845	8,7,6	16,32,18	8,1,5	45,55,35	0.00376484	0.020589	0.274,0.142,0.201	0.119,0.014,0.098	0.129
CIB1	Chr15	-	90232218	90232447	90232218	90232327	90233668	90233703	98126105	355384356	51,55,51	564630622	0	0	0.133,0.154,0.14	0.048,0.046,0.043	0.097
GPANK1	Chr6	-	31663852	31664580	31663852	31664577	31665860	31666283	1,5,2	6,0,2	2,3,2	0,0,0	6.887e-05	0.000666645	0.14,1.0,0.495	1.0,1.0,1.0	-0.455
ZNF302	Chr19	+	34683151	34683238	34683154	34683238	34682776	34682897	0,0,0	3,2,2	6,4,4	12,6,16	9.74467e-07	1.49658e-05	0.0,0.0,0.0	0.329,0.395,0.197	-0.307
C5orf22	Chr5	+	31538259	31538689	31538480	31538689	31535743	31535893	349369374	19,20,12	199266204	30,45,22	3.6698e-09	9.35025e-08	0.902,0.902,0.94	0.768,0.747,0.823	0.135
RPS6KA4	Chr11	+	64361851	64362002	64361906	64362002	64361641	64361745	89,86,87	3,1,1	82,103,99	6,9,2	0.0042502	0.0227751	0.956,0.984,0.985	0.909,0.893,0.973	0.05
PRR13	Chr12	+	53443390	53443773	53443540	53443773	53442694	53442733	648810810	1,9,5	579715655	13,16,7	0.000420796	0.00325005	0.997,0.978,0.988	0.957,0.957,0.979	0.023
SWI5	Chr9	+	128276586	128276755	128276706	128276755	128276145	128276402	87,64,83	122,130,98	59,90,80	196236182	0.00010538	0.000959968	0.283,0.214,0.319	0.143,0.174,0.196	0.101
ZNF446	Chr19	+	58479642	58480019	58479929	58480019	58478086	58478181	11,24,16	1,1,4	19,25,13	0,0,0	0.00168164	0.0105103	0.846,0.923,0.667	1.0,1.0,1.0	-0.188
NANS	Chr9	+	98078061	98078347	98078190	98078347	98076931	98077016	7,4,6	0,1,10	1,1,8	1,0,0	0.00151794	0.00967816	1.0,0.682,0.243	0.349,1.0,1.0	-0.141
CKLF	Chr16	+	66565885	66566287	66566082	66566287	66552562	66552793	34,25,40	1,8,11	16,18,17	0,0,0	2.90545e-07	4.92888e-06	0.944,0.61,0.645	1.0,1.0,1.0	-0.267
CKLF	Chr16	+	66565885	66566287	66566082	66566287	66563121	66563217	205156171	16,10,13	408496509	0,1,3	0	0	0.865,0.886,0.868	1.0,0.996,0.988	-0.122
LTBP4	Chr19	+	40608219	40608603	40608483	40608603	40608219	40608369	4,4,1	21,28,7	0,0,0	62,60,66	0.00148417	0.009481	0.087,0.067,0.067	0.0,0.0,0.0	0.074
ZC3H14	Chr14	+	88567857	88568153	88568038	88568153	88562981	88563169	2,2,6	4,13,4	2,1,2	0,0,0	2.62997e-11	9.45369e-10	0.2,0.071,0.429	1.0,1.0,1.0	-0.767
ZC3H14	Chr14	+	88609711	88609803	88609714	88609803	88609266	88609403	62,62,73	38,35,36	55,75,88	74,97,74	0.000122812	0.00109919	0.615,0.635,0.665	0.421,0.431,0.538	0.175
CRACR2B	Chr11	+	828229	828772	828574	828772	827326	827459	3,4,5	0,0,0	37,34,26	3,2,4	6.16418e-05	0.00060282	1.0,1.0,1.0	0.86,0.895,0.765	0.16
CRACR2B	Chr11	+	828259	828772	828574	828772	827326	827459	2,11,3	0,0,0	34,41,34	3,2,4	0.000185024	0.00157542	1.0,1.0,1.0	0.85,0.911,0.81	0.143
CRACR2B	Chr11	+	829967	830132	829985	830132	829359	829540	1,1,5	4,2,0	0,1,0	36,39,31	9.31492e-05	0.000870003	0.182,0.308,1.0	0.0,0.022,0.0	0.489
CRACR2B	Chr11	+	830865	831295	831223	831295	830865	831032	5,4,5	1,0,2	1,15,10	37,26,18	1.63896e-05	0.000185043	0.714,1.0,0.556	0.013,0.224,0.217	0.605
COX20	Chr1	+	244835328	244835756	244835475	244835756	244835305	244835333	2,6,6	3,0,2	9,23,18	0,0,0	0.00105941	0.00706626	0.251,1.0,0.602	1.0,1.0,1.0	-0.382
RECQL	Chr12	-	21501169	21501372	21501169	21501215	21501462	21501635	140125130	0,4,5	34,68,78	15,11,11	3.32929e-09	8.54818e-08	1.0,0.94,0.929	0.531,0.756,0.78	0.267
AEBP2	Chr12	+	19518086	19522239	19518674	19522239	19518086	19518113	67,78,85	21,30,34	56,62,84	41,57,39	0.00443885	0.0235206	0.615,0.565,0.556	0.406,0.352,0.519	0.153
PGBD2	Chr1	+	248916601	248919146	248917278	248919146	248913815	248913879	24,30,25	0,0,0	24,16,19	4,4,0	3.24042e-05	0.000338285	1.0,1.0,1.0	0.75,0.667,1.0	0.194
ATP2C1	Chr3	+	130894447	130894775	130894707	130894775	130894198	130894337	26,33,33	10,3,4	10,14,9	3,10,8	0.00763928	0.0368659	0.565,0.846,0.805	0.625,0.412,0.36	0.273
ATP2C1	Chr3	+	130894589	130894775	130894707	130894775	130894198	130894337	59,65,44	10,3,4	24,22,23	3,10,8	0.00954773	0.0441226	0.767,0.924,0.86	0.817,0.551,0.616	0.189
ARMC8	Chr3	+	138188400	138188530	138188454	138188530	138187341	138187599	3,0,1	6,18,20	11,4,2	19,9,17	0.00309722	0.0174849	0.268,0.0,0.035	0.298,0.246,0.079	-0.107
CHRD	Chr3	+	184389366	184389835	184389369	184389835	184388892	184388995	0,2,1	3,5,0	2,2,1	0,0,0	1.63607e-06	2.37552e-05	0.0,0.282,1.0	1.0,1.0,1.0	-0.573
GSDMD	Chr8	+	143559776	143560771	143560602	143560771	143559776	143559969	5,12,18	4,2,10	6,3,4	17,46,15	1.1761e-07	2.17251e-06	0.385,0.75,0.474	0.15,0.032,0.118	0.436
DIO2	Chr14	-	80211250	80211627	80211250	80211525	80211833	80212182	4,5,3	2,6,9	0,1,0	12,11,7	2.07613e-06	2.92506e-05	0.543,0.331,0.165	0.0,0.051,0.0	0.329
RIMKLB	Chr12	+	8776766	8780739	8777589	8780739	8773320	8773466	37,23,41	13,7,20	54,86,79	42,69,47	0.00953955	0.0441155	0.587,0.622,0.506	0.391,0.384,0.457	0.161
RIMKLB	Chr12	+	8780034	8780739	8780574	8780739	8777589	8777802	11,29,12	50,74,31	64,82,82	76,63,64	2.06589e-09	5.49528e-08	0.099,0.164,0.162	0.296,0.394,0.39	-0.218
RIMKLB	Chr12	+	8780034	8780739	8780577	8780739	8777589	8777802	11,29,12	12,18,23	64,82,82	26,28,32	0.000425005	0.00327495	0.314,0.446,0.207	0.552,0.594,0.562	-0.247
RIMKLB	Chr12	+	8780034	8780739	8780574	8780739	8780034	8780112	7,26,9	0,3,1	59,81,78	10,22,16	0.0110654	0.0496187	1.0,0.813,0.818	0.747,0.648,0.709	0.176
MPV17	Chr2	-	27312993	27313109	27312993	27313074	27322447	27322525	53,70,85	1,0,2	143,121,87	10,6,2	0.00152758	0.0097303	0.977,1.0,0.972	0.921,0.942,0.972	0.038
ZNF37A	Chr10	+	38095357	38095633	38095537	38095633	38094336	38094490	8,8,4	4,0,0	12,3,2	7,6,3	0.00258982	0.0151206	0.5,1.0,1.0	0.462,0.2,0.25	0.529
CLCC1	Chr1	-	108950308	108950448	108950308	108950438	108963360	108963499	61,26,8	12,1,4	15,21,24	0,0,3	0.00181971	0.0112464	0.826,0.961,0.652	1.0,1.0,0.882	-0.148
GTF2H3	Chr12	+	123652523	123652561	123652531	123652561	123650993	123651056	3,1,0	42,36,45	4,21,5	79,96,114	0.00125712	0.0082607	0.063,0.026,0.0	0.046,0.172,0.04	-0.056
PEX5	Chr12	+	7203431	7203551	7203455	7203551	7202611	7202704	139124134	19,21,16	122127136	8,10,6	0.000918814	0.00629606	0.863,0.836,0.878	0.929,0.916,0.951	-0.073
SERPINB8	Chr18	+	63986873	63989374	63986962	63989374	63985092	63985245	40,43,45	5,10,4	40,21,32	1,0,0	9.15203e-07	1.41488e-05	0.834,0.729,0.876	0.962,1.0,1.0	-0.174
PTPN6	Chr12	+	6960662	6960945	6960805	6960945	6960343	6960435	4,1,2	8,14,9	0,0,0	7,6,15	0.00472579	0.0247648	0.203,0.035,0.102	0.0,0.0,0.0	0.113
C12orf57	Chr12	+	6944379	6944652	6944475	6944652	6944106	6944173	75,56,45	8581045977	51,48,48	127015491503	3.47325e-05	0.000359768	0.05,0.032,0.027	0.024,0.018,0.019	0.016
GMIP	Chr19	-	19636706	19636796	19636706	19636787	19636916	19637029	16,12,9	7,5,4	11,20,14	2,3,1	0.00707289	0.0345336	0.683,0.694,0.68	0.838,0.863,0.93	-0.191
COPS7A	Chr12	+	6724282	6724818	6724613	6724818	6723983	6724250	63,55,61	5,16,17	143157138	1,10,17	0.00064498	0.00465702	0.863,0.632,0.642	0.986,0.887,0.802	-0.179
ZNF224	Chr19	+	44094349	44096431	44096342	44096431	44094328	44094530	11,10,3	0,21,4	5,18,6	0,0,0	5.60916e-07	8.94507e-06	1.0,0.192,0.273	1.0,1.0,1.0	-0.512
PKMYT1	Chr16	-	2979807	2979936	2979807	2979912	2980218	2980494	0,0,0	5,10,4	2,3,0	0,2,1	0.000687133	0.00489757	0.0,0.0,0.0	1.0,0.564,0.0	-0.521
TMEM183A	Chr1	+	203007630	203007863	203007773	203007863	203007366	203007574	109138115	77133108	11,33,32	89101100	0	0	0.419,0.346,0.352	0.059,0.143,0.14	0.258
GMPPA	Chr2	+	219499955	219500015	219499960	219500015	219498890	219498938	13,17,29	6,0,1	20,27,35	14,9,16	0.00103498	0.00693117	0.677,1.0,0.966	0.58,0.744,0.679	0.213
HYLS1	Chr11	+	125899343	125900646	125899346	125900646	125891423	125891472	5,7,20	0,0,0	39,45,38	5,0,7	0.000295394	0.00238394	1.0,1.0,1.0	0.884,1.0,0.842	0.091
BBS7	Chr4	-	121854703	121854823	121854703	121854820	121855488	121855561	8,9,1	27,15,31	0,1,0	20,16,16	6.0551e-06	7.69912e-05	0.225,0.37,0.031	0.0,0.058,0.0	0.189
TMEM94	Chr17	+	75494626	75494808	75494629	75494808	75493698	75493916	29,21,59	0,13,0	31,19,32	0,0,0	0.00103845	0.00694739	1.0,0.613,1.0	1.0,1.0,1.0	-0.129
TMEM94	Chr17	+	75498443	75498722	75498628	75498722	75498443	75498538	47,29,22	52,62,46	10,15,11	66,88,50	2.64128e-07	4.56221e-06	0.311,0.19,0.193	0.07,0.079,0.099	0.149
RASAL2	Chr1	+	178456699	178456899	178456720	178456899	178454446	178454648	34,23,30	15,2,9	8,9,5	9,19,10	3.25235e-06	4.36932e-05	0.665,0.91,0.745	0.438,0.293,0.305	0.428
GMPR2	Chr14	+	24238245	24239242	24238588	24239242	24237519	24237562	77,75,85	11,24,5	221301222	4,1,3	6.45994e-12	2.61943e-10	0.778,0.61,0.895	0.965,0.993,0.974	-0.216
GMPR2	Chr14	+	24238245	24239242	24238588	24239242	24238245	24238405	19,21,30	46,41,61	9,13,15	150202178	1.11022e-16	6.77338e-15	0.171,0.204,0.197	0.029,0.031,0.04	0.157
NLRX1	Chr11	+	119183117	119184016	119183820	119184016	119182093	119182345	38,28,31	2,0,0	38,43,50	8,10,7	2.72321e-07	4.66736e-06	0.905,1.0,1.0	0.704,0.683,0.781	0.246
SFMBT2	Chr10	-	7283903	7284150	7283903	7283959	7285865	7285954	14,1,15	1,0,0	9,5,12	2,2,1	0.00356867	0.0196966	0.875,1.0,1.0	0.692,0.556,0.857	0.257
CEP192	Chr18	+	13124486	13125053	13124631	13125053	13117584	13117643	3,16,13	32,18,16	2,5,2	23,29,41	0.000106948	0.00097159	0.045,0.311,0.292	0.042,0.08,0.024	0.167
IL18	Chr11	-	112154974	112155082	112154974	112155061	112163905	112164117	0,0,3	260223238	12,13,11	249318334	6.59503e-06	8.2749e-05	0.0,0.0,0.011	0.041,0.035,0.028	-0.031
ANKRD13B	Chr17	+	29607985	29608240	29608194	29608240	29607985	29608110	7,7,8	10,19,0	4,6,0	31,13,25	0.00387431	0.0211009	0.259,0.156,1.0	0.061,0.188,0.0	0.389
ATM	Chr11	+	108243952	108244118	108243974	108244118	108235669	108235834	13,7,9	2,0,6	5,11,12	0,0,0	8.43134e-05	0.000799834	0.85,1.0,0.567	1.0,1.0,1.0	-0.194
IFFO1	Chr12	-	6548667	6548849	6548667	6548825	6549475	6549484	2,10,2	2,2,2	3,1,3	5,15,10	0.000611562	0.00447606	0.463,0.812,0.463	0.341,0.054,0.205	0.379
IFFO1	Chr12	-	6549475	6549484	6549475	6549481	6549755	6549896	28,33,22	0,7,7	15,28,15	2,0,0	0.000392239	0.00304718	1.0,0.822,0.755	0.88,1.0,1.0	-0.101
FKTN	Chr9	+	105598630	105601348	105601144	105601348	105596597	105596657	0,0,0	34,46,26	5,2,2	6,14,24	0.000677173	0.00484215	0.0,0.0,0.0	0.294,0.067,0.04	-0.134
ECI2	Chr6	-	4133548	4133711	4133548	4133701	4135510	4135597	77,67,83	157136166	70107105	106135112	0.000805056	0.00561176	0.315,0.316,0.319	0.382,0.426,0.468	-0.109
MEPCE	Chr7	+	100429630	100431689	100431029	100431689	100428789	100429513	135133133	0,1,0	111145135	6,0,4	0.0059738	0.0299591	1.0,0.985,1.0	0.902,1.0,0.944	0.046
MEPCE	Chr7	+	100430614	100431689	100431029	100431689	100428789	100429513	135133133	0,1,0	111145141	6,0,4	0.00649871	0.032227	1.0,0.985,1.0	0.902,1.0,0.946	0.046
MRE11	Chr11	-	94445809	94445893	94445809	94445890	94447218	94447438	14,3,22	0,0,0	26,21,24	12,3,2	1.91857e-06	2.73788e-05	1.0,1.0,1.0	0.68,0.873,0.922	0.175
PTMS	Chr12	+	6769843	6769999	6769920	6769999	6769602	6769674	146180147	120011691141	98,93,83	96411651208	1.51167e-05	0.000171839	0.074,0.092,0.078	0.063,0.05,0.043	0.029
TIMM10	Chr11	-	57530118	57530293	57530118	57530234	57530657	57531583	92,97,94	467419416	29,39,28	326448393	1.1825e-11	4.57187e-10	0.124,0.142,0.139	0.06,0.059,0.049	0.079
DCAF11	Chr14	+	24116916	24117044	24116971	24117044	24115542	24115726	12,5,11	0,0,0	37,50,32	9,7,5	2.63667e-06	3.60779e-05	1.0,1.0,1.0	0.75,0.839,0.824	0.196
DCAF11	Chr14	+	24116916	24117044	24116971	24117044	24115542	24115749	29,18,22	2,2,2	76,84,52	0,0,0	0.00485447	0.02526	0.914,0.868,0.889	1.0,1.0,1.0	-0.11
RANGRF	Chr17	+	8289257	8290091	8289502	8290091	8289257	8289414	22,36,42	12,21,15	19,42,11	122146127	0	0	0.478,0.462,0.583	0.072,0.126,0.042	0.428
SEC13	Chr3	-	10300930	10301374	10300930	10301147	10304025	10304172	160115911547	49,29,27	92110351001	41,59,73	5.53585e-11	1.85601e-09	0.942,0.965,0.966	0.918,0.898,0.873	0.061
BCL9L	Chr11	-	118909913	118910904	118909913	118910015	118918825	118918879	7,11,34	11,21,12	3,4,11	34,26,26	0.000321065	0.00256312	0.241,0.208,0.586	0.042,0.071,0.175	0.249
NAT9	Chr17	-	74775621	74775852	74775621	74775707	74776266	74776425	5,20,8	55,46,47	3,3,10	70,62,60	0.00246422	0.0145147	0.044,0.181,0.079	0.021,0.024,0.078	0.06
NAT9	Chr17	-	74775621	74775852	74775621	74775707	74776270	74776425	11,8,8	7,6,9	3,3,8	0,1,1	0.000100328	0.000924009	0.443,0.403,0.311	1.0,0.603,0.802	-0.416
SIVA1	Chr14	+	104759218	104759659	104759427	104759659	104756603	104756760	13,21,18	278361293	2,3,15	284295277	0.000618205	0.00450774	0.023,0.028,0.03	0.004,0.005,0.026	0.015
NCAPH	Chr2	+	96365875	96366058	96365968	96366058	96364480	96364591	111,109,96	9,6,7	176157186	7,0,1	6.02154e-05	0.000589738	0.884,0.918,0.894	0.939,1.0,0.991	-0.078
ZMYM1	Chr1	+	35111771	35111912	35111828	35111912	35110293	35110447	11,4,4	0,1,0	5,13,7	4,4,0	0.000171576	0.00147413	1.0,0.743,1.0	0.475,0.702,1.0	0.189
ZMYM1	Chr1	+	35111775	35111912	35111828	35111912	35110293	35110447	5,1,3	0,1,0	1,5,5	4,4,0	0.000346507	0.00273666	1.0,0.425,1.0	0.156,0.48,1.0	0.263
ZMYM1	Chr1	+	35111824	35111912	35111828	35111912	35110293	35110447	1,0,1	0,1,0	2,1,2	4,4,0	0.00146204	0.00937566	1.0,0.0,1.0	0.327,0.196,1.0	0.159
DHDDS	Chr1	+	26442707	26442873	26442730	26442873	26438167	26438284	8,8,7	21,27,28	0,0,1	33,52,19	8.88167e-10	2.51332e-08	0.248,0.204,0.178	0.0,0.0,0.044	0.195
DHDDS	Chr1	+	26468891	26471306	26468894	26471306	26460036	26460144	14,14,1	17,24,17	2,4,3	14,28,27	0.00979879	0.045126	0.447,0.364,0.055	0.123,0.123,0.098	0.174
AMPD2	Chr1	+	109628082	109628495	109628363	109628495	109628082	109628277	6,19,15	37,26,59	3,4,0	40,40,26	1.27958e-05	0.000147473	0.075,0.268,0.113	0.036,0.048,0.0	0.124
ZMYND8	Chr20	-	47298728	47298947	47298728	47298872	47310055	47310204	43,48,60	9,7,8	33,41,42	15,17,11	0.00348626	0.0193519	0.761,0.82,0.833	0.594,0.616,0.717	0.162
TLDC1	Chr16	-	84502720	84502862	84502720	84502842	84503957	84504147	4,5,7	1,3,1	5,3,4	13,15,14	6.09458e-06	7.71117e-05	0.779,0.595,0.861	0.253,0.15,0.201	0.544
TM7SF3	Chr12	-	26999525	26999766	26999525	26999676	27003235	27003390	74,55,75	283245290	24,9,5	290398298	0	0	0.14,0.123,0.139	0.049,0.014,0.01	0.11
MECR	Chr1	-	29195940	29196042	29195940	29196013	29196197	29196258	5,2,1	23,19,13	0,1,0	62,43,40	0.000735007	0.00519979	0.154,0.081,0.06	0.0,0.019,0.0	0.092
MECR	Chr1	-	29216587	29216812	29216587	29216685	29220837	29220942	10,9,10	0,0,0	14,26,40	0,2,4	0.00878134	0.0413276	1.0,1.0,1.0	1.0,0.875,0.844	0.094
SZRD1	Chr1	+	16393227	16393482	16393230	16393482	16391374	16391424	29,43,49	19,30,40	54,93,101	25,35,32	0.000818383	0.00569273	0.599,0.584,0.546	0.679,0.723,0.756	-0.143
MTERF3	Chr8	-	96256961	96257114	96256961	96257079	96258191	96258350	13,13,10	0,0,0	4,6,8	0,1,6	0.00029986	0.0024083	1.0,1.0,1.0	1.0,0.829,0.519	0.217
C1orf112	Chr1	+	169804074	169804386	169804111	169804386	169803168	169803309	21,5,17	0,0,0	16,25,37	7,1,0	0.00156548	0.00994199	1.0,1.0,1.0	0.647,0.952,1.0	0.134
TRADD	Chr16	-	67155376	67156199	67155376	67155654	67156509	67156668	22,25,12	1,14,4	0,4,0	16,16,9	1.41311e-11	5.33932e-10	0.917,0.472,0.6	0.0,0.111,0.0	0.626
S100A6	Chr1	-	153535201	153535375	153535201	153535360	153535948	153536241	83,87,118	169217461817	61,63,64	161218001700	0.00160009	0.0100593	0.043,0.043,0.056	0.033,0.031,0.033	0.015
MAN2C1	Chr15	-	75356300	75356473	75356300	75356449	75356605	75356685	11,9,0	29,51,42	2,4,2	100121125	1.14636e-05	0.000135646	0.246,0.132,0.0	0.017,0.028,0.014	0.106
MAN2C1	Chr15	-	75359058	75359191	75359058	75359153	75359327	75359438	29,30,31	14,12,8	42,25,24	31,50,36	5.97941e-05	0.000588212	0.623,0.666,0.755	0.519,0.285,0.347	0.298
MAN2C1	Chr15	-	75359327	75359438	75359327	75359425	75359619	75359775	6,6,3	31,21,25	6,5,9	127130113	0.00361853	0.0198706	0.151,0.208,0.099	0.042,0.034,0.068	0.105
B4GALT3	Chr1	-	161175807	161176095	161175807	161176074	161176433	161176579	50,56,70	24,24,15	23,30,13	51,30,20	2.32255e-07	4.05379e-06	0.646,0.672,0.804	0.283,0.467,0.363	0.336
AJUBA	Chr14	-	22976644	22977223	22976644	22976712	22978343	22978445	70,55,49	31,21,44	54,113,73	219210180	3.24152e-11	1.12271e-09	0.53,0.567,0.358	0.11,0.212,0.169	0.321
PPOX	Chr1	+	161167099	161167486	161167370	161167486	161167099	161167234	7,5,3	0,8,0	2,29,7	26,38,30	0.00128589	0.00840685	1.0,0.238,1.0	0.037,0.276,0.104	0.607
RAVER2	Chr1	+	64804733	64804838	64804772	64804838	64802975	64803061	7,4,1	9,16,10	1,0,0	19,23,21	4.41732e-06	5.72353e-05	0.381,0.165,0.073	0.04,0.0,0.0	0.193
CCDC163	Chr1	-	45499344	45499443	45499344	45499440	45499531	45500079	13,8,6	0,0,0	3,0,1	8,2,0	8.99932e-06	0.000109207	1.0,1.0,1.0	0.269,0.0,1.0	0.577
PGS1	Chr17	+	78414878	78415027	78414951	78415027	78403567	78404089	66,50,83	0,0,1	29,44,36	3,10,7	6.44696e-10	1.86401e-08	1.0,1.0,0.982	0.866,0.747,0.775	0.198
PGS1	Chr17	+	78420213	78424659	78424060	78424659	78419545	78419675	36,26,24	41,35,40	12,13,9	36,33,30	0.00142738	0.00918779	0.305,0.271,0.231	0.143,0.165,0.13	0.123
MARK3	Chr14	+	103468032	103468186	103468080	103468186	103467078	103467191	218225184	23,17,12	184214200	32,31,30	0.00104225	0.00696576	0.878,0.909,0.921	0.813,0.839,0.835	0.074
POLD2	Chr7	-	44121833	44122195	44121833	44122109	44123510	44123570	39,43,36	68,98,80	50,37,39	143180137	0.00118269	0.00783355	0.267,0.218,0.222	0.181,0.115,0.153	0.086
POLD2	Chr7	-	44121833	44122282	44121833	44122109	44123510	44123570	76,74,64	68,98,80	71,62,71	143180137	1.23016e-05	0.000143267	0.358,0.274,0.286	0.199,0.147,0.206	0.122
THRA	Chr17	+	40093019	40093867	40093136	40093867	40089205	40089333	59,61,50	0,0,3	42,72,76	10,1,0	0.00837241	0.0396274	1.0,1.0,0.903	0.702,0.976,1.0	0.075
ZNF20	Chr19	-	12135768	12135904	12135768	12135895	12140179	12140407	1,9,8	0,4,5	6,2,2	0,2,0	0.00554054	0.0281902	1.0,0.68,0.601	1.0,0.485,1.0	-0.068
ATP5F1D	Chr19	+	1244314	1244825	1244736	1244825	1244314	1244440	153189184	140133149	124184138	208175181	0.000827693	0.00572753	0.353,0.415,0.382	0.23,0.345,0.276	0.1
SETD6	Chr16	+	58515790	58516097	58515952	58516097	58515790	58515880	51,43,52	0,3,2	36,39,46	16,16,15	2.88614e-11	1.01611e-09	1.0,0.878,0.929	0.529,0.549,0.605	0.375
ZBTB8OS	Chr1	-	32633950	32634110	32633950	32634072	32650401	32650995	13,10,15	0,0,0	11,25,14	2,6,0	0.000169473	0.00146173	1.0,1.0,1.0	0.814,0.769,1.0	0.139
ZBTB8OS	Chr1	-	32633950	32634110	32633950	32634072	32650432	32650986	44,18,28	9,0,2	27,29,41	14,10,12	0.0011964	0.00791648	0.796,1.0,0.918	0.606,0.698,0.731	0.226
IRF3	Chr19	-	49660712	49660844	49660712	49660828	49662424	49662617	2,11,1	4,17,5	0,2,0	4,3,5	0.00128833	0.00840767	0.311,0.369,0.153	0.0,0.376,0.0	0.152
YY1AP1	Chr1	-	155659441	155660933	155659441	155660913	155661306	155661423	6,4,1	36,49,48	1,1,0	60,116,66	0.000587535	0.00433161	0.128,0.067,0.018	0.014,0.008,0.0	0.064
YY1AP1	Chr1	-	155668626	155668777	155668626	155668717	155670319	155670464	116123130	22,19,27	113184149	73,76,49	1.01299e-05	0.000120941	0.79,0.822,0.774	0.525,0.633,0.684	0.181
TSPAN15	Chr10	+	69498208	69498396	69498279	69498396	69495593	69495689	23,2,21	76,51,34	0,1,3	66,73,67	6.40726e-10	1.86062e-08	0.17,0.026,0.295	0.0,0.009,0.029	0.151
NKD2	Chr5	+	1033505	1034330	1034234	1034330	1033371	1033499	3,13,7	3,0,1	4,5,9	18,16,25	1.97517e-05	0.000214622	0.333,1.0,0.778	0.1,0.135,0.153	0.574
NKD2	Chr5	+	1036109	1036384	1036256	1036384	1035388	1035473	10,12,12	0,3,1	9,11,4	15,16,17	1.55835e-08	3.58581e-07	1.0,0.668,0.858	0.232,0.257,0.106	0.644
MUC1	Chr1	-	155192182	155192310	155192182	155192283	155192785	155192915	30,52,33	23,26,39	22,28,18	49,61,42	3.35001e-05	0.000349178	0.525,0.629,0.417	0.275,0.28,0.266	0.25
EEF1B2	Chr2	+	206159593	206160059	206159912	206160059	206159593	206159684	270377330	16,13,28	77,92,130	10,18,17	6.81482e-05	0.000661585	0.894,0.935,0.855	0.794,0.719,0.793	0.126
MAPKAPK2	Chr1	+	206732037	206734285	206732574	206734285	206731838	206731919	74,67,63	83,127,88	19,37,23	105138138	4.38416e-12	1.81085e-10	0.308,0.209,0.264	0.083,0.118,0.077	0.168
FLAD1	Chr1	+	154983293	154984066	154983841	154984066	154983293	154983397	25,57,47	68,78,52	13,9,4	177160132	0	0	0.155,0.268,0.311	0.035,0.027,0.015	0.219
LETMD1	Chr12	+	51049012	51049185	51049033	51049185	51048326	51048478	3,6,3	24,27,43	3,0,0	131118132	9.65572e-06	0.000115695	0.099,0.163,0.058	0.02,0.0,0.0	0.1
LETMD1	Chr12	+	51049012	51049185	51049033	51049185	51048338	51048371	2,6,3	0,1,1	3,0,0	2,1,5	1.11642e-06	1.69116e-05	1.0,0.84,0.724	0.568,0.0,0.0	0.665
CAMSAP2	Chr1	+	200847209	200847292	200847257	200847292	200844781	200844869	102,95,103	15,22,29	37,54,45	16,30,17	0.00127295	0.00834826	0.837,0.766,0.729	0.636,0.577,0.667	0.151
FUS	Chr16	+	31183857	31184002	31183860	31184002	31182397	31182422	40,48,40	9,6,1	27,8,30	0,1,0	8.81178e-05	0.000830366	0.813,0.887,0.975	1.0,0.887,1.0	-0.071
FUS	Chr16	+	31183857	31184002	31183860	31184002	31182512	31182664	743826739	257267218	587666611	259258273	0.00596285	0.0299494	0.739,0.752,0.769	0.69,0.717,0.687	0.055
CYB5R2	Chr11	-	7666450	7666550	7666450	7666546	7667727	7667813	57,51,72	2,4,4	89102102	0,2,0	0.00400033	0.0217161	0.965,0.925,0.946	1.0,0.98,1.0	-0.048
RFX5	Chr1	-	151344416	151344604	151344416	151344536	151344727	151344847	3,3,2	31,28,32	15,19,24	53,97,88	0.000754567	0.00532118	0.062,0.069,0.041	0.163,0.119,0.158	-0.089
RFX5	Chr1	-	151344416	151344604	151344416	151344536	151345105	151345188	4,3,1	1,4,4	5,8,18	0,0,0	3.84603e-09	9.72476e-08	0.733,0.34,0.147	1.0,1.0,1.0	-0.593
TMEM39B	Chr1	+	32101071	32102866	32102430	32102866	32100441	32100562	26,42,25	41,41,54	6,21,4	43,78,50	1.58728e-07	2.84512e-06	0.241,0.339,0.188	0.065,0.119,0.038	0.182
ALAD	Chr9	-	113392118	113392335	113392118	113392169	113393446	113393634	34,37,20	3,12,15	4,4,17	33,17,18	3.71293e-06	4.8893e-05	0.85,0.607,0.4	0.057,0.105,0.321	0.458
ZSCAN32	Chr16	-	3397191	3397744	3397191	3397647	3400944	3402007	26,51,53	0,2,0	32,48,51	4,6,14	8.34668e-08	1.6042e-06	1.0,0.939,1.0	0.829,0.829,0.688	0.198
PRUNE1	Chr1	+	151018466	151018669	151018556	151018669	151017811	151017904	21,20,18	1,3,0	25,32,27	7,7,4	0.00389754	0.0211927	0.929,0.806,1.0	0.69,0.74,0.808	0.166
SH3BP5L	Chr1	-	248812988	248813245	248812988	248813162	248814448	248814610	15,10,13	57,53,40	2,0,5	27,35,44	6.99869e-05	0.00067549	0.145,0.108,0.173	0.045,0.0,0.068	0.104
NOLC1	Chr10	+	102157185	102157328	102157188	102157328	102152369	102152530	9,13,15	8,2,8	10,16,7	0,0,0	3.65503e-08	7.76548e-07	0.524,0.864,0.648	1.0,1.0,1.0	-0.321
MRPS21	Chr1	+	150293841	150294449	150294334	150294449	150293841	150293898	250219217	165170115	160226188	299316316	3.68594e-14	1.78916e-12	0.431,0.392,0.485	0.211,0.263,0.229	0.202
PRMT7	Chr16	+	68353394	68353566	68353491	68353566	68352247	68352409	18,26,22	24,36,23	12,9,10	58,63,90	3.16598e-11	1.10229e-09	0.312,0.304,0.367	0.111,0.08,0.063	0.243
TSC22D4	Chr7	-	100477276	100478307	100477276	100478204	100478793	100479279	92,79,83	3,0,0	32,64,78	0,6,6	0.000352567	0.00277464	0.948,1.0,1.0	1.0,0.863,0.885	0.067
FBXO7	Chr22	+	32478980	32479275	32479132	32479275	32474719	32475124	316326333	2,7,2	295369284	2,14,9	0.00961562	0.0444055	0.988,0.959,0.988	0.987,0.929,0.94	0.026
RRP1	Chr21	+	43797421	43797551	43797425	43797551	43795188	43795250	104,103,99	0,0,0	167218180	8,6,4	0.00238476	0.0141595	1.0,1.0,1.0	0.953,0.973,0.978	0.032
ZNF692	Chr1	-	248855724	248855946	248855724	248855943	248856513	248856562	7,37,11	0,4,6	10,4,3	1,0,0	0.000920132	0.00629606	1.0,0.901,0.642	0.907,1.0,1.0	-0.121
ZNF692	Chr1	-	248857827	248858034	248857827	248857859	248858130	248858321	49,39,33	5,8,18	23,43,38	11,26,31	0.00793434	0.0379592	0.831,0.709,0.478	0.511,0.453,0.38	0.225
ZNF618	Chr9	+	114032644	114032728	114032647	114032728	114016694	114016784	3,5,9	9,7,3	0,2,0	4,2,7	0.000398326	0.00309086	0.246,0.412,0.746	0.0,0.495,0.0	0.303
ADAMTSL4	Chr1	+	150558236	150558748	150558472	150558748	150557944	150558149	18,14,26	4,6,10	62,45,51	47,100,54	0.000139746	0.00123414	0.692,0.538,0.565	0.397,0.184,0.321	0.298
ADAMTSL4	Chr1	+	150558239	150558748	150558472	150558748	150557944	150558149	19,17,26	4,6,10	60,47,56	47,100,54	5.11511e-05	0.000512281	0.704,0.586,0.565	0.39,0.19,0.341	0.311
POLR3C	Chr1	+	145826453	145826709	145826605	145826709	145826453	145826492	74,53,102	4,10,9	53,85,61	23,34,25	2.54223e-07	4.40256e-06	0.902,0.726,0.85	0.535,0.556,0.55	0.279
DCAF16	Chr4	-	17800654	17804771	17800654	17804756	17810446	17810758	13,2,7	0,0,0	16,5,25	3,0,3	0.00894068	0.0419292	1.0,1.0,1.0	0.829,1.0,0.883	0.096
HDHD5	Chr22	-	17145023	17145169	17145023	17145117	17148447	17148560	9,5,5	8,22,23	1,5,1	41,48,22	0.000217863	0.00181325	0.455,0.144,0.139	0.018,0.072,0.033	0.205
ATAD3B	Chr1	+	1478114	1478745	1478643	1478745	1477273	1477350	17,2,2	4,16,10	0,0,4	12,11,9	0.0109966	0.0493634	0.68,0.059,0.091	0.0,0.0,0.182	0.216
SCMH1	Chr1	-	41028583	41028745	41028583	41028726	41037361	41037541	0,3,2	6,2,3	0,0,0	18,7,4	0.00634313	0.031479	0.0,0.571,0.372	0.0,0.0,0.0	0.314
SLC39A13	Chr11	+	47414776	47415159	47415059	47415159	47414776	47414909	6,3,7	13,11,15	2,0,1	24,23,25	3.58016e-06	4.76096e-05	0.188,0.12,0.189	0.04,0.0,0.02	0.146
EPS15	Chr1	-	51421785	51422121	51421785	51421858	51440346	51440432	2,5,0	49,41,58	6,4,10	49,55,47	0.00667087	0.0328602	0.02,0.057,0.0	0.058,0.035,0.096	-0.037
CHD4	Chr12	-	6600216	6600395	6600216	6600356	6600533	6600669	165168172	34,31,44	102,78,60	29,31,35	0.00291447	0.016708	0.794,0.811,0.756	0.736,0.666,0.576	0.128
CHD4	Chr12	-	6601959	6602175	6601959	6602154	6602375	6602497	28,49,43	61,85,117	41,52,48	45,36,33	1.04586e-06	1.59153e-05	0.287,0.336,0.244	0.444,0.559,0.56	-0.232
XPO6	Chr16	-	28208986	28209122	28208986	28209055	28211365	28212031	4,7,0	0,0,1	10,9,5	6,2,0	0.00920795	0.0427925	1.0,1.0,0.0	0.535,0.756,1.0	-0.097
SUGP2	Chr19	-	18990886	18993740	18990886	18991149	18994365	18994486	60,83,81	29,39,32	123156111	8,0,6	0	0	0.508,0.516,0.559	0.885,1.0,0.902	-0.401
IL32	Chr16	+	3067376	3067613	3067553	3067613	3067376	3067415	8,4,9	18,15,22	2,0,3	5,25,13	0.00337123	0.0188075	0.182,0.118,0.17	0.167,0.0,0.103	0.067
CSF1	Chr1	+	109923165	109924190	109924059	109924190	109921846	109921994	85,76,87	4,3,7	57,82,76	8,15,9	0.00190254	0.0116715	0.914,0.927,0.861	0.781,0.732,0.809	0.127
FXR1	Chr3	+	180962882	180963090	180963027	180963090	180962882	180962940	291327308	134143173	61,100,72	320347294	0	0	0.524,0.537,0.474	0.088,0.127,0.11	0.403
WDR91	Chr7	-	135204267	135204465	135204267	135204433	135205927	135206058	2,0,0	34,16,23	0,3,8	9,1,10	0.000165387	0.00143191	0.046,0.0,0.0	0.0,0.712,0.397	-0.354
THOC5	Chr22	-	29550727	29550843	29550727	29550835	29553447	29553680	1,1,1	1,0,0	10,3,4	3,0,4	0.00228526	0.0137042	0.487,1.0,1.0	0.76,1.0,0.487	0.08
HERC4	Chr10	-	68073656	68074193	68073656	68073686	68074483	68074643	1,0,2	2,13,0	3,6,2	0,0,1	1.18271e-06	1.77539e-05	0.2,0.0,1.0	1.0,1.0,0.5	-0.433
ARNTL	Chr11	+	13378321	13378445	13378336	13378445	13376639	13376728	5,7,4	11,26,36	3,1,1	23,40,27	0.00171854	0.0107207	0.292,0.197,0.092	0.106,0.022,0.033	0.14
GSTM4	Chr1	+	109658813	109659110	109658999	109659110	109658813	109658909	8,2,1	11,18,29	1,1,0	48,51,66	0.000185736	0.00157947	0.267,0.053,0.017	0.01,0.01,0.0	0.106
ZNF789	Chr7	+	99485207	99487600	99486475	99487600	99484029	99484143	5,1,2	1,0,0	0,0,0	2,4,3	4.62319e-12	1.89779e-10	0.714,1.0,1.0	0.0,0.0,0.0	0.905
EIF2S2	Chr20	-	34098497	34098633	34098497	34098624	34103461	34103565	626776653	14,5,18	8101038898	1,8,6	0.00731814	0.0355743	0.977,0.993,0.972	0.999,0.992,0.993	-0.014
MRPL55	Chr1	-	228108234	228108321	228108234	228108318	228109148	228109312	26,1,14	143165136	0,0,1	41,43,54	2.59434e-06	3.56454e-05	0.151,0.006,0.092	0.0,0.0,0.018	0.077
PSRC1	Chr1	-	109280776	109280969	109280776	109280916	109281107	109281251	21,17,10	3,0,3	24,8,15	0,0,0	0.00592209	0.0297671	0.838,1.0,0.711	1.0,1.0,1.0	-0.15
TTF2	Chr1	+	117102193	117107453	117102266	117107453	117101379	117101562	9,11,7	1,3,1	13,18,10	5,10,10	0.00735585	0.0357315	0.858,0.711,0.825	0.636,0.547,0.402	0.27
DPY19L4	Chr8	+	94761699	94761834	94761701	94761834	94756035	94756159	16,18,23	0,0,1	20,12,13	1,0,6	0.00417248	0.0225036	1.0,1.0,0.958	0.952,1.0,0.681	0.108
HNRNPM	Chr19	+	8465323	8465515	8465479	8465515	8465323	8465362	433451469	251225267	178228215	271290346	0	0	0.463,0.501,0.468	0.247,0.282,0.237	0.222
CNOT2	Chr12	+	70294070	70294294	70294236	70294294	70278131	70278274	47,36,31	3,0,7	10,4,6	0,1,0	0.00160241	0.0100624	0.887,1.0,0.689	1.0,0.667,1.0	-0.03
CNOT2	Chr12	+	70294070	70294294	70294236	70294294	70285399	70285586	37,25,17	0,1,0	5,2,4	1,0,4	0.00214945	0.0129684	1.0,0.926,1.0	0.714,1.0,0.333	0.293
MED6	Chr14	-	70592879	70593009	70592879	70592988	70593295	70593378	8,2,6	123111121	0,0,0	40,32,52	0.00288891	0.0166044	0.054,0.016,0.042	0.0,0.0,0.0	0.037
DEF8	Chr16	+	89964175	89964310	89964220	89964310	89963362	89963443	2,5,2	1,0,2	1,1,2	7,0,4	0.0105059	0.0476237	0.606,1.0,0.434	0.099,1.0,0.277	0.221
MSH5	Chr6	+	31744138	31744299	31744189	31744299	31743903	31744025	0,0,2	1,3,8	11,20,4	30,31,19	0.000601246	0.00441312	0.0,0.0,0.157	0.215,0.325,0.136	-0.173
PAPD5	Chr16	+	50153448	50154259	50153648	50154259	50152959	50153032	3,10,8	1,9,2	10,8,2	0,0,0	1.93665e-09	5.21406e-08	0.6,0.357,0.667	1.0,1.0,1.0	-0.459
RTCA	Chr1	+	100268073	100268295	100268136	100268295	100266571	100266624	7,22,11	0,3,5	18,16,10	5,30,18	0.0027644	0.0159855	1.0,0.838,0.607	0.717,0.273,0.281	0.391
RTCA	Chr1	+	100268136	100268295	100268151	100268295	100266571	100266624	2,7,9	86,103,78	5,37,24	65,76,84	1.22491e-05	0.000142906	0.021,0.058,0.095	0.065,0.307,0.206	-0.135
RTCA	Chr1	+	100268073	100268295	100268151	100268295	100267499	100267538	2,18,6	0,0,0	3,13,10	0,2,4	0.00100363	0.00678266	1.0,1.0,1.0	1.0,0.81,0.621	0.19
RPUSD1	Chr16	-	787555	788241	787555	787744	788255	788383	25,26,15	72,87,84	13,4,4	52,45,66	0.00279515	0.0161212	0.148,0.13,0.082	0.111,0.043,0.029	0.059
ZNF181	Chr19	+	34734574	34735046	34734969	34735046	34734245	34734610	3,5,16	0,0,8	3,2,8	0,0,0	0.000977357	0.00665243	1.0,1.0,0.5	1.0,1.0,1.0	-0.167
ZNF181	Chr19	+	34739522	34739621	34739525	34739621	34739147	34739268	4,2,13	0,3,0	10,8,2	6,4,8	0.00228541	0.0137042	1.0,0.395,1.0	0.62,0.662,0.197	0.305
AGO3	Chr1	+	35931081	35931445	35931228	35931445	35925682	35930814	8,6,10	0,2,3	3,16,7	0,0,0	0.00463892	0.0243479	1.0,0.602,0.627	1.0,1.0,1.0	-0.257
SAT1	ChrX	+	23783799	23785429	23785327	23785429	23783657	23783709	610683729	182158148	447570515	0,0,0	0	0	0.626,0.684,0.711	1.0,1.0,1.0	-0.326
SAT1	ChrX	+	23783799	23785429	23785327	23785429	23783799	23783883	51,94,46	505492561	88,89,107	266257231	0	0	0.048,0.087,0.039	0.142,0.148,0.188	-0.101
TACC2	Chr10	+	122215390	122215451	122215402	122215451	122210396	122211708	50,50,55	4,4,2	40,51,40	6,11,15	0.000145279	0.00127792	0.92,0.92,0.962	0.861,0.811,0.712	0.139
SDCCAG8	Chr1	+	243270091	243270257	243270104	243270257	243256069	243256240	9,5,4	15,8,9	5,2,0	27,23,22	8.28696e-05	0.000789517	0.356,0.365,0.29	0.146,0.074,0.0	0.264
THOC1	Chr18	-	224083	224200	224083	224179	224923	224994	5,7,8	48,57,71	1,6,2	71,88,92	0.00241881	0.0143233	0.084,0.097,0.09	0.012,0.056,0.019	0.061
PCOLCE	Chr7	+	100605090	100605812	100605675	100605812	100605090	100605215	72,79,97	174177165	16,11,10	329366339	0	0	0.171,0.182,0.227	0.024,0.015,0.015	0.175
ANKS3	Chr16	-	4726658	4726854	4726658	4726780	4726978	4727177	8,8,9	4,12,10	1,8,10	13,32,24	0.00296944	0.0169355	0.572,0.308,0.376	0.049,0.143,0.218	0.282
NUDT4	Chr12	+	93398767	93398855	93398770	93398855	93395488	93395533	64,47,61	110,105,84	34,28,31	86,82,93	0.00763054	0.0368505	0.363,0.305,0.416	0.279,0.251,0.246	0.103
TUBGCP3	Chr13	-	112498806	112498940	112498806	112498936	112499044	112499185	6,6,12	0,0,5	11,4,5	9,3,6	0.00186656	0.0115145	1.0,1.0,0.7	0.543,0.565,0.448	0.381
CLASP2	Chr3	-	33632291	33632374	33632291	33632371	33644756	33644903	0,0,1	9,14,16	3,2,2	6,3,2	1.69022e-05	0.000189544	0.0,0.0,0.058	0.329,0.395,0.495	-0.387
TMEM80	Chr11	+	702944	704129	703799	704129	702944	703146	5,10,3	0,0,0	34,21,27	0,11,4	9.40898e-06	0.000113351	1.0,1.0,1.0	1.0,0.488,0.771	0.247
MRPS34	Chr16	-	1771894	1772534	1771894	1772513	1772603	1772646	83,81,96	631646614	31,58,51	480614559	0.000270415	0.00220375	0.103,0.099,0.121	0.054,0.076,0.074	0.04
LDLRAP1	Chr1	+	25565361	25568886	25566847	25568886	25565175	25565207	6,7,8	37,30,42	0,4,4	43,86,55	0.000151474	0.00132889	0.075,0.104,0.087	0.0,0.023,0.035	0.069
ANAPC5	Chr12	-	121328315	121328497	121328315	121328458	121330582	121330672	339361395	33,33,19	278301359	103104125	0	0	0.891,0.897,0.943	0.681,0.696,0.695	0.22
MTCL1	Chr18	+	8818962	8819259	8819046	8819259	8812978	8813233	22,19,12	2,0,0	20,24,44	4,1,8	0.000500741	0.00376263	0.876,1.0,1.0	0.762,0.939,0.779	0.132
SRRM1	Chr1	+	24646666	24649029	24648858	24649029	24646666	24646789	1,1,4	167227233	25,8,11	50,62,64	0	0	0.003,0.002,0.009	0.2,0.061,0.079	-0.109
SRRM1	Chr1	+	24647078	24649029	24648858	24649029	24646666	24646789	11,20,18	167227233	66,52,40	50,62,64	0	0	0.032,0.042,0.037	0.398,0.295,0.238	-0.273
SRRM1	Chr1	+	24647078	24649029	24648858	24649029	24647078	24648166	1,1,4	2,2,3	25,8,11	0,4,0	0.000132585	0.00117863	0.2,0.2,0.4	1.0,0.5,1.0	-0.567
SIRT2	Chr19	-	38889086	38889323	38889086	38889155	38889688	38889745	4,2,7	21,39,20	1,4,4	70,76,94	0.00275814	0.0159631	0.087,0.025,0.149	0.007,0.026,0.021	0.069
GLMN	Chr1	-	92290197	92290330	92290197	92290306	92291417	92291537	2,2,2	43,23,38	7,7,2	3,7,30	0.000322133	0.00256857	0.039,0.07,0.043	0.668,0.463,0.054	-0.344
SRSF10	Chr1	-	23964346	23967956	23964346	23967723	23971572	23971626	20,32,29	50,36,28	16,39,20	80,85,132	4.67778e-05	0.000472754	0.167,0.308,0.341	0.091,0.187,0.07	0.156
SRSF10	Chr1	-	23964346	23967956	23964346	23967723	23971849	23972012	27,29,33	66,65,68	13,32,16	9,16,15	9.01623e-06	0.000109213	0.17,0.182,0.195	0.419,0.5,0.348	-0.24
SRSF10	Chr1	-	23974973	23977453	23974973	23975080	23977910	23978273	95,90,138	6,14,28	68,92,64	48,54,49	1.10654e-11	4.3032e-10	0.888,0.763,0.711	0.415,0.46,0.395	0.364
RPL11	Chr1	+	23692608	23692759	23692611	23692759	23691778	23691829	434589439	82,54,11	641920774	128,155,76	0.00177684	0.0110019	0.838,0.914,0.975	0.831,0.853,0.909	0.045
POLRMT	Chr19	-	617776	617870	617776	617849	618487	618586	7,3,4	114,80,122	0,0,6	154147136	0.0104165	0.0474127	0.051,0.032,0.028	0.0,0.0,0.037	0.025
ADGRB2	Chr1	-	31728181	31728280	31728181	31728277	31728597	31728633	7,20,18	3,3,0	8,10,0	8,5,2	0.00304693	0.017318	0.696,0.867,1.0	0.495,0.662,0.0	0.469
SHARPIN	Chr8	-	144099080	144099205	144099080	144099199	144099276	144099430	25,15,6	2,0,1	84,97,89	12,6,13	0.0089995	0.0420892	0.923,1.0,0.852	0.871,0.94,0.868	0.032
SSRP1	Chr11	-	57335067	57335247	57335067	57335240	57335729	57335877	1,2,1	95145108	18,16,14	106168126	1.34338e-10	4.40073e-09	0.01,0.013,0.009	0.14,0.083,0.096	-0.096
ATP11A	Chr13	+	112881812	112887168	112881875	112887168	112875775	112875941	3,9,11	1,0,0	4,11,22	3,2,8	2.86445e-05	0.000301879	0.678,1.0,1.0	0.484,0.794,0.659	0.247
ATP11A	Chr13	+	112881815	112887168	112881875	112887168	112875775	112875941	5,10,16	1,0,0	11,17,20	3,2,8	2.17417e-05	0.000234712	0.781,1.0,1.0	0.723,0.858,0.641	0.186
PDCD4	Chr10	+	110881232	110881535	110881274	110881535	110875965	110876070	270355362	23,16,9	206345329	36,67,50	1.05616e-12	4.47352e-11	0.902,0.945,0.969	0.817,0.801,0.837	0.12
CCDC88B	Chr11	+	64351159	64351616	64351475	64351616	64351159	64351255	2,2,10	1,0,1	6,3,3	0,1,5	0.00896554	0.0420161	0.5,1.0,0.833	1.0,0.6,0.231	0.167
LTB4R2	Chr14	+	24310598	24312053	24310654	24312053	24310150	24310255	9,9,5	9,16,9	2,3,4	14,9,18	0.00605201	0.030192	0.421,0.29,0.288	0.094,0.195,0.139	0.19
TAF1C	Chr16	-	84183243	84183333	84183243	84183328	84183409	84183507	27,41,36	8,1,0	13,31,15	0,0,0	0.00187269	0.0115416	0.766,0.975,1.0	1.0,1.0,1.0	-0.086
INAVA	Chr1	+	200898306	200898455	200898391	200898455	200891073	200891402	9,9,2	7,0,0	6,1,5	0,0,0	0.00429636	0.0228933	0.45,1.0,1.0	1.0,1.0,1.0	-0.183
C2CD5	Chr12	-	22458483	22458585	22458483	22458555	22459491	22459542	9,5,8	0,0,0	6,2,9	4,2,1	2.43829e-05	0.000260685	1.0,1.0,1.0	0.555,0.454,0.882	0.37
ZDHHC6	Chr10	-	112442191	112442351	112442191	112442259	112443514	112443606	254270229	0,0,4	133175162	2,3,8	0.00290899	0.0166909	1.0,1.0,0.973	0.976,0.973,0.926	0.033
TECR	Chr19	+	14564785	14564992	14564948	14564992	14564785	14564858	41,68,57	300313311	21,17,10	352391355	7.77156e-16	4.41717e-14	0.064,0.098,0.084	0.029,0.021,0.014	0.061
TECR	Chr19	+	14565065	14565290	14565201	14565290	14564785	14564858	54,61,59	32,32,23	11,22,6	0,0,0	9.26259e-12	3.62331e-10	0.469,0.499,0.573	1.0,1.0,1.0	-0.486
IRF7	Chr11	-	614475	614534	614475	614531	614796	615007	7,18,16	0,1,2	6,8,15	12,4,4	2.60853e-05	0.000277993	1.0,0.946,0.887	0.329,0.662,0.786	0.352
FAM160B2	Chr8	+	22098422	22098619	22098425	22098619	22098067	22098310	50,59,51	3,1,8	34,33,24	0,0,0	0.000294597	0.0023804	0.942,0.983,0.862	1.0,1.0,1.0	-0.071
TSSC4	Chr11	+	2402610	2403878	2402844	2403878	2402610	2402652	348329317	1,2,4	173181153	26,28,23	0	0	0.994,0.988,0.975	0.769,0.764,0.769	0.218
SRRT	Chr7	+	100884739	100885040	100884922	100885040	100884739	100884838	42,36,42	649712579	25,32,37	178276206	1.26577e-06	1.88413e-05	0.031,0.025,0.035	0.066,0.055,0.082	-0.037
PSMC5	Chr17	+	63830132	63830501	63830270	63830501	63829851	63829949	304341285	40,27,42	533672493	6,1,4	0	0	0.798,0.868,0.779	0.979,0.997,0.985	-0.172
PSMC5	Chr17	+	63830132	63830501	63830270	63830501	63830132	63830189	26,30,35	305338293	7,8,7	583693469	0	0	0.042,0.044,0.058	0.006,0.006,0.008	0.041
KCNMA1	Chr10	-	77636198	77636569	77636198	77636515	77637264	77637969	24,22,31	29,14,1	2,4,0	14,11,4	1.43401e-05	0.000163852	0.378,0.536,0.958	0.095,0.211,0.0	0.522
RNF216	Chr7	-	5739275	5739621	5739275	5739352	5740972	5741815	15,5,11	7,6,9	6,1,0	20,26,24	4.28087e-09	1.06621e-07	0.517,0.294,0.379	0.13,0.019,0.0	0.347
RNF216	Chr7	-	5739275	5739625	5739275	5739352	5740972	5741815	25,11,22	7,6,9	0,3,1	20,26,24	0	0	0.641,0.478,0.55	0.0,0.055,0.02	0.531
UBR4	Chr1	-	19139082	19139238	19139082	19139214	19140787	19140892	2,3,3	1,4,1	1,0,1	0,7,7	0.00214003	0.0129257	0.633,0.392,0.721	1.0,0.0,0.11	0.212
UBR4	Chr1	-	19153767	19153954	19153767	19153939	19154917	19155078	13,7,3	25,28,51	2,0,4	40,59,46	8.54233e-05	0.000808058	0.321,0.185,0.051	0.043,0.0,0.073	0.147
FAM213B	Chr1	+	2588529	2588625	2588549	2588625	2588389	2588453	14,1,0	8,3,4	0,3,0	5,5,16	0.00936594	0.0434637	0.607,0.227,0.0	0.0,0.346,0.0	0.163
ENDOV	Chr17	+	80428444	80428660	80428595	80428660	80425491	80425620	0,2,4	1,3,5	0,0,0	13,12,20	0.00243803	0.0143987	0.0,0.25,0.286	0.0,0.0,0.0	0.179
FDPS	Chr1	+	155310042	155310205	155310063	155310205	155308946	155308965	236267293	93,76,82	324326325	233326335	0	0	0.69,0.755,0.758	0.549,0.467,0.46	0.242
FDPS	Chr1	+	155310042	155310205	155310063	155310205	155308947	155309076	84,54,81	5,27,19	98,112,89	86,92,94	5.13619e-07	8.29021e-06	0.936,0.637,0.789	0.5,0.516,0.454	0.297
FDPS	Chr1	+	155319610	155319928	155319793	155319928	155319610	155319688	19,9,28	219231207	13,20,6	467553525	1.15774e-07	2.14456e-06	0.042,0.019,0.063	0.014,0.018,0.006	0.029
SPATA6	Chr1	-	48411463	48411604	48411463	48411588	48413109	48413151	0,4,2	2,0,1	0,0,3	8,9,6	0.00285982	0.0164799	0.0,1.0,0.644	0.0,0.0,0.311	0.444
FNBP1L	Chr1	+	93550946	93554661	93552408	93554661	93550946	93551105	21,30,26	22,36,40	28,40,43	24,12,17	0.00099714	0.00675441	0.323,0.294,0.245	0.368,0.625,0.558	-0.23
FAH	Chr15	+	80152890	80153135	80153025	80153135	80152822	80152905	22,11,7	2,1,0	11,17,5	3,4,5	0.00077101	0.00542563	0.852,0.852,1.0	0.658,0.69,0.344	0.337
TRAPPC3	Chr1	-	36139719	36139843	36139719	36139819	36140068	36140166	4,9,12	173162200	4,3,2	167190209	0.00189894	0.0116602	0.02,0.046,0.049	0.02,0.013,0.008	0.025
ENAH	Chr1	-	225517195	225517990	225517195	225517306	225519197	225519565	160163172	193168126	22,19,24	191201177	0	0	0.293,0.327,0.406	0.054,0.045,0.063	0.288
ARPC2	Chr2	+	218217396	218217544	218217462	218217544	218217188	218217254	50,49,41	211201221	3,17,3	447469444	0	0	0.141,0.145,0.114	0.005,0.025,0.005	0.122
TRMT13	Chr1	+	100140407	100140514	100140449	100140514	100140181	100140251	24,11,21	2,1,1	15,47,33	5,23,5	0.000245971	0.00201939	0.903,0.896,0.942	0.701,0.615,0.837	0.196
RAB34	Chr17	-	28715992	28716061	28715992	28716058	28716902	28716994	5,2,3	77,70,85	25,10,19	150151149	0.000386904	0.00300926	0.06,0.027,0.033	0.14,0.061,0.111	-0.064
RAB34	Chr17	-	28717212	28717425	28717212	28717291	28718121	28718282	190191221	3,0,4	304279323	13,25,5	1.64896e-05	0.000185858	0.971,1.0,0.967	0.925,0.855,0.971	0.062
RAB34	Chr17	-	28717212	28717593	28717212	28717291	28718121	28718282	168175196	3,0,4	266252303	13,25,5	2.38701e-05	0.00025644	0.966,1.0,0.961	0.911,0.834,0.968	0.071
NOXA1	Chr9	+	137427920	137428141	137428032	137428141	137426247	137426330	4,2,3	0,0,2	22,19,14	7,5,8	0.00430974	0.0229462	1.0,1.0,0.461	0.642,0.684,0.5	0.212
DDHD2	Chr8	+	38260563	38262769	38260599	38262769	38260039	38260147	2,0,0	35,30,24	9,5,2	63,81,71	0.00289675	0.0166351	0.044,0.0,0.0	0.103,0.047,0.022	-0.043
ST7L	Chr1	-	112616812	112616895	112616812	112616844	112618908	112619418	56,37,62	0,0,0	45,41,48	1,10,1	3.43947e-05	0.000356825	1.0,1.0,1.0	0.971,0.753,0.973	0.101
C11orf80	Chr11	+	66803994	66804190	66803997	66804190	66801030	66801102	4,1,7	0,0,1	27,24,25	5,19,5	5.94307e-05	0.000585502	1.0,1.0,0.873	0.841,0.553,0.831	0.216
ATP5IF1	Chr1	+	28236360	28238105	28237836	28238105	28236360	28236452	80,112,79	723781733	39,53,62	134216211577	0	0	0.052,0.067,0.051	0.014,0.016,0.019	0.04
ATP5IF1	Chr1	+	28237760	28238105	28237836	28238105	28236360	28236452	44,53,44	723781733	47,21,40	134216211577	2.94253e-10	9.18677e-09	0.039,0.043,0.038	0.023,0.009,0.017	0.024
DUSP22	Chr6	+	348768	351355	350821	351355	348768	348841	16,26,16	10,2,3	19,4,6	16,15,29	1.20388e-05	0.000140918	0.444,0.867,0.727	0.373,0.118,0.094	0.484
BICD1	Chr12	+	32338785	32341907	32340366	32341907	32338785	32338979	11,17,8	0,2,0	8,6,8	2,2,2	0.00101454	0.00684246	1.0,0.81,1.0	0.667,0.6,0.667	0.292
ADAM15	Chr1	+	155061414	155061489	155061417	155061489	155060762	155060832	4,0,5	6,8,6	13,9,9	3,6,9	0.0109701	0.0493582	0.395,0.0,0.45	0.809,0.595,0.495	-0.351
CCNL2	Chr1	-	1398232	1398418	1398232	1398342	1398596	1398671	19,22,14	38,74,54	5,5,1	118,122,92	1.89848e-14	9.49241e-13	0.249,0.164,0.147	0.027,0.026,0.007	0.167
MORF4L2	ChrX	-	103678498	103678620	103678498	103678600	103684680	103684729	44,53,60	42,34,44	15,30,23	31,59,32	7.6776e-05	0.000738871	0.48,0.579,0.546	0.299,0.31,0.388	0.203
MORF4L2	ChrX	-	103678498	103678651	103678498	103678600	103684680	103684729	188189190	42,34,44	97113104	31,59,32	0.00158199	0.00999072	0.769,0.805,0.763	0.7,0.588,0.708	0.114
MORF4L2	ChrX	-	103678498	103678620	103678498	103678600	103685170	103685260	70,87,94	305279287	22,61,56	277374334	1.8992e-07	3.35895e-06	0.168,0.216,0.224	0.065,0.126,0.129	0.096
MORF4L2	ChrX	-	103678498	103678651	103678498	103678600	103685170	103685260	732664741	305279287	286334350	277374334	0	0	0.641,0.639,0.658	0.435,0.4,0.438	0.222
MORF4L2	ChrX	-	103678498	103678651	103678498	103678620	103685170	103685260	689611689	27,34,42	271315329	7,42,35	0.00429261	0.0228933	0.955,0.937,0.931	0.97,0.861,0.886	0.035
SYMPK	Chr19	-	45854390	45854585	45854390	45854507	45861899	45862027	2,7,5	1,1,0	2,5,3	2,7,7	6.87497e-06	8.56153e-05	0.568,0.821,1.0	0.396,0.319,0.22	0.485
RNF111	Chr15	+	59092512	59092640	59092536	59092640	59091058	59091154	14,28,25	35,25,40	36,25,31	13,24,15	0.00304383	0.0173152	0.256,0.491,0.35	0.705,0.473,0.64	-0.24
TTC39A	Chr1	-	51309260	51309430	51309260	51309325	51311253	51311321	0,0,0	7,6,2	6,5,0	0,0,4	1.88733e-06	2.69908e-05	0.0,0.0,0.0	1.0,1.0,0.0	-0.667
RPP21	Chr6	+	30345466	30345573	30345490	30345573	30345297	30345398	5,19,18	230225261	7,3,7	209213226	0.00312499	0.0176261	0.018,0.068,0.056	0.028,0.012,0.026	0.025
PHRF1	Chr11	+	581961	582081	581964	582081	581491	581597	19,8,6	2,4,3	8,18,7	0,0,1	6.00691e-05	0.000589173	0.903,0.662,0.662	1.0,1.0,0.873	-0.215
PHRF1	Chr11	+	605604	605724	605607	605724	605118	605300	79,117,79	14,29,14	51,78,61	2,4,4	4.19945e-06	5.47575e-05	0.847,0.798,0.847	0.962,0.95,0.937	-0.119
G3BP1	Chr5	+	151786571	151786715	151786602	151786715	151771914	151772036	280279338	19,17,11	205224255	22,28,46	5.15465e-07	8.29987e-06	0.924,0.931,0.962	0.885,0.869,0.821	0.081
ZNF26	Chr12	+	133006056	133007168	133006125	133007168	132987664	132987768	6,6,10	0,0,0	2,9,8	0,6,0	0.00730652	0.0355438	1.0,1.0,1.0	1.0,0.506,1.0	0.165
ZNF26	Chr12	+	133006056	133007168	133007041	133007168	132987664	132987768	6,13,16	0,3,0	2,4,6	0,3,6	0.00300278	0.0170974	1.0,0.684,1.0	1.0,0.4,0.333	0.317
ZNF26	Chr12	+	133006125	133007168	133007041	133007168	132987664	132987768	3,9,12	0,3,0	2,6,3	0,3,6	0.00889106	0.0417259	1.0,0.6,1.0	1.0,0.5,0.2	0.3
ZNF26	Chr12	+	133006056	133007168	133007041	133007168	133006056	133006259	3,9,12	6,1,0	2,0,3	7,2,2	0.00198649	0.0121194	0.2,0.818,1.0	0.125,0.0,0.429	0.488
SMG7	Chr1	+	183517625	183517820	183517687	183517820	183515873	183515991	83,80,95	96,80,111	14,18,9	61,71,61	4.94049e-14	2.34673e-12	0.379,0.414,0.377	0.139,0.152,0.094	0.262
CIRBP	Chr19	+	1270866	1271036	1270927	1271036	1269331	1269410	111143114	109147141	154301224	670683666	2.22045e-16	1.30672e-14	0.419,0.408,0.365	0.14,0.238,0.193	0.207
MED13L	Chr12	-	115975170	115975349	115975170	115975313	115975514	115975738	8,7,10	79,57,63	4,2,3	110,83,84	0.000165801	0.00143191	0.075,0.09,0.113	0.028,0.019,0.028	0.068
ACBD4	Chr17	+	45137721	45137830	45137759	45137830	45137367	45137454	2,1,4	2,0,0	16,24,24	6,17,3	0.00673923	0.0331233	0.443,1.0,1.0	0.68,0.529,0.864	0.123
ACBD4	Chr17	+	45142582	45144181	45143442	45144181	45139020	45139160	1,2,1	0,0,0	4,11,3	10,12,6	6.26309e-08	1.23957e-06	1.0,1.0,1.0	0.167,0.314,0.2	0.773
FUT6	Chr19	-	5838173	5838399	5838173	5838373	5838676	5840019	10,14,7	9,9,9	10,3,13	27,32,15	0.00651779	0.0322724	0.486,0.57,0.398	0.24,0.074,0.425	0.238
KBTBD4	Chr11	-	47577410	47578028	47577410	47578024	47578827	47579015	12,21,15	0,0,2	13,10,3	7,0,0	0.00887526	0.0416811	1.0,1.0,0.88	0.644,1.0,1.0	0.079
MRPS11	Chr15	+	88472235	88472620	88472354	88472620	88467910	88468024	68,43,51	7,10,9	24,31,25	9,10,13	0.00454231	0.0239733	0.844,0.705,0.759	0.597,0.633,0.517	0.187
ARID5A	Chr2	+	96549752	96550285	96550187	96550285	96549752	96549805	12,13,23	14,3,27	2,0,0	4,5,6	4.56063e-06	5.87755e-05	0.3,0.684,0.299	0.2,0.0,0.0	0.361
ARID5A	Chr2	+	96550028	96550285	96550187	96550285	96549752	96549805	14,14,23	14,3,27	2,0,0	4,5,6	2.86053e-06	3.89009e-05	0.333,0.7,0.299	0.2,0.0,0.0	0.377
MAN2B1	Chr19	-	12658427	12658513	12658427	12658510	12661259	12661376	2,8,0	38,38,57	18,10,21	77,57,78	0.000479307	0.0036469	0.049,0.171,0.0	0.186,0.147,0.209	-0.107
THRAP3	Chr1	+	36301552	36301696	36301555	36301696	36300885	36301084	137172134	58,60,78	116162162	101,140,81	0.00579534	0.0292627	0.698,0.738,0.627	0.53,0.531,0.662	0.113
DISP1	Chr1	+	222991854	222992110	222992012	222992110	222991519	222991647	8,8,9	8,11,9	0,0,1	5,11,8	2.12809e-08	4.76491e-07	0.333,0.267,0.333	0.0,0.0,0.059	0.291
MLST8	Chr16	+	2206030	2206214	2206060	2206214	2205751	2205875	27,47,29	0,1,6	44,54,48	9,7,9	0.0110928	0.0497083	1.0,0.975,0.801	0.803,0.865,0.816	0.097
MLST8	Chr16	+	2206357	2206409	2206360	2206409	2206060	2206214	100,75,119	12,15,7	129206158	2,4,6	1.26648e-06	1.88413e-05	0.891,0.831,0.943	0.984,0.981,0.963	-0.088
MLST8	Chr16	+	2206742	2207110	2207034	2207110	2206496	2206659	34,19,11	98128117	9,7,29	218172232	2.80943e-05	0.000297495	0.148,0.069,0.045	0.02,0.02,0.059	0.054
HEXDC	Chr17	+	82440996	82441266	82441164	82441266	82440996	82441075	8,6,7	2,0,1	3,23,9	12,12,12	7.84862e-05	0.000754238	0.667,1.0,0.778	0.111,0.489,0.273	0.524
SLC3A2	Chr11	+	62880871	62881447	62881018	62881447	62876783	62876879	174018031604	59,54,56	141216231618	172170177	0	0	0.937,0.944,0.935	0.805,0.828,0.821	0.121
CACNB3	Chr12	+	48815803	48817514	48816872	48817514	48815601	48815728	1,1,4	0,0,0	0,5,0	3,0,1	5.74824e-05	0.000567991	1.0,1.0,1.0	0.0,1.0,0.0	0.667
PCNX3	Chr11	+	65619106	65619660	65619536	65619660	65617939	65619067	33,45,36	5,13,10	5,0,1	17,33,31	0	0	0.767,0.634,0.643	0.128,0.0,0.016	0.633
PCNX3	Chr11	+	65622205	65622366	65622244	65622366	65620830	65620966	29,23,51	11,9,12	18,20,32	25,18,14	0.00460948	0.0242317	0.676,0.669,0.771	0.363,0.468,0.644	0.214
PCNX3	Chr11	+	65622223	65622366	65622244	65622366	65620830	65620966	12,17,14	11,9,12	6,7,3	25,18,14	1.13505e-05	0.000134547	0.489,0.623,0.506	0.174,0.254,0.158	0.344
GALE	Chr1	-	23799365	23799570	23799365	23799436	23800386	23800544	32,56,28	5,10,22	15,12,9	10,19,18	0.000917904	0.00629606	0.771,0.747,0.401	0.441,0.25,0.208	0.34
CRTC2	Chr1	-	153952570	153952650	153952570	153952635	153952804	153952834	5,14,11	47,59,54	4,6,1	68,62,83	0.000125424	0.00111656	0.088,0.177,0.156	0.051,0.081,0.011	0.093
HP1BP3	Chr1	-	20773450	20776005	20773450	20773610	20776596	20776750	32,30,27	106102130	50,41,32	232303214	0.00905944	0.0422774	0.131,0.128,0.094	0.097,0.063,0.07	0.041
RAB1B	Chr11	+	66275803	66277492	66276043	66277492	66275803	66275935	16,8,32	251310255	6,2,2	222262209	6.14168e-07	9.70123e-06	0.031,0.013,0.059	0.013,0.004,0.005	0.027
TROAP	Chr12	+	49324154	49324388	49324230	49324388	49323603	49323752	80,96,95	12,18,20	16,16,20	0,2,0	1.88626e-05	0.000207332	0.815,0.779,0.759	1.0,0.841,1.0	-0.163
TROAP	Chr12	+	49330144	49331407	49331213	49331407	49330144	49330943	31,61,33	65,41,50	126130117	66,94,72	0.00239101	0.014184	0.193,0.427,0.248	0.488,0.409,0.448	-0.159
ENOSF1	Chr18	-	690548	690745	690548	690631	691067	691106	13,7,14	34,13,29	14,15,11	88,101,75	0.000235328	0.0019368	0.178,0.234,0.215	0.083,0.078,0.077	0.13
NFKB1	Chr4	+	102533844	102533885	102533847	102533885	102529835	102529914	30,28,31	10,9,11	18,40,31	12,34,22	0.00192443	0.0117624	0.746,0.753,0.734	0.595,0.536,0.58	0.174
PTBP2	Chr1	+	96804784	96804939	96804799	96804939	96785058	96785254	34,40,63	29,18,13	0,2,3	5,7,4	0.000172761	0.00148049	0.516,0.669,0.815	0.0,0.206,0.405	0.463
ARNT	Chr1	-	150829903	150829980	150829903	150829965	150831817	150831903	40,33,41	4,15,6	93,89,102	5,8,6	0.00240541	0.0142566	0.901,0.667,0.861	0.944,0.91,0.939	-0.121
SGSM3	Chr22	+	40404246	40404455	40404308	40404455	40402138	40402205	57,53,55	1,0,0	126159183	15,0,0	0.0041375	0.0223512	0.976,1.0,1.0	0.856,1.0,1.0	0.04
SGSM3	Chr22	+	40407200	40407568	40407412	40407568	40407200	40407328	37,28,30	37,50,31	15,20,9	81178121	0	0	0.333,0.219,0.326	0.085,0.053,0.036	0.235
SGSM3	Chr22	+	40409198	40409372	40409249	40409372	40408932	40409018	10,5,12	3,19,12	6,12,7	35,57,60	0.00141171	0.00910562	0.713,0.164,0.427	0.113,0.136,0.08	0.325
SGSM3	Chr22	+	40409681	40410289	40410131	40410289	40409464	40409525	24,17,25	0,0,0	74,88,88	5,4,0	0.00402194	0.0217978	1.0,1.0,1.0	0.881,0.917,1.0	0.067
MKNK2	Chr19	-	2037470	2039856	2037470	2037829	2040133	2040177	64,99,108	102117100	56,90,91	235242211	2.70812e-09	7.03475e-08	0.239,0.297,0.351	0.106,0.157,0.177	0.149
FBXO44	Chr1	+	11655327	11656100	11655805	11656100	11654878	11654952	11,10,12	31,34,40	0,2,0	7,16,8	3.89511e-05	0.00039973	0.151,0.128,0.13	0.0,0.059,0.0	0.117
SLC16A5	Chr17	+	75099956	75100816	75100006	75100816	75098037	75098181	0,0,0	11,14,10	3,6,3	13,17,9	3.63707e-06	4.79891e-05	0.0,0.0,0.0	0.147,0.209,0.2	-0.185
EMSY	Chr11	+	76542167	76542367	76542215	76542367	76539598	76539640	2,7,4	3,1,2	6,2,0	17,4,9	0.00146696	0.00939814	0.335,0.841,0.602	0.211,0.274,0.0	0.431
PES1	Chr22	-	30580570	30580701	30580570	30580686	30581011	30581101	168181187	9,5,5	106140128	2,2,1	0.00850862	0.0401293	0.944,0.97,0.971	0.98,0.985,0.991	-0.024
TMEM136	Chr11	+	120327121	120327640	120327440	120327640	120325128	120325368	7,0,1	6,6,10	13,22,23	15,15,22	0.00413205	0.0223399	0.368,0.0,0.048	0.302,0.423,0.343	-0.217
TMEM136	Chr11	+	120327121	120327640	120327451	120327640	120325128	120325368	7,2,2	0,0,0	17,29,29	9,0,0	0.00294546	0.0168588	1.0,1.0,1.0	0.486,1.0,1.0	0.171
TMEM136	Chr11	+	120327440	120327640	120327451	120327640	120325128	120325368	8,8,11	0,0,0	20,22,28	9,0,0	0.00158148	0.00999072	1.0,1.0,1.0	0.674,1.0,1.0	0.109
TMEM136	Chr11	+	120329976	120333679	120330406	120333679	120329976	120330049	24,25,26	2,4,3	57,58,72	23,22,21	0.000779754	0.00547557	0.857,0.758,0.813	0.553,0.569,0.632	0.225
PEX16	Chr11	-	45909668	45910312	45909668	45910177	45910897	45910962	15,31,27	8,0,0	26,19,24	0,0,0	0.00359867	0.0197942	0.496,1.0,1.0	1.0,1.0,1.0	-0.168
ATP6V0B	Chr1	+	43977025	43978300	43977980	43978300	43976772	43976824	518498537	14,2,10	279369349	0,0,0	0.000123013	0.00109951	0.949,0.992,0.964	1.0,1.0,1.0	-0.032
HDAC4	Chr2	-	239126455	239126694	239126455	239126679	239134244	239134443	1,3,2	0,0,0	3,6,10	4,1,4	1.98132e-06	2.82137e-05	1.0,1.0,1.0	0.405,0.845,0.694	0.352
SMOX	Chr20	+	4182088	4182848	4182482	4182848	4182088	4182323	163200173	4,8,12	208287285	55,66,69	1.11022e-16	6.77338e-15	0.953,0.926,0.878	0.654,0.685,0.674	0.248
EIF1AD	Chr11	-	66000302	66000505	66000302	66000481	66001909	66002166	44,25,36	24,31,20	13,4,11	18,10,28	0.00176108	0.0109246	0.612,0.41,0.608	0.383,0.256,0.253	0.246
EIF1AD	Chr11	-	66000302	66000505	66000302	66000481	66002039	66002166	27,15,27	15,7,23	5,15,5	13,29,5	0.00309733	0.0174849	0.608,0.649,0.503	0.249,0.308,0.463	0.247
PHACTR4	Chr1	+	28438149	28438430	28438272	28438430	28407430	28407463	7,9,15	0,0,0	7,3,7	0,9,2	1.36832e-05	0.000157428	1.0,1.0,1.0	1.0,0.154,0.657	0.396
SYNM	Chr15	+	99129366	99135595	99132749	99135595	99129366	99131813	36,20,29	2,3,3	40,36,39	12,8,12	0.0024368	0.0143987	0.9,0.769,0.829	0.625,0.692,0.619	0.187
SLC25A39	Chr17	-	44320621	44320749	44320621	44320731	44321057	44321231	14,16,13	269303327	5,6,3	388452375	9.17015e-07	1.41488e-05	0.044,0.045,0.034	0.011,0.012,0.007	0.031
SLC25A39	Chr17	-	44322418	44322552	44322418	44322528	44322807	44322852	138158122	201185214	68,96,85	295318372	9.4369e-15	4.90276e-13	0.372,0.424,0.329	0.166,0.206,0.164	0.196
CYLD	Chr16	+	50779664	50780044	50779694	50780044	50777824	50777941	45,53,48	7,2,11	37,60,43	0,1,2	1.77751e-05	0.000197336	0.843,0.957,0.784	1.0,0.98,0.947	-0.114
ZSWIM8	Chr10	+	73791858	73792852	73792655	73792852	73791858	73792553	54,63,73	11,1,4	21,27,35	17,9,6	0.000603119	0.00442199	0.711,0.969,0.901	0.382,0.6,0.745	0.285
ERBB2	Chr17	+	39710085	39710481	39710339	39710481	39710085	39710201	2,1,5	19,24,13	0,0,0	76,64,64	0.0100551	0.0460905	0.05,0.02,0.161	0.0,0.0,0.0	0.077
HOOK2	Chr19	-	12764813	12764917	12764813	12764914	12764998	12765081	8,12,21	2,0,1	23,16,17	4,6,10	0.000200007	0.00168787	0.797,1.0,0.954	0.849,0.723,0.625	0.185
AURKAIP1	Chr1	-	1373999	1374590	1373999	1374445	1374704	1374790	72,41,59	291319327	8,20,12	255324302	1.29896e-14	6.64468e-13	0.111,0.061,0.084	0.016,0.03,0.02	0.063
AURKAIP1	Chr1	-	1373999	1374590	1373999	1374445	1374996	1375516	70,41,56	27,7,12	4,20,8	1,1,1	0.00315171	0.0177467	0.568,0.748,0.703	0.67,0.91,0.802	-0.121
MTM1	ChrX	+	150671427	150673143	150671430	150673143	150663432	150663609	18,15,26	7,3,2	21,28,7	1,0,2	0.00274083	0.0158768	0.716,0.831,0.927	0.954,1.0,0.774	-0.085
ANKRD13C	Chr1	-	70260587	70262847	70260587	70262803	70270855	70270956	61,75,68	6,13,11	92,101,75	0,2,2	5.1523e-09	1.27247e-07	0.887,0.817,0.827	1.0,0.975,0.967	-0.137
ZWINT	Chr10	-	56358555	56358724	56358555	56358687	56358804	56358947	70,74,87	2,2,1	158186177	13,7,15	0.000672179	0.0048168	0.966,0.967,0.986	0.907,0.955,0.904	0.051
DCTN5	Chr16	+	23667016	23673747	23667046	23673747	23665625	23665728	9,12,6	122151115	2,0,0	100,93,66	1.06105e-05	0.000126225	0.058,0.062,0.042	0.016,0.0,0.0	0.049
GOSR2	Chr17	+	46931098	46931207	46931101	46931207	46929519	46929584	119117128	11,4,7	74,60,84	1,0,4	0.00549335	0.0280144	0.914,0.966,0.947	0.986,1.0,0.954	-0.038
TMEM139	Chr7	+	143284949	143285445	143285347	143285445	143284898	143284998	15,20,18	0,0,0	16,31,52	12,3,13	1.95636e-08	4.4402e-07	1.0,1.0,1.0	0.4,0.838,0.667	0.365
OSBPL2	Chr20	+	62259980	62260125	62260016	62260125	62256056	62256221	39,57,56	0,1,0	41,64,45	0,4,4	0.00969311	0.0447012	1.0,0.979,1.0	1.0,0.928,0.901	0.05
DMAP1	Chr1	+	44213452	44213858	44213662	44213858	44213452	44213527	130126107	2,2,3	25,52,30	9,6,7	1.97327e-08	4.46335e-07	0.97,0.969,0.947	0.581,0.813,0.682	0.27
DMAP1	Chr1	+	44213452	44213858	44213708	44213858	44213452	44213527	113133104	12,13,10	34,65,35	33,59,42	0	0	0.825,0.836,0.839	0.34,0.355,0.294	0.504
DMAP1	Chr1	+	44213662	44213858	44213708	44213858	44213452	44213527	21,42,40	12,13,10	19,27,22	33,59,42	2.80876e-10	8.8105e-09	0.572,0.712,0.753	0.306,0.259,0.286	0.395
DMAP1	Chr1	+	44213662	44213858	44213748	44213858	44213452	44213527	32,58,54	3,3,2	25,45,33	0,1,0	0.00429604	0.0228933	0.871,0.925,0.945	1.0,0.966,1.0	-0.075
DMAP1	Chr1	+	44213708	44213858	44213748	44213858	44213452	44213527	23,29,24	3,3,2	39,77,53	0,1,0	0.000499913	0.00376066	0.858,0.884,0.904	1.0,0.984,1.0	-0.113
DDX42	Chr17	+	63799810	63800617	63800467	63800617	63799588	63799625	13,9,16	34,36,32	13,33,18	151183157	8.97889e-05	0.000839797	0.16,0.111,0.2	0.041,0.083,0.054	0.098
TATDN3	Chr1	+	212812247	212812328	212812250	212812328	212804595	212804651	4,10,1	2,12,0	5,2,4	0,1,0	8.31172e-05	0.000790743	0.662,0.45,1.0	1.0,0.662,1.0	-0.183
TATDN3	Chr1	+	212812226	212812328	212812247	212812328	212807735	212807848	0,0,0	15,19,22	8,13,5	25,34,25	5.53033e-09	1.34713e-07	0.0,0.0,0.0	0.219,0.251,0.149	-0.206
TATDN3	Chr1	+	212812226	212812328	212812250	212812328	212807735	212807848	0,2,0	19,19,9	8,13,5	16,29,16	2.44464e-07	4.24462e-06	0.0,0.083,0.0	0.301,0.279,0.212	-0.236
VWA8	Chr13	-	41691319	41691467	41691319	41691445	41691873	41691938	2,2,2	10,6,0	0,0,0	7,11,5	0.00161151	0.0101099	0.148,0.225,1.0	0.0,0.0,0.0	0.458
ZNF346	Chr5	+	177064511	177066741	177065100	177066741	177064511	177064601	25,23,26	0,2,1	41,40,21	1,13,2	0.00308099	0.017452	1.0,0.852,0.929	0.953,0.606,0.84	0.127
MANEAL	Chr1	+	37799566	37801606	37799843	37801606	37795736	37795846	65,95,104	11,16,22	54,48,56	2,6,3	0.00137266	0.00887957	0.747,0.748,0.703	0.931,0.8,0.903	-0.145
ZFP69	Chr1	+	40479015	40479488	40479035	40479488	40477629	40477894	1,0,1	0,9,1	2,7,2	0,3,3	0.00340887	0.0189757	1.0,0.0,0.469	1.0,0.673,0.37	-0.191
HINFP	Chr11	+	119130655	119130954	119130724	119130954	119126934	119127125	4,2,8	24,45,40	0,0,0	14,41,36	3.99348e-05	0.000408564	0.102,0.029,0.12	0.0,0.0,0.0	0.084
SRSF11	Chr1	+	70221350	70221839	70221611	70221839	70205698	70205780	165208178	39,31,43	159152147	18,4,2	2.87423e-08	6.28738e-07	0.679,0.77,0.674	0.815,0.95,0.974	-0.205
SRSF11	Chr1	+	70221350	70221839	70221614	70221839	70205698	70205780	163209178	76,52,64	164151155	42,28,17	0.00211023	0.0127805	0.517,0.668,0.582	0.661,0.729,0.82	-0.148
SRSF11	Chr1	+	70231094	70232377	70231858	70232377	70228421	70228555	38,26,36	1,1,0	40,60,52	5,4,5	0.000211364	0.00176579	0.95,0.929,1.0	0.8,0.882,0.839	0.119
SRSF11	Chr1	+	70231094	70232377	70232267	70232377	70228421	70228555	25,40,52	496512570	45,41,34	209225250	8.9142e-08	1.69377e-06	0.025,0.038,0.044	0.097,0.084,0.064	-0.046
SRSF11	Chr1	+	70231858	70232377	70232267	70232377	70228421	70228555	24,39,38	496512570	44,37,29	209225250	4.19487e-08	8.66333e-07	0.024,0.037,0.032	0.095,0.076,0.055	-0.044
SRSF11	Chr1	+	70231858	70232377	70232267	70232377	70231858	70231975	23,38,38	17,16,17	39,33,24	34,67,80	1.87935e-05	0.000207258	0.404,0.543,0.528	0.364,0.198,0.13	0.261
BRSK2	Chr11	+	1450220	1450794	1450586	1450794	1449775	1449836	7,5,5	2,12,14	1,4,0	12,11,9	0.00570933	0.0288503	0.636,0.172,0.152	0.04,0.154,0.0	0.255
STAC	Chr3	+	36443363	36443640	36443396	36443640	36380668	36380754	20,27,25	1,0,0	9,28,20	8,8,0	6.63539e-06	8.30985e-05	0.942,1.0,1.0	0.479,0.741,1.0	0.241
NKX2-5	Chr5	-	173232103	173233464	173232103	173233209	173234749	173235321	9,9,12	17,20,30	3,3,3	14,28,15	0.00350897	0.0194455	0.209,0.184,0.167	0.097,0.051,0.091	0.107
KMT5C	Chr19	+	55342741	55343843	55343679	55343843	55342741	55342851	7,11,11	33,31,19	0,0,3	19,18,23	2.47747e-06	3.43233e-05	0.096,0.151,0.224	0.0,0.0,0.061	0.137
VEZF1	Chr17	-	57980602	57980804	57980602	57980786	57981872	57981936	15,23,33	36,55,59	22,35,24	123107118	0.000911259	0.0062602	0.271,0.272,0.333	0.138,0.226,0.154	0.119
SEC23IP	Chr10	+	119898243	119898959	119898426	119898959	119892729	119892945	3,2,3	77,66,107	8,16,7	48,48,40	4.10412e-08	8.5556e-07	0.019,0.015,0.014	0.077,0.143,0.08	-0.084
EIF5A	Chr17	+	7311349	7311651	7311577	7311651	7311349	7311481	180197185	388939143929	27,36,26	261030082873	0	0	0.023,0.025,0.023	0.005,0.006,0.005	0.018
PTPN11	Chr12	+	112450317	112450512	112450320	112450512	112446275	112446398	622632533	19,61,45	471406387	22,16,14	0.00294585	0.0168588	0.97,0.91,0.921	0.955,0.961,0.964	-0.026
GBA	Chr1	-	155241085	155241278	155241085	155241161	155244505	155244862	147156131	2,4,2	55,38,49	0,6,10	0.000201674	0.00169764	0.976,0.956,0.973	1.0,0.78,0.733	0.131
GBA	Chr1	-	155241085	155241278	155241085	155241180	155244505	155244862	134138103	8,14,14	47,32,39	17,32,22	5.19331e-10	1.53491e-08	0.91,0.856,0.816	0.625,0.376,0.517	0.355
SERBP1	Chr1	-	67424199	67424322	67424199	67424277	67424887	67424977	463538527	659632766	467559436	8671165920	1.72293e-05	0.000192887	0.35,0.395,0.346	0.293,0.269,0.267	0.087
SERBP1	Chr1	-	67424199	67424322	67424199	67424277	67425082	67425223	133166180	18,14,28	125169124	0,6,5	3.65363e-08	7.76548e-07	0.85,0.901,0.832	1.0,0.956,0.95	-0.108
SMC2	Chr9	+	104095281	104095552	104095323	104095552	104094313	104094448	7,3,8	1,3,12	0,2,0	7,6,1	2.12262e-05	0.000230268	0.845,0.438,0.342	0.0,0.206,0.0	0.473
SMC2	Chr9	+	104095298	104095552	104095323	104095552	104094313	104094448	2,1,4	1,3,12	0,1,0	7,6,1	0.000623282	0.00453482	0.631,0.222,0.222	0.0,0.125,0.0	0.317
SMC2	Chr9	+	104095281	104095552	104095323	104095552	104094327	104094486	14,1,8	40,41,19	0,2,0	13,19,8	0.000149408	0.0013125	0.214,0.019,0.247	0.0,0.076,0.0	0.135
SMC2	Chr9	+	104095298	104095552	104095323	104095552	104094327	104094486	2,1,6	40,41,19	0,0,0	13,19,8	0.00270412	0.0157327	0.041,0.02,0.213	0.0,0.0,0.0	0.091
SMC2	Chr9	+	104095281	104095552	104095323	104095552	104094328	104094477	10,7,14	31,22,36	0,4,0	14,23,24	1.89603e-05	0.00020772	0.201,0.199,0.233	0.0,0.119,0.0	0.171
TFDP1	Chr13	+	113637619	113637896	113637817	113637896	113636533	113636700	23,14,13	125109140	15,25,9	199197310	0.00566312	0.0287208	0.084,0.06,0.044	0.036,0.06,0.014	0.026
COPA	Chr1	-	160305432	160305598	160305432	160305571	160305687	160305773	4,0,10	170154149	29,17,30	227273225	8.14246e-07	1.27406e-05	0.02,0.0,0.054	0.098,0.05,0.101	-0.058
C11orf49	Chr11	+	47161126	47162247	47161463	47162247	47161126	47161190	17,12,9	20,19,23	5,0,0	20,33,28	8.69267e-09	2.07191e-07	0.298,0.24,0.164	0.111,0.0,0.0	0.197
C11orf49	Chr11	+	47161445	47162247	47161463	47162247	47161126	47161190	8,1,4	20,19,23	3,0,2	20,33,28	0.0102639	0.0468461	0.263,0.045,0.134	0.118,0.0,0.06	0.088
2024-09-02	Chr2	+	241351942	241354027	241351966	241354027	241350072	241350203	0,10,11	146238207	0,4,0	137208193	0.00234574	0.0139894	0.0,0.035,0.044	0.0,0.016,0.0	0.021
GPS1	Chr17	+	82054897	82055222	82055161	82055222	82054897	82054975	19,29,34	139,84,137	2,1,0	185150164	0	0	0.064,0.147,0.11	0.005,0.003,0.0	0.104
GPS1	Chr17	+	82054897	82055222	82055164	82055222	82054897	82054975	19,27,34	14,10,14	2,1,0	19,27,27	0	0	0.404,0.574,0.548	0.05,0.018,0.0	0.486
GPS1	Chr17	+	82056285	82056550	82056469	82056550	82056285	82056391	30,44,57	181145155	1,8,17	165249193	0	0	0.077,0.132,0.155	0.003,0.016,0.042	0.101
CDK11A	Chr1	-	1712263	1712427	1712263	1712400	1716345	1716478	1,8,10	96,95,88	2,2,0	44,66,57	0.00453195	0.0239376	0.009,0.067,0.088	0.037,0.025,0.0	0.034
NCBP1	Chr9	+	97648007	97648223	97648099	97648223	97647491	97647561	180194198	0,0,0	136186185	0,4,9	0.00252512	0.0147948	1.0,1.0,1.0	1.0,0.966,0.927	0.036
GPR137	Chr11	+	64287994	64288214	64288064	64288214	64287720	64287946	6,9,9	18,17,19	4,0,1	41,49,25	3.29468e-08	7.11352e-07	0.185,0.265,0.244	0.062,0.0,0.026	0.202
GPR137	Chr11	+	64289036	64289500	64289142	64289500	64288602	64288721	98,91,77	0,2,0	110120101	8,6,2	0.000159671	0.00138981	1.0,0.964,1.0	0.889,0.921,0.967	0.062
RAD9A	Chr11	+	67392243	67392782	67392653	67392782	67392160	67392231	24,26,35	11,18,18	3,11,6	13,13,22	1.27856e-05	0.000147473	0.522,0.419,0.493	0.103,0.297,0.12	0.305
RAD9A	Chr11	+	67393304	67393610	67393495	67393610	67392715	67392782	22,19,20	6,14,5	0,7,3	5,6,6	0.00174036	0.0108264	0.647,0.404,0.667	0.0,0.368,0.2	0.383
POU6F1	Chr12	-	51197769	51198023	51197769	51198020	51198549	51198775	6,3,3	0,0,0	1,4,3	6,1,4	2.61451e-08	5.77625e-07	1.0,1.0,1.0	0.14,0.797,0.424	0.546
PPIE	Chr1	+	39741894	39743297	39743215	39743297	39741365	39741409	151130125	7,1,4	226232253	0,0,0	0.000367964	0.00287877	0.915,0.985,0.94	1.0,1.0,1.0	-0.053
NXPH4	Chr12	+	57224877	57226449	57225674	57226449	57224877	57225220	52,45,38	0,0,0	53,64,77	4,7,3	5.14887e-06	6.5979e-05	1.0,1.0,1.0	0.869,0.821,0.928	0.127
EFCAB2	Chr1	+	245086759	245090439	245087244	245090439	245083621	245083688	0,0,2	16,14,22	10,2,0	17,18,16	0.00072727	0.00515053	0.0,0.0,0.043	0.227,0.053,0.0	-0.079
LRBA	Chr4	-	150321190	150321383	150321190	150321368	150325808	150325898	10,9,9	2,4,14	2,6,9	21,10,11	0.0108806	0.0490219	0.82,0.672,0.369	0.08,0.353,0.426	0.334
RBBP5	Chr1	-	205114788	205114961	205114788	205114905	205115857	205115883	47,66,60	0,0,0	32,26,36	0,1,7	0.00139457	0.00900379	1.0,1.0,1.0	1.0,0.95,0.789	0.087
EIF3M	Chr11	+	32586933	32587144	32587011	32587144	32583815	32583929	48,23,30	205150159	7,3,1	193237227	0	0	0.133,0.091,0.11	0.023,0.008,0.003	0.1
CDC7	Chr1	+	91501653	91501831	91501687	91501831	91500867	91500948	16,22,26	0,0,0	14,22,13	5,0,1	0.00983401	0.045239	1.0,1.0,1.0	0.695,1.0,0.914	0.13
MTERF2	Chr12	-	106985114	106985225	106985114	106985215	106986968	106987166	4,3,5	1,0,0	14,30,22	12,11,12	8.548e-06	0.00010411	0.789,1.0,1.0	0.522,0.719,0.632	0.305
MTERF2	Chr12	-	106985114	106986309	106985114	106985215	106986968	106987166	2,3,4	1,0,0	7,13,6	12,11,12	3.59498e-06	4.76096e-05	0.5,1.0,1.0	0.226,0.371,0.2	0.568
HNRNPA3	Chr2	+	177219407	177223959	177222059	177223959	177219246	177219314	157816011673	48,72,58	104911291102	64,96,124	1.74921e-11	6.49847e-10	0.943,0.917,0.935	0.891,0.855,0.816	0.078
KCTD3	Chr1	+	215577928	215578081	215578000	215578081	215577669	215577728	15,13,3	102,105,83	3,0,3	117152166	6.16475e-08	1.22741e-06	0.09,0.077,0.024	0.017,0.0,0.012	0.054
KCTD3	Chr1	+	215619152	215619291	215619158	215619291	215618885	215619070	166189178	14,10,9	157189184	5,4,2	0.000483877	0.00367327	0.919,0.948,0.95	0.968,0.978,0.989	-0.039
LYPLAL1	Chr1	+	219193081	219193251	219193129	219193251	219179146	219179246	30,37,53	0,3,0	58,55,87	6,12,7	3.84961e-05	0.000395671	1.0,0.903,1.0	0.88,0.776,0.904	0.114
AHDC1	Chr1	-	27553073	27553290	27553073	27553185	27558304	27558530	20,48,42	18,13,9	4,1,1	26,35,17	4.44089e-16	2.54586e-14	0.395,0.684,0.732	0.083,0.016,0.033	0.56
AHDC1	Chr1	-	27553073	27553304	27553073	27553185	27558304	27558530	16,36,37	18,13,9	4,1,0	26,35,17	1.14353e-14	5.89494e-13	0.331,0.606,0.696	0.079,0.016,0.0	0.513
VEGFB	Chr11	+	64237419	64237655	64237520	64237655	64237186	64237222	194159176	10,6,2	160273199	29,15,22	1.74133e-05	0.000194619	0.92,0.94,0.981	0.767,0.916,0.844	0.105
RNF8	Chr6	+	37368377	37369218	37368483	37369218	37360445	37360574	9,17,12	62,50,49	0,0,0	57,60,65	1.04738e-12	4.46481e-11	0.078,0.166,0.125	0.0,0.0,0.0	0.123
ZNF106	Chr15	-	42439032	42439813	42439032	42439552	42442072	42442414	73,94,64	32,17,20	82,72,97	8,10,16	0.0033327	0.0186083	0.533,0.734,0.615	0.837,0.783,0.752	-0.163
ST20	Chr15	-	79907628	79907706	79907628	79907684	79914587	79915256	1,0,0	0,3,2	5,9,7	4,9,10	0.000824592	0.00571797	1.0,0.0,0.0	0.521,0.466,0.379	-0.122
ZNF672	Chr1	+	248847051	248849517	248847174	248849517	248845565	248845662	37,31,26	0,7,1	53,37,34	2,0,0	0.00270982	0.015752	1.0,0.708,0.934	0.936,1.0,1.0	-0.098
PKN3	Chr9	+	128705100	128705543	128705302	128705543	128702503	128702939	28,34,19	5,9,3	8,15,9	13,46,38	1.11022e-16	6.77338e-15	0.737,0.654,0.76	0.235,0.14,0.106	0.557
PKN3	Chr9	+	128705100	128705543	128705302	128705543	128702962	128703469	28,33,19	4,0,0	8,15,11	0,7,6	0.00245716	0.0144859	0.778,1.0,1.0	1.0,0.517,0.478	0.261
GAPDH	Chr12	+	6534658	6534861	6534809	6534861	6534516	6534661	66,71,64	253291215	30,41,30	58,73,71	0.000268694	0.00219241	0.115,0.109,0.13	0.205,0.219,0.174	-0.081
MKX	Chr10	-	27672873	27675415	27672873	27675410	27675520	27675554	23,19,30	0,0,3	30,20,23	2,1,8	0.00357116	0.0196966	1.0,1.0,0.906	0.936,0.951,0.736	0.094
ZNF384	Chr12	-	6678126	6678460	6678126	6678343	6678945	6679183	342463459	12,27,26	162218143	3,4,0	7.70458e-06	9.48127e-05	0.941,0.906,0.908	0.968,0.968,1.0	-0.06
ZNF384	Chr12	-	6678662	6678801	6678662	6678710	6678945	6679183	35,30,32	24,31,20	14,16,4	56,74,65	3.33067e-15	1.81549e-13	0.475,0.375,0.498	0.134,0.118,0.037	0.353
TMEM132A	Chr11	+	60925312	60927418	60927203	60927418	60924440	60924733	7,15,14	29,42,54	6,4,7	38,45,62	0.00318768	0.0179341	0.108,0.152,0.115	0.073,0.043,0.053	0.069
PSMD13	Chr11	+	244040	244216	244160	244216	244040	244075	44,30,48	124178107	0,4,1	147202178	0	0	0.164,0.085,0.199	0.0,0.011,0.003	0.145
MCM8	Chr20	+	5957235	5958726	5958527	5958726	5957125	5957229	6,2,0	18,5,10	0,0,2	25,17,17	0.00349599	0.0193898	0.143,0.167,0.0	0.0,0.0,0.056	0.085
HMGN1	Chr21	-	39347378	39347483	39347378	39347478	39348291	39348339	7,2,7	0,1,0	8,7,24	7,4,16	2.12438e-06	2.98671e-05	1.0,0.659,1.0	0.525,0.629,0.592	0.304
EIF4G1	Chr3	+	184315163	184315545	184315488	184315545	184314501	184314674	38,36,35	111121112	17,23,29	221238221	5.49035e-10	1.60841e-08	0.146,0.129,0.135	0.037,0.046,0.062	0.088
CUL9	Chr6	+	43204932	43205423	43205262	43205423	43204932	43205115	7,5,10	3,4,1	4,6,7	15,21,20	8.16955e-05	0.000780568	0.538,0.385,0.833	0.118,0.125,0.149	0.455
TMEM14C	Chr6	+	10724555	10724633	10724569	10724633	10722914	10723241	28,20,31	305238242	32,58,42	929957930	1.63839e-05	0.000185043	0.077,0.071,0.105	0.031,0.052,0.04	0.043
INO80E	Chr16	+	30003435	30005214	30004567	30005214	30001413	30001530	6,19,10	0,0,0	30,24,26	5,2,4	5.36867e-06	6.8657e-05	1.0,1.0,1.0	0.75,0.857,0.765	0.209
ISCU	Chr12	+	108567657	108569384	108568830	108569384	108567189	108567268	23,23,38	243264304	17,8,9	313383333	7.07147e-08	1.37904e-06	0.045,0.042,0.059	0.026,0.01,0.013	0.032
TCTN2	Chr12	+	123673614	123673810	123673617	123673810	123672055	123672132	14,23,29	9,9,7	8,11,13	9,19,8	0.00792825	0.0379574	0.604,0.715,0.802	0.466,0.362,0.614	0.226
BUB3	Chr10	+	123163819	123165370	123165046	123165370	123162611	123162828	100143156	98118132	278325279	74,63,64	0	0	0.338,0.377,0.371	0.653,0.721,0.686	-0.325
CMTM3	Chr16	+	66604663	66604952	66604730	66604952	66604324	66604555	16,8,5	0,0,0	1,4,4	5,1,0	0.00211433	0.0127937	1.0,1.0,1.0	0.121,0.734,1.0	0.382
ZBTB18	Chr1	+	244053204	244057476	244053787	244057476	244053170	244053200	14,5,3	2,4,3	4,3,2	0,1,1	0.00419135	0.0225609	0.778,0.385,0.333	1.0,0.6,0.5	-0.201
OGFOD2	Chr12	+	122978359	122978569	122978441	122978569	122976870	122976970	47,54,42	7,14,12	65,49,53	37,53,71	3.05609e-07	5.14507e-06	0.812,0.713,0.693	0.531,0.374,0.325	0.329
OGFOD2	Chr12	+	122978324	122978569	122978359	122978569	122977980	122978091	8,10,5	2,2,9	7,1,4	0,0,0	3.45643e-07	5.77519e-06	0.764,0.802,0.31	1.0,1.0,1.0	-0.375
AURKB	Chr17	-	8206749	8206934	8206749	8206888	8207175	8207370	27,30,34	83131155	23,11,12	198267254	2.18153e-11	7.97098e-10	0.199,0.149,0.144	0.082,0.031,0.035	0.115
AURKB	Chr17	-	8206749	8206934	8206749	8206888	8207317	8207367	52,57,47	4,10,20	50,38,30	19,41,32	0.000289715	0.00234666	0.909,0.813,0.642	0.668,0.415,0.417	0.288
AURKB	Chr17	-	8207737	8207901	8207737	8207840	8209953	8210165	9,19,14	1,0,2	5,7,10	11,15,10	5.36879e-11	1.82156e-09	0.865,1.0,0.832	0.244,0.249,0.415	0.596
AURKB	Chr17	-	8207737	8207901	8207737	8207840	8210176	8210249	10,21,14	98145164	13,15,16	350345291	0.000200993	0.00169404	0.068,0.093,0.057	0.026,0.03,0.038	0.041
AURKB	Chr17	-	8210176	8210249	8210176	8210225	8210529	8210767	91105132	0,3,0	286239212	6,6,12	0.00236347	0.0140582	1.0,0.968,1.0	0.976,0.972,0.938	0.027
DESI2	Chr1	+	244691878	244692020	244691883	244692020	244689248	244689342	30,30,47	3,2,4	34,39,36	0,1,0	0.00174429	0.0108305	0.906,0.936,0.919	1.0,0.974,1.0	-0.071
KRT8	Chr12	-	52904657	52905084	52904657	52905027	52926411	52926469	620914879	34,47,36	347303323	3,3,5	9.91337e-09	2.32947e-07	0.93,0.934,0.946	0.988,0.986,0.979	-0.048
ZFP64	Chr20	-	52186831	52187071	52186831	52187065	52191590	52191985	90,55,52	2,2,1	17,46,36	9,3,13	3.01227e-07	5.0971e-06	0.977,0.964,0.98	0.645,0.936,0.727	0.204
INTS13	Chr12	-	26917351	26917459	26917351	26917441	26917643	26917733	6,8,6	117171143	0,6,2	149142163	0.00850788	0.0401293	0.044,0.04,0.036	0.0,0.036,0.011	0.024
MROH1	Chr8	+	144261113	144261349	144261283	144261349	144261113	144261216	3,2,2	4,0,0	0,4,2	7,21,23	0.00037118	0.00290052	0.273,1.0,1.0	0.0,0.087,0.042	0.715
SF3B2	Chr11	+	66057265	66057375	66057268	66057375	66056837	66056955	362453412	14,28,28	216247225	10,23,37	0.0049399	0.0256443	0.962,0.941,0.935	0.955,0.913,0.856	0.038
PTPMT1	Chr11	+	47565429	47565986	47565905	47565986	47565429	47565796	169149124	79,92,62	80,107,73	215220267	0	0	0.517,0.447,0.5	0.157,0.196,0.12	0.33
DDIT3	Chr12	-	57517268	57517438	57517268	57517424	57517705	57517753	153159204	18,22,34	228349241	49,76,67	0.00199461	0.0121466	0.886,0.869,0.846	0.81,0.808,0.767	0.072
DDIT3	Chr12	-	57517268	57517519	57517268	57517424	57517705	57517753	59,25,51	18,22,34	22,18,29	49,76,67	2.32295e-08	5.17558e-07	0.667,0.41,0.478	0.215,0.126,0.209	0.335
DDIT3	Chr12	-	57517268	57517542	57517268	57517424	57517705	57517753	85,48,93	18,22,34	32,22,34	49,76,67	5.66214e-15	2.96482e-13	0.725,0.549,0.604	0.267,0.139,0.221	0.417
DDIT3	Chr12	-	57517268	57517595	57517268	57517424	57517705	57517753	122,92,115	18,22,34	42,39,48	49,76,67	0	0	0.772,0.676,0.628	0.3,0.204,0.264	0.436
DDIT3	Chr12	-	57517268	57517519	57517268	57517438	57517705	57517753	48,22,39	142156192	12,11,28	218342240	1.87139e-10	6.04114e-09	0.18,0.084,0.116	0.034,0.02,0.07	0.085
DDIT3	Chr12	-	57517268	57517542	57517268	57517438	57517705	57517753	74,45,81	142156192	22,15,33	218342240	0	0	0.235,0.145,0.199	0.056,0.025,0.075	0.141
DDIT3	Chr12	-	57517268	57517595	57517268	57517438	57517705	57517753	136116122	142156192	40,39,58	218342240	0	0	0.324,0.271,0.241	0.084,0.054,0.108	0.197
DDIT3	Chr12	-	57517268	57517542	57517268	57517519	57517705	57517753	26,23,42	0,0,0	10,10,9	0,6,4	1.24568e-06	1.86152e-05	1.0,1.0,1.0	1.0,0.591,0.661	0.249
DDIT3	Chr12	-	57517268	57517595	57517268	57517519	57517705	57517753	103112108	0,0,0	30,37,36	0,6,4	1.94607e-05	0.000212153	1.0,1.0,1.0	1.0,0.803,0.856	0.114
SHMT2	Chr12	+	57232424	57232575	57232452	57232575	57232210	57232292	30,30,32	672673692	68,80,88	105712891225	0.00783588	0.0376235	0.036,0.036,0.037	0.051,0.05,0.057	-0.016
SDAD1	Chr4	-	75981371	75981545	75981371	75981470	75981932	75982037	1,4,2	25,29,31	14,10,3	20,28,39	0.00109083	0.00723953	0.026,0.084,0.041	0.318,0.192,0.049	-0.136
IL15RA	Chr10	-	5952381	5953326	5952381	5953206	5956378	5956454	15,3,6	0,10,2	1,5,4	11,18,15	0.00101986	0.00687143	1.0,0.142,0.624	0.048,0.133,0.129	0.485
E4F1	Chr16	+	2228291	2228523	2228371	2228523	2223565	2223770	18,24,23	116142114	0,4,0	65,59,65	1.93109e-09	5.21406e-08	0.092,0.099,0.116	0.0,0.042,0.0	0.088
AP1B1	Chr22	-	29334264	29334410	29334264	29334350	29338989	29339133	113177139	1,0,0	131133124	6,1,4	0.011001	0.0493634	0.988,1.0,1.0	0.94,0.99,0.957	0.034
MAPK8IP3	Chr16	+	1767804	1768107	1768068	1768107	1767804	1767918	14,4,6	17,54,21	7,8,0	61,54,50	0.00463628	0.0243479	0.292,0.036,0.125	0.054,0.069,0.0	0.11
PDIA4	Chr7	-	149005896	149006056	149005896	149006053	149008158	149008310	66,38,39	583556559	43,28,30	254244281	0.00831966	0.0394902	0.1,0.063,0.064	0.142,0.101,0.095	-0.037
CDCA2	Chr8	+	25460239	25460554	25460383	25460554	25458951	25459473	112104119	4,5,4	46,35,35	0,0,0	0.000468907	0.00357596	0.934,0.914,0.938	1.0,1.0,1.0	-0.071
CDCA2	Chr8	+	25460239	25460554	25460383	25460554	25460239	25460300	37,29,49	33,58,79	7,3,1	37,51,49	6.01852e-13	2.58214e-11	0.363,0.203,0.24	0.088,0.029,0.01	0.226
RNF181	Chr2	+	85596952	85597178	85597103	85597178	85596821	85596931	37,56,39	248354304	14,11,6	347454433	0	0	0.069,0.073,0.06	0.02,0.012,0.007	0.054
CDC37	Chr19	-	10395434	10395696	10395434	10395543	10395927	10396203	202195222	676810714	42,51,44	525582546	0	0	0.13,0.107,0.135	0.038,0.042,0.039	0.084
BOLA1	Chr1	+	149899842	149900795	149900009	149900795	149899606	149899730	9,6,8	2,7,2	5,11,3	2,0,0	0.000764592	0.00538617	0.692,0.3,0.667	0.556,1.0,1.0	-0.299
GSTO2	Chr10	+	104275128	104275334	104275225	104275334	104274684	104274949	2,1,1	0,2,0	0,2,0	3,13,2	0.000491434	0.00371508	1.0,0.232,1.0	0.0,0.085,0.0	0.716
TOPBP1	Chr3	-	133652462	133652629	133652462	133652547	133653344	133653524	76,82,92	0,5,0	71,91,77	5,6,3	0.0090108	0.0420892	1.0,0.914,1.0	0.902,0.907,0.943	0.054
ILK	Chr11	+	6604179	6604360	6604225	6604360	6603795	6603822	150236173	31,29,28	203156209	90,94,98	5.9619e-14	2.75324e-12	0.787,0.861,0.825	0.633,0.559,0.62	0.22
ILK	Chr11	+	6608693	6608967	6608883	6608967	6608393	6608489	191212167	14,13,23	296351322	0,0,0	0	0	0.872,0.891,0.784	1.0,1.0,1.0	-0.151
ILK	Chr11	+	6608693	6608967	6608883	6608967	6608693	6608790	23,11,6	202164133	4,10,0	356378359	3.36681e-08	7.24573e-07	0.054,0.032,0.022	0.006,0.013,0.0	0.03
MOV10	Chr1	+	112674737	112675049	112674847	112675049	112674673	112674729	17,15,8	10,5,5	5,6,10	10,26,12	0.000182047	0.00155406	0.494,0.633,0.479	0.223,0.117,0.324	0.314
MOV10	Chr1	+	112688327	112689138	112688934	112689138	112674847	112675049	16,7,11	20,24,18	8,3,2	38,69,29	1.01642e-06	1.55742e-05	0.286,0.127,0.234	0.095,0.021,0.033	0.166
MOV10	Chr1	+	112698637	112699561	112698714	112699561	112698286	112698478	10,12,8	30,27,26	15,5,1	53,47,61	0.00191019	0.0117076	0.18,0.227,0.169	0.157,0.066,0.011	0.114
HNRNPUL1	Chr19	+	41305645	41305867	41305675	41305867	41303971	41304261	36,51,45	191256162	23,30,27	197233242	0.000364157	0.00285571	0.136,0.142,0.188	0.089,0.097,0.085	0.065
ABCA7	Chr19	+	1057865	1058059	1057968	1058059	1057313	1057429	2,1,3	0,0,0	12,29,10	4,2,1	0.000296963	0.0023908	1.0,1.0,1.0	0.639,0.896,0.855	0.203
CEP95	Chr17	+	64517718	64519436	64519320	64519436	64514247	64514358	9,13,11	3,1,4	5,7,1	11,14,13	5.26134e-07	8.45119e-06	0.6,0.867,0.579	0.185,0.2,0.037	0.541
CEP95	Chr17	+	64517718	64519436	64519320	64519436	64516722	64516828	11,13,10	5,1,8	6,7,1	22,23,17	3.08615e-06	4.17132e-05	0.524,0.867,0.385	0.12,0.132,0.029	0.498
CEP95	Chr17	+	64537040	64537951	64537602	64537951	64537040	64537112	5,7,5	53,58,42	1,1,5	48,77,57	0.00819385	0.0390043	0.045,0.057,0.056	0.01,0.006,0.042	0.033
TRIM2	Chr4	+	153270334	153270519	153270337	153270519	153222242	153223039	0,0,2	4,6,0	8,10,6	0,4,4	0.00120534	0.00795187	0.0,0.0,1.0	1.0,0.71,0.595	-0.435
GBA2	Chr9	-	35741671	35741908	35741671	35741890	35743275	35743326	3,1,4	0,1,0	2,4,2	3,5,4	5.14934e-06	6.5979e-05	1.0,0.472,1.0	0.373,0.416,0.308	0.458
SLC25A45	Chr11	-	65380131	65380234	65380131	65380175	65380533	65380632	2,3,5	1,2,4	0,0,1	2,1,0	0.000503595	0.00377129	0.589,0.518,0.472	0.0,0.0,1.0	0.193
SLC25A45	Chr11	-	65380131	65380234	65380131	65380175	65381914	65382386	5,5,9	2,3,2	0,2,7	11,18,30	3.05085e-08	6.63013e-07	0.642,0.544,0.763	0.0,0.074,0.143	0.577
B4GALNT1	Chr12	-	57628121	57628397	57628121	57628262	57628712	57628903	9,12,10	25,22,20	0,3,1	17,38,42	2.91456e-09	7.54158e-08	0.159,0.222,0.208	0.0,0.04,0.012	0.179
NFKB2	Chr10	+	102395595	102395980	102395887	102395980	102395595	102395796	14,21,9	0,0,2	20,22,28	11,21,15	3.8399e-08	8.0553e-07	1.0,1.0,0.692	0.476,0.344,0.483	0.463
NFKB2	Chr10	+	102398384	102398864	102398738	102398864	102398384	102398523	12,3,12	52,40,56	6,2,8	126114146	1.20575e-05	0.000140918	0.103,0.036,0.097	0.023,0.009,0.027	0.059
NFKB2	Chr10	+	102402251	102402529	102402254	102402529	102402047	102402159	14,15,32	24,42,59	49,60,58	70,62,58	0.0053884	0.0275426	0.364,0.259,0.347	0.407,0.487,0.495	-0.14
USP40	Chr2	-	233529430	233529670	233529430	233529512	233533478	233533779	11,2,0	0,2,2	0,1,0	3,15,1	0.000424805	0.00327495	1.0,0.333,0.0	0.0,0.032,0.0	0.434
IMMT	Chr2	-	86171207	86171345	86171207	86171312	86173649	86173761	143132145	87110145	122,101,91	173206169	2.44208e-07	4.24462e-06	0.574,0.496,0.45	0.366,0.286,0.306	0.187
FAHD2B	Chr2	-	97091862	97091988	97091862	97091985	97094700	97094882	4,11,18	0,0,0	35,32,32	1,5,2	0.00535391	0.0274084	1.0,1.0,1.0	0.972,0.863,0.94	0.075
FMNL1	Chr17	+	45246209	45246604	45246504	45246604	45246209	45246330	9,14,13	0,1,0	2,6,6	5,8,3	4.52473e-10	1.3493e-08	1.0,0.875,1.0	0.167,0.273,0.5	0.645
TWNK	Chr10	+	100989643	100989884	100989705	100989884	100987535	100987613	65,54,59	0,0,0	90,101,64	9,1,0	0.00567505	0.0287208	1.0,1.0,1.0	0.876,0.986,1.0	0.046
NSUN6	Chr10	-	18642475	18642555	18642475	18642552	18648489	18648645	4,14,4	0,0,1	18,14,21	3,1,3	0.00602453	0.0301078	1.0,1.0,0.797	0.855,0.932,0.873	0.046
PRELID1	Chr5	+	177306421	177306959	177306454	177306959	177306097	177306176	145515281575	42,37,36	9871196997	0,0,25	4.53037e-08	9.24139e-07	0.966,0.971,0.973	1.0,1.0,0.97	-0.02
FOXJ3	Chr1	-	42278347	42278784	42278347	42278672	42311049	42311110	17,24,4	23,24,34	0,0,0	17,29,25	5.69039e-11	1.89206e-09	0.297,0.363,0.063	0.0,0.0,0.0	0.241
SULT1A2	Chr16	-	28595782	28596297	28595782	28595934	28596996	28597086	6,3,4	1,0,0	2,7,8	11,2,13	4.4862e-07	7.31206e-06	0.75,1.0,1.0	0.083,0.636,0.235	0.599
PPP3CB	Chr10	-	73446491	73446576	73446491	73446573	73467552	73467678	2,0,0	0,1,2	2,1,3	0,0,0	0.00128319	0.00840121	1.0,0.0,0.0	1.0,1.0,1.0	-0.667
ALKBH2	Chr12	-	109092506	109092937	109092506	109092787	109093246	109093631	174172146	27,18,25	119158127	47,61,51	5.26218e-09	1.28652e-07	0.763,0.827,0.745	0.559,0.564,0.555	0.219
IFNAR2	Chr21	+	33241839	33241977	33241885	33241977	33229894	33230216	23,22,20	12,2,8	1,11,9	2,21,11	0.000111015	0.00100579	0.594,0.894,0.656	0.276,0.286,0.385	0.399
EIF3B	Chr7	+	2380180	2380745	2380203	2380745	2379393	2379511	6,12,19	192224253	6,3,3	311333329	1.42641e-06	2.09395e-05	0.026,0.044,0.061	0.016,0.008,0.008	0.033
EIF3B	Chr7	+	2380180	2380745	2380278	2380745	2379393	2379511	164151158	114,124,81	167201178	155173201	0.00917732	0.0427076	0.465,0.423,0.541	0.394,0.412,0.348	0.092
EIF3B	Chr7	+	2380180	2380745	2380283	2380745	2379393	2379511	165154164	12,15,15	172204183	42,35,34	2.43794e-05	0.000260685	0.89,0.859,0.866	0.708,0.775,0.761	0.124
EIF3B	Chr7	+	2380180	2380745	2380414	2380745	2379393	2379511	245286302	97,114,75	271367383	23,25,39	0	0	0.558,0.556,0.668	0.855,0.88,0.831	-0.261
EIF3B	Chr7	+	2380203	2380745	2380283	2380745	2379393	2379511	351366398	12,15,15	477534509	42,35,34	0.00044389	0.00339295	0.95,0.941,0.945	0.881,0.908,0.907	0.047
EIF3B	Chr7	+	2380203	2380745	2380414	2380745	2379393	2379511	437509553	97,114,75	582700712	23,25,39	0	0	0.693,0.691,0.787	0.927,0.933,0.901	-0.197
EIF3B	Chr7	+	2380278	2380745	2380414	2380745	2379393	2379511	337388359	97,114,75	408503559	23,25,39	0	0	0.645,0.64,0.714	0.903,0.913,0.882	-0.233
EIF3B	Chr7	+	2380283	2380745	2380414	2380745	2379393	2379511	234276287	97,114,75	290362387	23,25,39	0	0	0.562,0.563,0.671	0.87,0.885,0.841	-0.267
NPR2	Chr9	+	35799617	35800157	35800021	35800157	35799617	35799731	7,6,2	3,2,9	0,0,0	5,1,9	2.71929e-07	4.66736e-06	0.538,0.6,0.1	0.0,0.0,0.0	0.413
HCFC1	ChrX	-	153952513	153953090	153952513	153952958	153953606	153953770	148150143	107,75,59	28,42,27	147101107	0	0	0.423,0.515,0.562	0.092,0.181,0.118	0.37
ABCF2	Chr7	-	151226304	151226531	151226304	151226500	151226856	151227030	20,22,16	8,6,0	7,11,3	16,19,19	3.63158e-08	7.76529e-07	0.674,0.752,1.0	0.266,0.324,0.116	0.573
ABCF2	Chr7	-	151226304	151226531	151226304	151226500	151227162	151227374	23,24,19	56,61,68	7,11,5	76,82,68	6.06523e-07	9.61702e-06	0.254,0.246,0.188	0.071,0.1,0.057	0.153
PLEKHA6	Chr1	-	204230412	204230589	204230412	204230586	204241374	204241481	7,2,0	9,3,10	27,16,13	6,14,14	0.00740478	0.0359429	0.433,0.395,0.0	0.815,0.528,0.477	-0.331
ZBTB44	Chr11	-	130238443	130238556	130238443	130238553	130239811	130239896	0,3,2	5,9,15	7,1,4	3,1,1	1.8829e-05	0.000207306	0.0,0.246,0.116	0.696,0.495,0.797	-0.542
ZBTB44	Chr11	-	130238443	130238607	130238443	130238553	130239811	130239896	87,78,89	5,9,15	52,44,79	3,1,1	0.000170334	0.0014655	0.927,0.864,0.813	0.927,0.97,0.983	-0.092
PPP6R3	Chr11	+	68587926	68588024	68587977	68588024	68583042	68583129	52,52,58	0,0,0	71,71,62	5,5,8	8.91923e-07	1.38258e-05	1.0,1.0,1.0	0.914,0.914,0.852	0.107
PPP6R3	Chr11	+	68587944	68588024	68587977	68588024	68583042	68583129	24,14,28	0,0,0	20,20,12	5,5,8	3.22408e-09	8.31014e-08	1.0,1.0,1.0	0.766,0.766,0.551	0.306
PPP6R3	Chr11	+	68613035	68615334	68613065	68615334	68609903	68610023	4,13,11	70,88,115	4,5,0	84,98,93	0.000784848	0.00549594	0.045,0.11,0.074	0.038,0.041,0.0	0.05
RACGAP1	Chr12	-	50016630	50016719	50016630	50016715	50025372	50025557	21,35,27	8,4,8	3,27,21	0,0,1	1.66994e-06	2.41941e-05	0.719,0.895,0.767	1.0,1.0,0.953	-0.191
PUSL1	Chr1	+	1310839	1311071	1310908	1311071	1310633	1310688	7,0,7	27,56,52	0,0,1	41,51,56	0.000116389	0.00104734	0.151,0.0,0.084	0.0,0.0,0.012	0.074
CIC	Chr19	+	42292565	42292859	42292568	42292859	42292299	42292466	20,18,29	1,0,2	28,34,24	2,9,2	0.00377415	0.0206229	0.951,1.0,0.934	0.932,0.787,0.922	0.081
SMARCA1	ChrX	-	129446754	129447301	129446754	129447233	129448301	129448443	5,1,1	16,2,15	12,7,4	5,0,3	1.27032e-05	0.000146916	0.177,0.256,0.044	0.622,1.0,0.478	-0.541
DNHD1	Chr11	+	6497584	6498961	6497770	6498961	6497584	6497667	3,5,3	0,2,2	1,3,0	2,5,5	0.00133173	0.00864845	1.0,0.556,0.429	0.2,0.231,0.0	0.518
TRAF7	Chr16	+	2165856	2165936	2165878	2165936	2163882	2164001	14,6,13	144172178	3,9,2	239269290	1.61508e-05	0.000183186	0.078,0.029,0.06	0.011,0.028,0.006	0.041
RNF44	Chr5	-	176530847	176531012	176530847	176530880	176531462	176531630	19,47,53	22,31,19	40,28,18	3,4,3	6.94732e-06	8.63545e-05	0.314,0.446,0.597	0.876,0.788,0.761	-0.356
RNF44	Chr5	-	176530847	176531021	176530847	176530880	176531462	176531630	51,82,97	22,31,19	83,71,59	3,4,3	2.05631e-09	5.49176e-08	0.544,0.576,0.724	0.934,0.901,0.91	-0.3
RNF44	Chr5	-	176532003	176532132	176532003	176532129	176532365	176532516	0,2,1	22,9,29	1,3,5	24,17,17	0.0105235	0.0476711	0.0,0.179,0.033	0.039,0.147,0.224	-0.066
RNF44	Chr5	-	176532003	176532193	176532003	176532132	176532365	176532516	43,50,71	0,2,0	23,20,54	1,3,5	0.000689963	0.00491248	1.0,0.947,1.0	0.942,0.825,0.885	0.098
ZDHHC16	Chr10	+	97455601	97455783	97455659	97455783	97454713	97454799	8,8,15	35,17,13	14,26,8	93,126,96	0.00171348	0.0106992	0.141,0.253,0.454	0.098,0.129,0.057	0.188
MMS19	Chr10	-	97468965	97469126	97468965	97469104	97469645	97469723	1,7,8	25,20,23	5,9,2	68,84,75	0.00834298	0.0395715	0.034,0.234,0.233	0.06,0.085,0.023	0.111
MMS19	Chr10	-	97468965	97469548	97468965	97469104	97469645	97469723	6,10,4	25,20,23	4,3,0	68,84,75	1.77749e-07	3.16051e-06	0.107,0.2,0.08	0.029,0.018,0.0	0.113
MMS19	Chr10	-	97468965	97469548	97468965	97469126	97469645	97469723	7,9,2	1,6,5	0,3,0	1,9,2	0.000822238	0.00571172	0.778,0.429,0.167	0.0,0.143,0.0	0.41
PCNX1	Chr14	+	71012984	71013202	71012999	71013202	71011491	71011549	15,16,23	1,0,0	19,18,31	1,8,5	1.75623e-05	0.000195955	0.932,1.0,1.0	0.945,0.672,0.849	0.155
FAM102A	Chr9	-	127950422	127950714	127950422	127950539	127953574	127953604	13,11,14	78,94,45	0,2,0	78,80,89	1.385e-10	4.51482e-09	0.077,0.055,0.135	0.0,0.012,0.0	0.085
RASSF7	Chr11	+	563188	564025	563557	564025	563188	563317	39,62,63	2,6,6	40,24,52	9,13,14	0.00015288	0.00133946	0.907,0.838,0.84	0.69,0.48,0.65	0.255
LYPLA2	Chr1	+	23792551	23792760	23792656	23792760	23791155	23791250	29,26,37	130199170	1,5,11	248259249	0	0	0.116,0.071,0.113	0.002,0.011,0.025	0.087
LYPLA2	Chr1	+	23793859	23794136	23794062	23794136	23793704	23793752	87103112	10,11,4	141118143	2,2,0	1.96552e-07	3.46704e-06	0.813,0.824,0.933	0.972,0.967,1.0	-0.123
LYPLA2	Chr1	+	23793859	23794136	23794062	23794136	23793859	23793930	27,33,44	85,77,84	5,15,3	149175205	0	0	0.137,0.176,0.208	0.017,0.041,0.007	0.152
LYPLA2	Chr1	+	23794426	23795539	23794681	23795539	23794426	23794600	43,41,48	47,63,43	8,15,22	98140112	0	0	0.314,0.246,0.358	0.039,0.051,0.089	0.246
TGFBR3L	Chr19	+	7918828	7919097	7918916	7919097	7918056	7918129	0,8,6	18,10,8	5,6,2	44,53,49	0.0093754	0.043472	0.0,0.335,0.32	0.067,0.066,0.025	0.166
CALHM2	Chr10	-	103449399	103450800	103449399	103450099	103451082	103451285	10,16,7	54,79,52	28,24,27	44,49,24	2.7945e-07	4.76499e-06	0.085,0.092,0.063	0.241,0.197,0.36	-0.186
SNRNP70	Chr19	+	49107794	49108613	49107821	49108613	49107624	49107712	435438421	96,113,86	238329272	58115101	0.00692396	0.0339107	0.793,0.766,0.806	0.776,0.708,0.695	0.062
KIRREL1	Chr1	+	158089453	158089628	158089501	158089628	158088326	158088454	78,60,141	24,27,32	49,98,58	32,60,42	0.000195455	0.00165788	0.711,0.627,0.769	0.537,0.553,0.511	0.169
NFYC	Chr1	+	40770396	40771603	40770711	40771603	40769355	40769415	39,62,64	6,12,25	37,54,60	0,0,6	2.56833e-06	3.5361e-05	0.765,0.721,0.561	1.0,1.0,0.833	-0.262
NFYC	Chr1	+	40770708	40771603	40770711	40771603	40769355	40769415	106144162	6,12,25	110,96,92	0,0,6	1.16953e-06	1.76758e-05	0.945,0.922,0.864	1.0,1.0,0.938	-0.069
ARL16	Chr17	-	81682033	81682675	81682033	81682149	81683535	81683594	1,3,7	16,13,31	17,10,10	13,33,3	0.00071677	0.00508158	0.03,0.103,0.101	0.395,0.132,0.625	-0.306
TNFAIP2	Chr14	+	103135218	103137439	103135808	103137439	103135218	103135351	195181184	53,37,48	118130177	80,100,60	8.14795e-05	0.000780568	0.648,0.71,0.657	0.424,0.394,0.596	0.2
AKR1A1	Chr1	+	45550782	45551155	45550965	45551155	45550782	45550876	69112136	0,2,1	149182118	18,13,17	1.94774e-10	6.25724e-09	1.0,0.966,0.986	0.805,0.875,0.776	0.165
TMEM147	Chr19	+	35545599	35545957	35545887	35545957	35545599	35545816	29,26,17	131204171	10,14,18	167306229	4.73947e-05	0.000478262	0.1,0.06,0.047	0.029,0.022,0.038	0.039
CASP8	Chr2	+	201266460	201266791	201266486	201266791	201234015	201234112	11,12,6	0,4,4	11,4,15	0,0,0	3.52903e-05	0.000364411	1.0,0.719,0.561	1.0,1.0,1.0	-0.24
DDX39B	Chr6	-	31540321	31540664	31540321	31540534	31541949	31542475	658805776	78,76,90	616730713	148234181	1.88738e-15	1.05471e-13	0.818,0.85,0.822	0.69,0.625,0.678	0.166
MAPKAPK5	Chr12	+	111870270	111871180	111871084	111871180	111867571	111867669	86,81,93	4,1,4	11,17,22	0,5,6	0.00401565	0.0217814	0.915,0.976,0.921	1.0,0.63,0.647	0.178
MAPKAPK5	Chr12	+	111870270	111871180	111871084	111871180	111870270	111870360	81,66,77	39,63,53	2,3,1	128200198	0	0	0.509,0.344,0.421	0.008,0.007,0.003	0.419
FUOM	Chr10	-	133355737	133355844	133355737	133355811	133356639	133356738	2,0,0	30,21,27	6,20,7	41,64,60	1.86624e-06	2.68046e-05	0.052,0.0,0.0	0.107,0.204,0.087	-0.115
RNH1	Chr11	-	502061	502249	502061	502181	504823	505001	269294297	45,41,35	119172193	103132124	0	0	0.804,0.831,0.854	0.442,0.472,0.517	0.353
RNH1	Chr11	-	502061	502249	502061	502181	506608	506821	178222243	16,36,23	133185229	80123111	0	0	0.884,0.809,0.879	0.533,0.508,0.586	0.315
RNH1	Chr11	-	502061	502249	502061	502181	507112	507283	582662690	58,80,66	340402394	128116152	0	0	0.873,0.85,0.878	0.646,0.704,0.64	0.204
RIPOR1	Chr16	+	67539845	67539899	67539849	67539899	67539727	67539751	36,67,47	3,3,8	97117106	2,4,0	0.000598346	0.00440155	0.921,0.956,0.851	0.979,0.966,1.0	-0.072
CTC1	Chr17	-	8236057	8236346	8236057	8236342	8237374	8237519	4,3,0	10,12,23	0,1,0	7,25,29	0.00231271	0.0138554	0.28,0.196,0.0	0.0,0.037,0.0	0.146
C1orf109	Chr1	-	37683318	37683441	37683318	37683437	37686272	37686452	4,9,5	80,83,47	29,21,18	67,73,50	5.33209e-08	1.07125e-06	0.046,0.096,0.094	0.297,0.219,0.26	-0.18
PNPLA2	Chr11	+	823693	824130	823997	824130	823693	823855	13,39,16	207245167	3,17,28	337364380	1.90159e-05	0.000207986	0.03,0.074,0.046	0.004,0.023,0.036	0.029
AMDHD2	Chr16	+	2528451	2528718	2528649	2528718	2528451	2528559	52,62,52	11,10,7	39,27,37	42,36,43	2.22045e-16	1.30672e-14	0.703,0.756,0.788	0.317,0.273,0.301	0.452
CCDC24	Chr1	+	43993803	43993964	43993886	43993964	43992522	43992639	2,8,2	0,0,0	3,4,4	0,3,2	0.0017348	0.0108019	1.0,1.0,1.0	1.0,0.461,0.562	0.326
CCDC24	Chr1	+	43993803	43993964	43993889	43993964	43992522	43992639	2,10,3	2,0,0	3,4,4	6,2,2	0.000532219	0.00394566	0.388,1.0,1.0	0.241,0.559,0.559	0.343
CCDC24	Chr1	+	43993886	43993964	43993889	43993964	43992522	43992639	0,2,1	2,0,0	0,3,2	6,2,2	0.00800518	0.0382431	0.0,1.0,1.0	0.0,0.595,0.495	0.303
AKIP1	Chr11	+	8917286	8920079	8919336	8920079	8914825	8914930	64,28,49	75,60,65	146166162	0,5,2	0	0	0.299,0.189,0.274	1.0,0.943,0.976	-0.719
CLSTN3	Chr12	+	7131354	7133146	7133023	7133146	7130370	7130712	14,22,10	25,24,30	28,33,34	25,25,21	0.00187973	0.0115743	0.219,0.314,0.143	0.359,0.398,0.447	-0.176
STIL	Chr1	-	47262902	47263113	47262902	47263062	47269634	47269866	41,37,49	5,10,5	27,57,52	37,42,17	4.89793e-05	0.000493503	0.859,0.734,0.88	0.352,0.503,0.695	0.308
STIL	Chr1	-	47262902	47263116	47262902	47263062	47269634	47269866	41,32,64	5,10,5	21,56,35	37,42,17	2.06027e-06	2.91507e-05	0.858,0.701,0.904	0.294,0.495,0.602	0.357
PRPF38A	Chr1	+	52414740	52414859	52414761	52414859	52413878	52413991	3,2,2	95,91,88	1,0,2	0,2,0	0.00476438	0.0249473	0.027,0.019,0.02	1.0,0.0,1.0	-0.645
EMP1	Chr12	+	13213478	13213821	13213680	13213821	13213478	13213575	3,12,9	87,71,57	0,0,1	96,74,64	1.88265e-06	2.6982e-05	0.017,0.078,0.073	0.0,0.0,0.008	0.053
SCNN1A	Chr12	-	6374367	6375224	6374367	6374837	6375504	6375739	2,5,2	0,0,2	0,0,8	1,7,3	0.000141238	0.00124567	1.0,1.0,0.333	0.0,0.0,0.571	0.587
TMCC1	Chr3	-	129880308	129880562	129880308	129880559	129893493	129893603	0,0,0	11,8,12	8,8,5	14,35,25	4.33171e-07	7.09505e-06	0.0,0.0,0.0	0.359,0.183,0.164	-0.235
PML	Chr15	+	74034477	74036394	74035171	74036394	74034477	74034530	26,29,61	52,51,46	5,6,14	35,38,17	0.00337403	0.0188075	0.2,0.221,0.399	0.067,0.073,0.292	0.129
TUBG1	Chr17	+	42613848	42614412	42614259	42614412	42613848	42613998	34,21,26	252195228	5,9,5	295341340	3.25295e-14	1.5906e-12	0.063,0.051,0.054	0.008,0.013,0.007	0.047
QKI	Chr6	+	163563419	163563719	163563443	163563719	163561981	163562069	113137115	6,14,5	132181140	16,21,22	0.00650951	0.0322565	0.942,0.894,0.952	0.877,0.881,0.846	0.061
QKI	Chr6	+	163564666	163570145	163566720	163570145	163563443	163563719	15,18,16	63,61,61	5,13,4	129106100	2.19573e-07	3.85332e-06	0.106,0.129,0.116	0.019,0.058,0.02	0.085
SHOX2	Chr3	-	158096010	158098320	158096010	158098284	158099859	158099948	0,2,3	5,8,13	7,3,5	6,8,6	0.00557235	0.0283304	0.0,0.168,0.157	0.484,0.232,0.402	-0.264
ARFIP2	Chr11	-	6479139	6479357	6479139	6479258	6479971	6480068	32,48,50	263258252	23,13,12	204230186	2.43726e-05	0.000260685	0.068,0.101,0.107	0.063,0.033,0.037	0.048
ARFIP2	Chr11	-	6480322	6480463	6480322	6480423	6481230	6481479	233261238	43,78,76	137212143	48,92,83	0.00132602	0.008632	0.81,0.725,0.712	0.692,0.645,0.576	0.111
REX1BD	Chr19	+	18588994	18589683	18589412	18589683	18588994	18589077	34,25,35	21,14,25	24,57,14	75,82,71	1.60857e-08	3.67595e-07	0.447,0.472,0.412	0.138,0.258,0.09	0.282
REX1BD	Chr19	+	18588994	18589683	18589478	18589683	18588994	18589077	43,40,75	9,8,5	52,84,59	20,25,37	0.000484458	0.00367349	0.705,0.714,0.882	0.565,0.627,0.444	0.222
BUD31	Chr7	+	99410033	99410169	99410036	99410169	99408979	99409245	192237229	9,13,30	89,138,82	2,0,2	4.12345e-07	6.78736e-06	0.954,0.947,0.882	0.978,1.0,0.976	-0.057
MUS81	Chr11	+	65860400	65860888	65860674	65860888	65860243	65860332	24,23,14	0,0,0	40,45,61	0,5,3	0.00165742	0.0103784	1.0,1.0,1.0	1.0,0.818,0.91	0.091
TMEM218	Chr11	-	125102131	125102351	125102131	125102317	125102636	125102809	0,0,0	6,1,2	1,4,5	8,27,13	0.000104629	0.000954434	0.0,0.0,0.0	0.092,0.108,0.238	-0.146
TMEM218	Chr11	-	125102131	125102351	125102131	125102317	125102733	125102809	0,0,1	10,1,3	1,6,2	28,17,32	0.00830711	0.0394659	0.0,0.0,0.213	0.028,0.223,0.048	-0.029
[truncated: 517 more rows]

## Sheet: A5SS
Splicing Events Affected by SmD2 Knockdown in rMAT Analysis — Alternative 5' Splice Site (A5SS). two-sided likelihood ratio tests.
[truncated: 1,415 more rows]

[truncated: 3 more sheets: MXE, RI, SE]
