# Supplementary material for: Acetylation-dependent regulation of core spliceosome modulates hepatocellular carcinoma cassette exons and sensitivity to PARP inhibitors
Source: Nat Commun. 2024 Jun 18;15:5209. doi: 10.1038/s41467-024-49573-7 (PMC11189467; doi:10.1038/s41467-024-49573-7)
Supplement: Supplementary file 4 — Supplementary Data 2 [file 41467_2024_49573_MOESM4_ESM.xlsx]

## Sheet: Sheet1
Supplementary Table 4. Proteomic Analysis of Proteins Potentially Binding to SmD2
	ProteinID	ProteinName	GeneName	Score
1	B0YJC4	Vimentin	VIM	704.11
2	P02768	Albumin	ALB	463.95
3	P14923	Junction plakoglobin	JUP	421.63
4	Q6N097	Uncharacterized protein DKFZp686H20196	DKFZp686H20196	313.46
5	Q1KLZ0	HCG15971, isoform CRA_a	PS1TP5BP1	240.27
6	P31944	Caspase-14	CASP14	218.69
7	P61626	Lysozyme	LYZ	203.51
8	P01040	Cystatin-A	CSTA	189.34
9	P16403	Histone H1.2	H1-2	185.58
10	H7BYC8	Cytoplasmic dynein 2 light intermediate chain 1	DYNC2LI1	175.94
11	V9HVZ4	Glyceraldehyde-3-phosphate dehydrogenase	HEL-S-162eP	174.88
12	P36956	Sterol regulatory element-binding protein 1	SRBP1	168.83
13	Q5QNW6	Histone H2B type 2-F	H2BC18	145.34
14	P32119	Peroxiredoxin-2	PRDX2	139.93
15	Q13162	Peroxiredoxin-4	PRDX4	137.35
16	H3BQK9	Microtubule-actin cross-linking factor 1, isoforms 1/2/3/5	MACF1	135.22
17	Q08188	Protein-glutamine gamma-glutamyltransferase E	TGM3	133.78
18	I0B0K6	Truncated profilaggrin	FLG	117.66
19	P62316	Small nuclear ribonucleoprotein Sm D2	SNRPD2	115.29
20	P22735	Protein-glutamine gamma-glutamyltransferase K	TGM1	103.42
21	P04040	Catalase	CAT	100.58
22	E9PDH4	1-phosphatidylinositol 3-phosphate 5-kinase	PIKFYVE	99.49
23	Q9NZT1	Calmodulin-like protein 5	CALML5	99.08
24	O75223	Gamma-glutamylcyclotransferase	GGCT	95.02
25	B7Z631	cDNA FLJ60855		93.64
26	B2R4R0	Histone H4	HIST1H4J	93.17
27	Q96JB1	Dynein axonemal heavy chain 8	DNAH8	91.01
28	P17096	High mobility group protein HMG-I/HMG-Y	HMGA1	86.72
29	Q13867	Bleomycin hydrolase	BLMH	76.7
30	P07477	Trypsin-1	PRSS1	72.81
31	E9PHM6	Dystonin	DST	70.69
32	P60174	Triosephosphate isomerase	TPI1	70.39
33	Q68DQ2	Very large A-kinase anchor protein	CRYBG3	66.63
34	P68104	Elongation factor 1-alpha 1	EEF1A1	64.98
35	A0A1B0GTH6	Casein kinase II subunit alpha'-interacting protein	CSNKA2IP	64.27
36	P30304	M-phase inducer phosphatase 1	CDC25A	61.17
37	P19447	General transcription and DNA repair factor IIH helicase subunit XPB	ERCC3	58.79
38	Q5THR3	EF-hand calcium-binding domain-containing protein 6	EFCAB6	57.82
39	E9PRM5	Protein BTG4	BTG4	57.49
40	A0A024R914	Centrosomal protein 350kDa, isoform CRA_a	CEP350	54.5
41	A0A6Q8JR05	Protocadherin Fat 4	FAT4	53.86
42	H0Y767	Myotubularin-related protein 13	SBF2	52.96
43	F4MHR1	Ubiquitously transcribed tetratricopeptide repeat protein Y-linked transcript variant 83	UTY	52.45
44	A0A1X8XL64	Histone H3	H3F3AP6	52.37
45	A0A024RAS2	Histone H2A	H2AFJ	50.86
46	Q969F2	Protein naked cuticle homolog 2	NKD2	50.7
47	A0A1B0GVD5	Cathepsin D	CTSD	50.04
48	Q68DL7	Uncharacterized protein C18orf63	C18orf63	49.43
49	C9JEV0	Zinc-alpha-2-glycoprotein	AZGP1	49.36
50	H0Y7Y5	Protein MROH8	MROH8	48.79
51	Q6ZWB6	BTB/POZ domain-containing protein KCTD8	KCTD8	48.33
52	F5H415	Multiple C2 and transmembrane domain-containing protein 2	MCTP2	48.27
53	P18206	Vinculin	VCL	46.67
54	Q9ULT8	E3 ubiquitin-protein ligase HECTD1	HECTD1	46.67
55	Q9NPA1	Calcium-activated potassium channel subunit beta-3	KCNMB3	46.45
56	Q8WZ42	Titin	TTN	46.28
57	F5H4R1	Mitogen-activated protein kinase kinase kinase 4	MAP3K4	45.94
58	F8W059	Protein unc-13 homolog A	UNC13A	45.07
59	D3DRX6	Kinesin-like protein	KIF5B	44.3
60	Q86UP2	Kinectin	KTN1	43.96
61	O43196	MutS protein homolog 5	MSH5	43.81
62	B4DQG2	cDNA FLJ55390, highly similar to Ran-binding protein 17		43.66
63	A0A0J9YWI3	FERM domain-containing protein 4A	FRMD4A	42.82
64	F8W9V1	Succinate dehydrogenase assembly factor 3, mitochondrial	SDHAF3	42.43
65	B3KRD0	cDNA FLJ34045 fis, clone FCBBF2007095, highly similar to AT-hook-containing transcription factor 1		42.22
66	A0A1W2PS58	Glial fibrillary acidic protein	GFAP	42
67	O95359	Transforming acidic coiled-coil-containing protein 2	TACC2	41.62
68	A0A590UJ01	Serine/threonine-protein kinase ATR	ATR	41.4
69	Q9UI82	HCG15403		40.49
70	E7EVJ4	Double-stranded RNA-binding protein Staufen homolog 2	STAU2	40.4
71	E9PD24	14-3-3 protein zeta/delta	YWHAZ	39.85
72	A0A5C2GRU1	IG c224_light_IGKV4-1_IGKJ1		39.33
73	Q96A26	Protein FAM162A	FAM162A	38.97
74	Q96NL6	Sodium channel and clathrin linker 1	SCLT1	38.04
75	Q6JLA7	Mitochondrial DNA polymerase gamma	POLG	36.14
76	E5RHH3	Lysyl oxidase homolog 2	LOXL2	35.36
77	Q8N4C6	Ninein	NIN	35.12
78	Q6EZE9	Defensin, alpha 3, neutrophil-specific	DEFA3	35.01
79	H0YJC6	Inositol 1,4,5-triphosphate receptor-associated 2	IRAG2	34.87
80	H0Y403	Juxtaposed with another zinc finger protein 1	JAZF1	34.86
81	A0A286YFG8	Arf-GAP with SH3 domain, ANK repeat and PH domain-containing protein 2	ASAP2	34.72
82	P37837	Transaldolase	TALDO1	34.39
83	Q59FA2	Serine/arginine-rich splicing factor 1	SRSF1	34.39
84	P25786	HUMAN Proteasome subunit alpha type-1	PSMA1	34.33
85	A0A087WX99	Cadherin-4	CDH4	34.17
86	A0A2R8YFG2	Nicotinamide-nucleotide adenylyltransferase	NMNAT3	33.9
87	P63173	60S ribosomal protein L38	RPL38	33.83
88	B4DM61	cDNA FLJ60692, highly similar to Nuclear pore complex protein Nup205		33.81
89	A0A1C9HIK4	Erythroblast membrane-associated protein	ERMAP	33.61
90	A0A5C2GTP8	IG c668_light_IGKV4-1_IGKJ1		32.87
91	B7Z4L8	cDNA FLJ60303, highly similar to Protein kinase C-binding protein NELL2		32.81
92	A1ECB1	Homeobox protein NK-2 homolog E	NKX2-5	32.68
93	A0A087X0F5	Paraplegin	SPG7	32.54
94	Q8NCJ3	cDNA FLJ90220 fis, clone MAMMA1003126, moderately similar to Human Hpast (HPAST) mRNA		32.4
95	O75762	Transient receptor potential cation channel subfamily A member 1	TRPA1	32.35
96	Q8IZD9	Dedicator of cytokinesis protein 3	DOCK3	31.98
97	B4E0E1	Poly [ADP-ribose] polymerase 1	PARP1	31.95
98	Q9UBN7	Uncharacterized protein DKFZp566E044	DKFZp566E044	31.87
99	P28799	Progranulin	GRN	31.36
100	A0A087X202	Eukaryotic translation initiation factor 2D	EIF2D	31.21
101	Q17RV3	Non-specific serine/threonine protein kinase	LRRK2	30.95
102	D3DVC4	Nestin, isoform CRA_c	NES	30.75
103	H0Y9I5	Protocadherin-1	PCDH1	30.7
104	H0UI11	Dopey family member 1, isoform CRA_a	DOPEY1	30.62
105	A0A024R520	Synaptotagmin VII, isoform CRA_b	SYT7	30.57
106	E9PF59	Dipeptidyl aminopeptidase-like protein 6	DPP6	30.35
107	Q9NUD7	Uncharacterized protein C20orf96	C20orf96	30.35
108	B4E2D3	cDNA FLJ54237, highly similar to Nucleoporin 50 kDa		30.25
109	Q7LDG7	RAS guanyl-releasing protein 2	RASGRP2	30.11
110	A4D2J0	SNARE protein Ykt6	YKT6	29.99
111	A0A087X055	Ras-responsive element-binding protein 1	RREB1	29.83
112	A0A140VK45	Proteasome subunit beta		29.79
113	Q17R55	Protein FAM187B	FAM187B	29.46
114	A0A5C2GIN2	IG c587_heavy_IGHV4-59B_IGHD3-10_IGHJ3		29.45
115	Q9NX78	Transmembrane protein 260	TMEM260	29.35
116	B3KWL5	cDNA FLJ43270 fis, clone KIDNE2002252, weakly similar to Drosophila melanogaster BcDNA.GH09358 (BcDNA.GH09358) mRNA		29.06
117	Q9H6B4	CXADR-like membrane protein	CLMP	28.93
118	I3L3L1	ADP-ribosylation factor-like protein 17	ARL17B	28.93
119	B4DUY0	cDNA FLJ60352, highly similar to Glutaryl-CoA dehydrogenase, mitochondrial		28.89
120	C9JIJ7	Ankyrin repeat domain-containing protein 7	ANKRD7	28.86
121	O60879	Protein diaphanous homolog 2	DIAPH2	28.67
122	A0A0G2JII1	HLA class II histocompatibility antigen, DP beta 1 chain	HLA-DPB1	28.38
123	A0A2R8Y4B4	Complement decay-accelerating factor	CD55	28.38
124	H7BY35	Ryanodine receptor 2	RYR2	28.36
125	H3BTA3	E3 ubiquitin-protein ligase CHIP	STUB1	28.32
126	A0A5F9ZH52	Rho guanine nucleotide exchange factor 35	ARHGEF35	28.28
127	A0AVK6	Transcription factor E2F8	E2F8	28.11
128	U5NNF6	ABO glycosyltransferase	ABO	28.01
129	Q6P1L5	Protein FAM117B	FAM117B	27.94
130	B4DFR2	cDNA FLJ59194, moderately similar to Dynein light chain 2A, cytoplasmic		27.84
131	Q8NAQ8	Putative uncharacterized protein FLJ34945		27.76
132	Q96PX1	E3 ubiquitin ligase RNF157	RNF157	27.64
133	A0A5C2GBK5	IGH + IGL c646_heavy_IGHV1-69_IGHD1-7_IGHJ6		27.63
134	B4DEA1	Alcohol dehydrogenase iron-containing protein 1		27.5
135	A8K9U4	cDNA FLJ77205, highly similar to Homo sapiens hect domain and RLD 4 (HERC4), transcript variant 2, mRNA		27.41
136	F8W6C1	Spectrin beta chain, non-erythrocytic 1	SPTBN1	27.27
137	Q5HCH8	Uncharacterized protein DKFZp686A08248	DKFZp686A08248	27.27
138	B7ZKR9	DNA-directed RNA polymerase subunit	POLR1A	27.25
139	B4DXT9	cDNA FLJ53852		27.06
140	Q86W03	Squamous cell carcinoma antigen 2	SERPINB4	26.93
141	B4E1W4	cDNA FLJ55383		26.86
142	Q9H6W9	cDNA: FLJ21785 fis, clone HEP00324		26.83
143	H0Y8N8	Rap guanine nucleotide exchange factor 2	RAPGEF2	26.81
144	A2RUR9	Coiled-coil domain-containing protein 144A	CCDC144A	26.73
145	H0YGE0	Parkin coregulated gene protein	PACRG	26.69
146	B5MEG9	Microtubule-associated protein 4	MAP4	26.57
147	Q9H1J7	Protein Wnt-5b	WNT5B	26.55
148	Q76FK4	Nucleolar protein 8	NOL8	26.55
149	Q6ZU65	Ubinuclein-2	UBN2	26.51
150	H7C201	Glutaminase	GLS	26.45
151	F8VUA7	Oxysterol-binding protein	OSBPL8	26.43
152	B4DRK5	cDNA FLJ59584, highly similar to Mitochondrial-processing peptidase alpha subunit, mitochondrial		26.36
153	Q9BVK8	Transmembrane protein 147	TMEM147	26.33
154	H3BM79	AKT-interacting protein	AKTIP	26.31
155	Q53G61	Small nuclear ribonucleoprotein polypeptide A	SNRPA	26.28
156	B4DYM8	cDNA FLJ60373, highly similar to Zinc finger CCCH domain-containing protein11A		26.25
157	A0A087WZG6	Partitioning defective 3 homolog B	PARD3B	26.21
158	O43237	Cytoplasmic dynein 1 light intermediate chain 2	DYNC1LI2	26.07
159	Q9BVL4	Protein adenylyltransferase SelO, mitochondrial	SELENOO	25.97
160	Q2NLD5	Potassium voltage-gated channel subfamily B member 1	KCNB1	25.93
161	P31995	Low affinity immunoglobulin gamma Fc region receptor II-c	FCGR2C	25.91
162	B1APR7	Eyes absent homolog	EYA3	25.88
163	A0A087X2A7	Protein FAM184A	FAM184A	25.84
164	H0YBF3	E3 ubiquitin-protein ligase TRIM35	TRIM35	25.83
165	H0Y448	Cortactin-binding protein 2	CTTNBP2	25.76
166	O43491	Band 4.1-like protein 2	EPB41L2	25.71
167	Q9P104	Docking protein 5	DOK5	25.67
168	J3QRJ6	ATP-dependent RNA helicase DDX25	DDX25	25.65
169	P0DKX0	Zinc finger protein 728	ZNF728	25.62
170	A0A087WX71	ESF1 homolog	ESF1	25.6
171	Q6ZQN2	cDNA FLJ46846 fis, clone UTERU3004635, moderately similar to Neuroblast differentiation associated protein AHNAK		25.59
172	P05160	Coagulation factor XIII B chain	F13B	25.55
173	Q5THJ4	Vacuolar protein sorting-associated protein 13D	VPS13D	25.47
174	Q07941	STK kinase		25.31
175	A0A6Q8PF80	Prelamin-A/C	LMNA	25.27
176	A8K9K0	Non-specific serine/threonine protein kinase		25.26
177	Q6ZNV4	cDNA FLJ27061 fis, clone SPL00925		25.21
178	A0A0A0MQV9	Histone-lysine N-methyltransferase SETD1B	SETD1B	25.09
179	A0A1B0GXI6	Vacuolar protein sorting-associated protein 45	VPS45	25.07
180	A8K169	Protein-tyrosine-phosphatase		25.01
181	Q9H3B4	HCG2014696		25
182	Q13166	CATR tumorigenic conversion 1 protein	CATR1	24.98
183	B4DRA4	Protein CUSTOS		24.98
184	H0YHP1	Fatty acyl-CoA reductase 2	FAR2	24.95
185	M0R1Y6	Orphan sodium- and chloride-dependent neurotransmitter transporter NTT5	SLC6A16	24.87
186	Q6RAS0	Microcephalin	MCPH1	24.87
187	A0A0C4DGA6	Helicase-like transcription factor	HLTF	24.84
188	Q9H4M9	EH domain-containing protein 1	EHD1	24.82
189	Q8IYT2	Cap-specific mRNA (nucleoside-2'-O-)-methyltransferase 2	CMTR2	24.69
190	A0A5C2GXF2	IG c318_light_IGKV1-5_IGKJ2		24.66
191	B4E186	cDNA FLJ56834		24.52
192	Q96SD1	Protein artemis	DCLRE1C	24.49
193	B1APH0	Zinc finger protein basonuclin-2	BNC2	24.45
194	A0A024R7S3	Clathrin light chain	CLTB	24.4
195	B4DRY1	cDNA FLJ54428, highly similar to SLIT and NTRK-like protein 1		24.36
196	Q71SV8	Crn-related protein kim1		24.34
197	A0ZT99	HCG1641087	TSSK2	24.32
198	B3KSQ7	Drebrin 1, isoform CRA_d	DBN1	24.32
199	B7Z232	cDNA FLJ59496, highly similar to Beta-chimaerin		24.28
200	G3V5V8	Spermatogenesis-associated protein 7	SPATA7	24.26
201	Q7Z478	ATP-dependent RNA helicase DHX29	DHX29	24.22
202	Q6ZP57	cDNA FLJ26472 fis, clone KDN04506		24.2
203	Q09472	Histone acetyltransferase p300	EP300	24.18
204	C9JA05	Immunoglobulin J chain	JCHAIN	24.14
205	A0A1Y0BRN3	Unconventional myosin-6	MYO6	24.12
206	R4GMM1	MICOS10-NBL1 readthrough	MICOS10-NBL1	24.12
207	B2RU27	Testis expressed 15	TEX15	24.04
208	A0A090N8Q0	Ether-a-go-go-related gene potassium channel 1	KCNH2	24.01
209	V9GZZ7	Uncharacterized protein		23.98
210	Q8IZ52	Chondroitin sulfate synthase 2	CHPF	23.96
211	B4DMB1	cDNA FLJ53358, highly similar to Heterogeneous nuclear ribonucleoprotein R		23.95
212	B4DXE4	cDNA FLJ60038, highly similar to Homo sapiens B-cell scaffold protein with ankyrin repeats 1 (BANK1), mRNA		23.92
213	A0A1B0GVM2	TRPM8 channel-associated factor 2C	TCAF2C	23.91
214	Q9NR12	PDZ and LIM domain protein 7	PDLIM7	23.88
215	A0A2R8YF89	ATP-dependent RNA helicase DDX3X	DDX3X	23.86
216	F5H2I0	Pre-mRNA-processing factor 19	PRPF19	23.85
217	Q14210	Lymphocyte antigen 6D	LY6D	23.82
218	A0A087WZX2	Complex I-B17	NDUFB6	23.76
219	A0A090N900	Ras homolog enriched in brain	RHEB	23.74
220	B4DSB6	cDNA FLJ51292, highly similar to Protocadherin beta 6		23.73
221	S4R327	DNA excision repair protein ERCC-6-like 2	ERCC6L2	23.63
222	B4E278	cDNA FLJ55571, highly similar to Sad1/unc-84 protein-like 1		23.63
223	O14777	Kinetochore protein NDC80 homolog	NDC80	23.62
224	H0YFA1	Protein FAM186A	FAM186A	23.6
225	Q9BV00	LMOD1 protein	LMOD1	23.59
226	B3KY45	cDNA FLJ46818 fis, clone TRACH3038399, highly similar to Eukaryotic translation initiation factor2-alpha kinase 3		23.55
227	B4DF54	cDNA FLJ60235, highly similar to Zinc finger protein 638		23.54
228	F4MHD9	Ubiquitously transcribed tetratricopeptide repeat protein Y-linked transcript variant 269	UTY	23.53
229	Q19UI3	Christmas factor	F9	23.51
230	R4GNH6	Ciliogenesis and planar polarity effector 1	CPLN1	23.48
231	A0A5C2GJG7	IGH + IGL c147_light_IGKV2-24_IGKJ1		23.43
232	Q8NA03	Fibrous sheath-interacting protein 1	FSIP1	23.39
233	Q7Z2R5	MSTP133	MST133	23.38
234	A0A3B3ITT5	60S ribosomal protein L29	RPL29	23.34
235	H0Y815	THO complex subunit 2	THOC2	23.29
236	G3V536	Brain-enriched guanylate kinase-associated protein	BEGAIN	23.28
237	Q12844	Breakpoint cluster region protein	BCR	23.23
238	A8K8B2	cDNA FLJ78127, highly similar to Homo sapiens SFRS protein kinase 1 (SRPK1), mRNA		23.21
239	Q5FYB0	Arylsulfatase J	ARSJ	23.2
240	Q9HBA0	Transient receptor potential cation channel subfamily V member 4	TRPV4	23.16
241	Q5JW71	Gap junction protein	GJA4	23.14
242	J3QRM6	Netrin receptor DCC	DCC	23.14
243	Q5H9J7	Protein BEX5	BEX5	23.14
244	A0A024R207	Paralemmin, isoform CRA_b	PALM	23.12
245	Q6WRI0	Immunoglobulin superfamily member 10	IGSF10	23.07
246	A0A024R471	COP9 constitutive photomorphogenic homolog subunit 7B (Arabidopsis), isoform CRA_b	COPS7B	22.99
247	Q86Y33	Cell division cycle protein 20 homolog B	CDC20B	22.99
248	Q9Y4F5	Centrosomal protein of 170 kDa protein B	CEP170B	22.98
249	P0C860	Putative male-specific lethal-3 protein-like 2	MSL3P1	22.95
250	Q9HCG4	KIAA1608 protein	KIAA1608	22.94
251	H0Y7U8	Girdin	CCDC88A	22.92
252	Q6ZR37	Pleckstrin homology domain-containing family G member 7	PLEKHG7	22.9
253	A0A5C2G5A2	IGL c1503_light_IGKV1-9_IGKJ2		22.89
254	A0A024QZ48	Integrator complex subunit 2, isoform CRA_a	INTS2	22.79
255	H3BMH1	Calpain-3	CAPN3	22.79
256	P98088	Mucin-5AC	MUC5AC	22.78
257	B4DGN8	Procollagen-lysine 5-dioxygenase		22.69
258	A0A087WUX3	Fibrous sheath-interacting protein 2	FSIP2	22.66
259	A0A1L7NY41	Polypeptide N-acetylgalactosaminyltransferase	GALNT2	22.63
260	H3BNV5	3-phosphoinositide-dependent protein kinase 1	PDPK1	22.61
261	Q32Q17	Peptidylprolyl isomerase (Cyclophilin)-like 5	PPIL5	22.57
262	Q6UVY6	DBH-like monooxygenase protein 1	MOXD1	22.57
263	Q5JPF3	Ankyrin repeat domain-containing protein 36C	ANKRD36C	22.56
264	Q59G37	Protein S-acyltransferase		22.56
265	A0A126LAY6	Major DNA binding protein	U41	22.53
266	Q92541	RNA polymerase-associated protein RTF1 homolog	RTF1	22.53
267	Q969W8	Zinc finger protein 566	ZNF566	22.51
268	D3DW07	GP-PDE domain-containing protein	RP5-1022P6.2	22.51
269	Q6LEN2	Prostacyclin synthase	PTGIS	22.5
270	P78346	Ribonuclease P protein subunit p30	RPP30	22.48
271	H0Y5D1	Complement C1s subcomponent	C1S	22.46
272	A0A0J9YY18	Band 4.1-like protein 3	EPB41L3	22.44
273	Q56NI9	N-acetyltransferase ESCO2	ESCO2	22.42
274	Q15631	Translin	TSN	22.4
275	Q6ZXV5	Protein O-mannosyl-transferase TMTC3	TMTC3	22.31
276	Q5VTR2	E3 ubiquitin-protein ligase BRE1A	RNF20	22.31
277	B3KSL2	Lactotransferrin		22.31
278	Q86YU9	Phosphoinositide phospholipase C	FLJ00414	22.3
279	A0A0A0MQX5	Contactin-5	CNTN5	22.22
280	A0A5C2GVN6	IG c1829_heavy_IGHV5-51_IGHD3-3_IGHJ3		22.22
281	B4DUW0	cDNA FLJ51320, highly similar to Cysteine-rich motor neuron 1 protein		22.17
282	J3QLG6	Coiled-coil domain-containing protein 102B	CCDC102B	22.14
283	A0A024R653	F-box protein 34, isoform CRA_a	FBXO34	22.11
284	K7EQ47	Spermidine synthase	SRM	22.07
285	E7ERU6	Trophinin	TRO	22.06
286	K7EL20	Eukaryotic translation initiation factor 3 subunit G	EIF3G	22.06
287	H0YN50	Small kinetochore-associated protein	KNSTRN	22.01
288	A6PVK7	Protein shortage in chiasmata 1 ortholog	SHOC1	21.97
289	C9J8U1	Cytospin-A	SPECC1L	21.96
290	P49411	Elongation factor Tu, mitochondrial	TUFM	21.91
291	P40197	Platelet glycoprotein V	GP5	21.91
292	E9PGB8	Mitogen-activated protein kinase 2-associated protein 1	MAPKAP1	21.9
293	A0A096LPI0	Zinc finger protein 638	ZNF638	21.87
294	H7C1Q4	Cis-aconitate decarboxylase	ACOD1	21.87
295	A0A6M8YHF9	Bifunctional lysine-specific demethylase and histidyl-hydroxylase	MDIG	21.86
296	A0A5C2GBY8	IGH + IGL c73_light_IGLV2-14_IGLJ3		21.86
297	O43290	U4/U6.U5 tri-snRNP-associated protein 1	SART1	21.85
298	A0A1W2PQI5	Sodium channel protein type 8 subunit alpha	SCN8A	21.84
299	Q59HH3	Trifunctional purine biosynthetic protein adenosine-3		21.84
300	H0Y5I1	SPARC-related modular calcium-binding protein 2	SMOC2	21.82
301	H0YC62	Probable inactive peptidyl-prolyl cis-trans isomerase-like 6	PPIL6	21.82
302	Q86UF2	cTAGE family member 6	CTAGE6	21.82
303	B4DM71	cDNA FLJ53536, highly similar to Nucleolar complex protein 2 homolog		21.82
304	A0A024DAK3	RNA-specific adenosine deaminase		21.79
305	A0A590UJ84	Arginine-glutamic acid dipeptide repeats protein	RERE	21.78
306	Q8N9E0	Protein FAM133A	FAM133A	21.78
307	A0A1B0GVF3	Carnitine O-palmitoyltransferase 2, mitochondrial	CPT2	21.78
308	A8K2J6	cDNA FLJ78157		21.78
309	H0YDU9	Clathrin interactor 1	CLINT1	21.73
310	Q6ZUT6	Coiled-coil domain-containing protein 9B	CCDC9B	21.73
311	E7ERI8	CLIP-associating protein 2	CLASP2	21.72
312	Q9Y2G5	GDP-fucose protein O-fucosyltransferase 2	POFUT2	21.71
313	A8K9D2	Mitochondrial ribosomal protein L18, isoform CRA_b	MRPL18	21.71
314	A0A024R1J2	Rhomboid domain containing 3, isoform CRA_a	RHBDD3	21.7
315	H0Y6P9	Dual 3',5'-cyclic-AMP and -GMP phosphodiesterase 11A	PDE11A	21.7
316	A7YF73	TSHZ1 protein	TSHZ1	21.67
317	A0A6Q8PFX8	Charged multivesicular body protein 1a	CHMP1A	21.65
318	P22528	Cornifin-B	SPRR1B	21.63
319	Q9NR99	Matrix-remodeling-associated protein 5	MXRA5	21.58
320	Q8IV77	Cyclic nucleotide-gated cation channel alpha-4	CNGA4	21.58
321	A0A5C2GK71	IG c846_heavy_IGHV3-33_IGHD3-22_IGHJ4		21.55
322	H3BNW5	Kunitz-type protease inhibitor 1	SPINT1	21.54
323	O95864	Acyl-CoA 6-desaturase	FADS2	21.54
324	F5H0N7	CAP-Gly domain-containing linker protein 1	CLIP1	21.53
325	A0A386IN23	Truncated breast and ovarian cancer susceptibility protein 2	BRCA2	21.45
326	A0A1B0GVI0	SAM and SH3 domain-containing protein 1	SASH1	21.44
327	F8WD03	Hydrocephalus-inducing protein homolog	HYDIN	21.43
328	Q5HYJ3	Protein FAM76B	FAM76B	21.42
329	H9KV82	EF-hand domain-containing family member B	EFHB	21.41
330	B4DZG2	cDNA FLJ56521, highly similar to Homo sapiens transcription termination factor, RNA polymerase I (TTF1), mRNA		21.39
331	B4E2Z6	Eukaryotic translation initiation factor 3 subunit C	EIF3C	21.37
332	A0A096LNL6	DNA helicase	ATRX	21.37
333	Q53FR4	Vacuolar protein sorting 35 variant		21.37
334	Q13114	TNF receptor-associated factor 3	TRAF3	21.36
335	Q5TGY3	AT-hook DNA-binding motif-containing protein 1	AHDC1	21.36
336	O60245	Protocadherin-7	PCDH7	21.33
337	Q1ED39	Lysine-rich nucleolar protein 1	KNOP1	21.33
338	C9J6V4	Rho GTPase-activating protein 26	ARHGAP26	21.33
339	B7ZLC8	JMJD1C protein	JMJD1C	21.3
340	A0A3B3ISZ1	Protein unc-13 homolog C	UNC13C	21.26
341	A0A0S2Z5W4	Mirror-image polydactyly 1 isoform 2	MIPOL1	21.25
342	J3KPF6	Prostamide/prostaglandin F synthase	PRXL2B	21.24
343	Q5JPU3	Pyruvate dehydrogenase E1 component subunit alpha, somatic form, mitochondrial	PDHA1	21.24
344	Q9UIQ6	Leucyl-cystinyl aminopeptidase	LNPEP	21.24
345	Q6ZRZ7	cDNA FLJ45950 fis, clone PLACE7008136		21.21
346	M0QXM2	Occludin/ELL domain-containing protein 1	OCEL1	21.19
347	Q8WVK2	U4/U6.U5 small nuclear ribonucleoprotein 27 kDa protein	SNRNP27	21.17
348	P29320	Ephrin type-A receptor 3	EPHA3	21.09
349	C9J1M4	Protein FAM234A	FAM234A	21.08
350	F8VWK7	Histone-lysine N-methyltransferase ASH1L	ASH1L	21.08
351	Q53FI8	DNA-directed RNA polymerase III 39 kDa polypeptide F variant		21.01
352	A0A024R4P7	Zinc finger protein 582, isoform CRA_a	ZNF582	21
353	Q9NRE2	Teashirt homolog 2	TSHZ2	21
354	Q6AWA4	Uncharacterized protein DKFZp686O0870	DKFZp686O0870	20.99
355	F8VYK9	Insulin-like growth factor-binding protein 6	IGFBP6	20.97
356	K7ER98	Voltage-dependent calcium channel subunit alpha-2/delta-4	CACNA2D4	20.95
357	O15230	Laminin subunit alpha-5	LAMA5	20.91
358	Q8N5S9	Calcium/calmodulin-dependent protein kinase kinase 1	CAMKK1	20.91
359	Q08116	Regulator of G-protein signaling 1	RGS1	20.88
360	H0Y4V6	Serine/threonine-protein kinase Chk2	CHEK2	20.87
361	A0A669KBD4	Echinoderm microtubule-associated protein-like 6	EML6	20.85
362	Q13753	Laminin subunit gamma-2	LAMC2	20.84
363	Q7Z5M8	Protein ABHD12B	ABHD12B	20.84
364	D3DP75	Rab3 GTPase-activating protein catalytic subunit	RAB3GAP1	20.82
365	A0A384ME20	Epididymis secretory sperm binding protein		20.82
366	Q9NYL5	24-hydroxycholesterol 7-alpha-hydroxylase	CYP39A1	20.81
367	Q99489	D-aspartate oxidase	DDO	20.8
368	J3KQ49	Cysteine/serine-rich nuclear protein 3	CSRNP3	20.79
369	B4DZQ8	Bile salt export pump		20.79
370	A0A1B4Z394	Tubulin gamma chain	TUBG2	20.77
371	A0A0A8K8C7	G protein-coupled receptor 49	GPR49	20.77
372	A0A087WUD7	Sec1 family domain-containing protein 2	SCFD2	20.76
373	E5KS15	DNA polymerase subunit gamma-2, mitochondrial	POLG2	20.76
374	H0YJJ7	Creatine kinase B-type	CKB	20.75
375	H0YJX5	Protein Daple	CCDC88C	20.75
376	A2NVG1	H.sapiens Mahlavu hepatocellular carcinoma hhc(M) DNA		20.71
377	Q59F16	Alpha 1 type VII collagen variant		20.71
378	Q7Z374	Uncharacterized protein DKFZp686C02218	DKFZp686C02218	20.7
379	E9PIF7	Cysteine and histidine-rich domain-containing protein 1	CHORDC1	20.7
380	Q9UKK3	Protein mono-ADP-ribosyltransferase PARP4	PARP4	20.66
381	Q9BXS5	AP-1 complex subunit mu-1	AP1M1	20.66
382	Q14644	Ras GTPase-activating protein 3	RASA3	20.65
383	B1APG1	cAMP-dependent protein kinase catalytic subunit beta	PRKACB	20.64
384	R4GNF1	Liprin-alpha-3	PPFIA3	20.64
385	A0A6I8PIV6	Adhesion G protein-coupled receptor L2	ADGRL2	20.64
386	Q9H3U7	SPARC-related modular calcium-binding protein 2	SMOC2	20.63
387	A0A0A0MSM0	Heat shock protein 105 kDa	HSPH1	20.63
388	H0YF96	Multiple PDZ domain protein	MPDZ	20.6
389	A0A0C4DGN3	Sarcoplasmic/endoplasmic reticulum calcium ATPase 3	ATP2A3	20.6
390	Q6ZUE3	cDNA FLJ43785 fis, clone TESTI2052211		20.6
391	Q12810	Pregnancy-specific beta-1-glycoprotein	PSG11	20.59
392	X6RJY0	U3 small nucleolar RNA-associated protein 14 homolog A	UTP14A	20.58
393	Q9HC77	Centromere protein J	CENPJ	20.53
394	Q15517	Corneodesmosin	CDSN	20.53
395	H0YJZ5	Paired box protein Pax-8	PAX8	20.51
396	B2R4M6	Protein S100		20.49
397	A0A1W2PR29	Pancreas transcription factor 1 subunit alpha	PTF1A	20.48
398	C8CJL3	Estrogen receptor alpha delta 3*,4,5,6,7,8*/984 isoform	ESR1	20.43
399	Q68D90	Ubiquitin carboxyl-terminal hydrolase 10	USP10	20.41
400	J3QLS9	Cytokine receptor-like factor 3	CRLF3	20.41
401	A4UGR9	Xin actin-binding repeat-containing protein 2	XIRP2	20.37
402	A0A2R8Y7I3	PABIR family member 1	PABIR3	20.37
403	B7ZKW7	Receptor protein-tyrosine kinase	EPHA5	20.37
404	E5RI87	E3 ubiquitin-protein ligase RNF130	RNF130	20.35
405	A0A286YFL3	Pyridoxal 5'-phosphate synthase	PNPO	20.35
406	Q69YP8	Uncharacterized protein DKFZp762A083	DKFZp762A083	20.35
407	O75339	Cartilage intermediate layer protein 1	CILP	20.35
408	A0A5C2GDL8	IG c572_heavy_IGHV3-13_IGHD1-26_IGHJ6		20.34
409	Q9NY74	Ewing's tumor-associated antigen 1	ETAA1	20.32
410	Q13202	Dual specificity protein phosphatase 8	DUSP8	20.31
411	B4DZX7	Thioredoxin domain containing, isoform CRA_b	TXNDC	20.3
412	Q6F5E8	Capping protein, Arp2/3 and myosin-I linker protein 2	CARMIL2	20.29
413	B3KMG0	GLE1-like protein		20.27
414	Q6ZR08	Dynein axonemal heavy chain 12	DNAH12	20.26
415	Q53ES0	Sodium/potassium-transporting ATPase subunit alpha		20.26
416	M0QXJ9	Myotonin-protein kinase	DMPK	20.25
417	B4DKD3	cDNA FLJ51880, highly similar to Homo sapiens calcium channel, voltage-dependent, alpha 1G subunit, transcript variant 11, mRNA		20.25
418	J3QR09	Ribosomal protein L19	RPL19	20.23
419	Q8N8C0	Zinc finger protein 781	ZNF781	20.22
420	H0YAQ1	KH domain-containing, RNA-binding, signal transduction-associated protein 3	KHDRBS3	20.2
421	A0A5C2GRZ2	IG c67_light_IGLV2-23_IGLJ1		20.2
422	Q9Y4W6	Similar to AFG3 ATPase family gene 3-like 2 (Yeast)	AFG32	20.15
423	B7Z577	cDNA FLJ60780, highly similar to Carboxypeptidase A4		20.15
424	H0YGY9	tRNA 2'-phosphotransferase 1	TRPT1	20.14
425	A0A024RC19	Establishment of cohesion 1 homolog 1 (S. cerevisiae), isoform CRA_b	ESCO1	20.12
426	Q6P4R9	SASH1 protein	SASH1	20.08
427	B4DJI1	L-lactate dehydrogenase	LDHA	20.08
428	C9JUM8	Interferon-induced protein 44	IFI44	20.08
429	C9JLK0	AICAR transformylase/inosine monophosphate cyclohydrolase	ATIC	20.08
430	Q5VTT5	Myomesin-3	MYOM3	20.05
431	H7BY04	Laminin subunit gamma-3	LAMC3	20.04
432	P98073	Enteropeptidase	TMPRSS15	20.03
433	A0A087X043	Glutamate receptor	GRID2	20.02
