# Supplementary material for: Acetylation-dependent regulation of core spliceosome modulates hepatocellular carcinoma cassette exons and sensitivity to PARP inhibitors
Source: Nat Commun. 2024 Jun 18;15:5209. doi: 10.1038/s41467-024-49573-7 (PMC11189467; doi:10.1038/s41467-024-49573-7)
Supplement: Supplementary file 6 — Source Data [file 41467_2024_49573_MOESM6_ESM.xlsx]

## Sheet: Fig. 1b
Fig. 1b. KEGG analysis
	KEGG pathway	Mapping	Background	All Mapping	All Background	Fold Enrichment	Fisher's exact test p value	-LOG10(p value)	Related proteins	Log2 Fold enrichment
	hsa03450 Non-homologous end-joining	6	9	655	3936	4.01	0.00110898	2.96	P12956 P13010 P39748 P49959 P78527 Q92878	2.0036
	hsa03040 Spliceosome	79	121	655	3936	3.92	3.71613e-34	33.43	P62308 O14776 O15042 O43143 O43172 O43395 O43447 O43660 O60306 O75400 O75533 O75643 O75934 O94906 P07910 P08579 P08621 P09012 P09651 P09661 P0DN76 P14678 P17844 P26368 P38159 P38919 P41223 P49756 P51991 P52272 P52298 P55769 P61978 P62304 P62306 P62314 P62316 P62318 P62995 P83876 Q00839 Q09161 Q12874 Q13247 Q13435 Q13595 Q13838 Q15029 Q15365 Q15393 Q15427 Q15428 Q15459 Q53GS9 Q6P2Q9 Q7L014 Q7RTV0 …	1.97085
	hsa03013 RNA transport	79	133	655	3936	3.57	5.98983e-30	29.22	O00303 O00422 O14744 O14980 O15371 O15372 O43592 O60573 O60841 O75694 O75821 P11940 P12270 P20042 P35658 P37198 P38919 P41091 P46060 P49790 P49792 P51114 P52298 P52948 P55884 P57740 P60228 P60842 P62826 P63165 P63279 P78344 P78406 Q06787 Q09161 Q12769 Q13148 Q13310 Q13347 Q13769 Q13838 Q14152 Q14974 Q15287 Q5SRE5 Q6I9Y2 Q7L576 Q7Z3B4 Q86W42 Q8IYB3 Q8N1F7 Q8NFH3 Q8NFH4 Q8NFH5 Q8NI27 Q8TEM1 Q8TEQ6 …	1.83592
	hsa03015 mRNA surveillance pathway	42	71	655	3936	3.55	3.3882e-16	15.47	O00422 O43148 O43809 P11940 P15170 P33240 P38919 P51003 P52298 P62136 P62140 P62495 P63151 Q05048 Q09161 Q10570 Q12996 Q13148 Q13310 Q13838 Q14738 Q15287 Q16630 Q6UXN9 Q86U42 Q8IYB3 Q8IYD1 Q8N684 Q92797 Q92900 Q96A72 Q96DH6 Q96EP5 Q9H307 Q9HAU5 Q9NP77 Q9P2I0 Q9UBU9 Q9UKF6 Q9UKK6 Q9Y450 Q9Y5S9	1.82782
	hsa03018 RNA degradation	31	56	655	3936	3.33	3.26552e-11	10.49	A5YKK6 O75175 P11940 P26196 P42285 Q01780 Q01813 Q06265 Q13310 Q13868 Q15024 Q15477 Q5RKV6 Q6P2E9 Q6PGP7 Q8IZH2 Q8TCS8 Q92600 Q96B26 Q96F86 Q9GZS3 Q9H0D6 Q9H2U1 Q9H9A5 Q9NPD3 Q9NQT4 Q9NQT5 Q9NZN8 Q9UIV1 Q9Y2L1 Q9Y3B2	1.73552
	hsa03008 Ribosome biogenesis in eukaryotes	34	63	655	3936	3.24	9.25895e-12	11.03	O00567 O14980 O60832 P19784 P22087 P55769 P56537 P62826 P67870 P68400 Q12788 Q15061 Q15269 Q8IZH2 Q8NI36 Q8TED0 Q92979 Q96D46 Q9BVP2 Q9BZE4 Q9H0A0 Q9H0D6 Q9H583 Q9H6R4 Q9NPE3 Q9NW13 Q9NX24 Q9NY12 Q9NYH9 Q9UBU9 Q9UKK6 Q9UNX4 Q9Y2X3 Q9Y3A4	1.69599
	hsa03410 Base excision repair	7	17	655	3936	2.47	0.0143711	1.84	P09874 P12004 P18887 P27695 P39748 P49916 Q9UKK3	1.30451
	hsa03430 Mismatch repair	7	17	655	3936	2.47	0.0143711	1.84	P12004 P35244 P40937 P40938 P43246 P52701 Q04837	1.30451
	hsa03440 Homologous recombination	6	16	655	3936	2.25	0.0372202	1.43	O60934 P35244 P49959 Q04837 Q92878 Q9NWV8	1.16993
	hsa03030 DNA replication	10	28	655	3936	2.15	0.0174115	1.76	P12004 P25205 P33992 P35244 P39748 P40937 P40938 P49736 Q04837 Q14566	1.10434
	hsa03020 RNA polymerase	8	23	655	3936	2.09	0.0419422	1.38	O15160 O15514 P19387 P19388 P24928 P30876 P36954 P52434	1.0635
	hsa00970 Aminoacyl-tRNA biosynthesis	14	41	655	3936	2.05	0.00525127	2.28	O43776 P07814 P12081 P14868 P26640 P41250 P41252 P49590 P56192 Q6PI48 Q9NP81 Q9NSD9 Q9P2J5 Q9Y285	1.03562
	hsa04110 Cell cycle	21	65	655	3936	1.94	0.00197418	2.7	O43684 O60216 P06493 P12004 P24941 P25205 P27348 P33992 P49736 P49841 P63104 P78527 Q13547 Q13616 Q14566 Q8N3U4 Q92769 Q9UJX2 Q9UJX6 Q9UQE7 Q9Y6D9	0.956057
	hsa03010 Ribosome	30	120	655	3936	1.5	0.017411	1.76	P09001 P23396 P35268 P42677 P49406 P61513 P62244 P62263 P62266 P62280 P62701 P62854 P62910 P62913 P82664 P82675 P82921 P82932 P82933 Q7Z2W9 Q96A35 Q9BYD1 Q9BYD2 Q9BYD3 Q9NRX2 Q9NWU5 Q9Y2R5 Q9Y2R9 Q9Y399 Q9Y3D3	0.584963
	hsa05132 Salmonella infection	46	189	655	3936	1.46	0.00498415	2.3	O00399 O00505 O00629 O15143 O43237 O75116 P07355 P07437 P07900 P08238 P23396 P28482 P33176 P35080 P50570 P55060 P60903 Q04206 Q07866 Q13153 Q13409 Q13509 Q13546 Q14204 Q14790 Q15628 Q16539 Q3ZCM7 Q7L576 Q8IZP0 Q8NB16 Q96A65 Q96AX1 Q96JC1 Q96KP1 Q99836 Q9BQE3 Q9H269 Q9H270 Q9H3P7 Q9NP97 Q9P253 Q9UM54 Q9UPT5 Q9Y2A7 Q9Y6G9	0.545968

## Sheet: Fig. 1d
Fig.1d Tumor/Normal Ratio of Indensity in spliceosome
		T/N Ratio	T/N P value
	SNRPG	1.9	4.34344e-05	Sm ring
	SNRPD2	2.123	0.000501631
	SNRPB	2.288	0.00159143
	SNRPD3	2.16	0.00214353
	SNRPF	1.995	0.00217597
	SNRPE	1.994	0.00613738
	SNRPD1	2.156	0.00682077
	XAB2	2.811	0.00184478
	USP39	4.253	0.00206738
	U2SURP	4.017	0.00195633
	U2AF2	3.208	0.00092727
	U2AF1L5	2.695	0.0023969
	TXNL4A	2.461	0.00725929
	TRA2B	2.024	0.000187907
	TRA2A	3.706	0.000173777
	THOC3	3.109	0.00378554
	THOC2	5.203	0.00162965
	THOC1	8	0.0196297
	TCERG1	3.237	0.00158536
	SRSF6	1.847	0.00101961
	SNU13	2.51	0.000239667
	SNRPB2	2.666	0.000367546
	SNRPA1	3.121	0.0017603
	SNRPA	2.409	0.000259605
	SNRNP70	1.518	0.00254986
	SNRNP40	4.623	0.000474055
	SNRNP200	3.182	0.00614681
	SF3B6	2.475	0.00159052
	SF3B5	2.209	0.00121145
	SF3B4	3.052	4.24477e-05
	SF3B3	2.729	0.0202292
	SF3B2	1.602	0.0234203
	SF3B1	2.583	0.0103091
	SF3A3	2.377	0.00282219
	SF3A2	3.017	0.00125015
	SF3A1	2.793	0.00113706
	RBMX	1.501	0.024933
	RBM8A	1.776	0.00138708
	RBM25	3.242	0.00299493
	RBM22	4.415	3.53144e-05
	RBM17	2.708	0.00802592
	PUF60	3.664	0.0146641
	PRPF8	2.802	0.0296738
	PRPF6	4.098	0.00449394
	PRPF40A	3.626	0.00462579
	PRPF4	5.432	0.000591515
	PRPF38A	1.846	0.0216563
	PRPF31	2.861	0.00278585
	PRPF3	3.592	0.000430745
	PRPF19	2.793	0.0179502
	PPIL1	1.678	0.0422786
	PPIH	1.894	0.0192328
	PLRG1	2.658	0.00413856
	PHF5A	2.364	0.00108488
	PCBP1	1.58	0.00214235
	NCBP2	1.832	0.00593674
	NCBP1	3.312	0.0114415
	MAGOHB	3.429	0.0007737
	HNRNPU	2.501	0.010371
	HNRNPM	2.128	0.0207438
	HNRNPK	1.955	0.000923743
	HNRNPC	2.237	0.000597544
	HNRNPA3	1.846	0.00225497
	HNRNPA1	2.393	0.00102201
	EIF4A3	2.072	0.00182209
	EFTUD2	2.974	0.0225028
	DHX15	2.934	0.00725089
	DDX5	4.509	0.00168371
	DDX46	3.07	0.00883042
	DDX42	2.76	0.00493475
	DDX39B	2.046	0.0131509
	DDX23	3.568	0.00182545
	CTNNBL1	2.42	0.00395449
	CRNKL1	6.523	0.0280114
	CHERP	3.176	0.00442018
	CDC5L	2.989	0.00467535
	BUD31	2.888	0.0300395
	BCAS2	2.271	0.000738032
	AQR	2.419	0.00320094

## Sheet: Fig. 1e
Fig.1e Analysis of mRNA expression differences of 7 Sm proteins in tumor and Normal tissues from 22 HCC patients
patients	SNRPB	SNRPD1	SNRPD2	SNRPD3	SNRPE	SNRPF	SNRPG
P1	2.3428	1.6099	1.491	1.3396	0.9537	1.8663	0.8717
P2	1.8905	0.8896	1.1369	1.3726	0.8811	1.1097	0.8878
P3	0.5049	2.1771	15.668	0.7943	1.329	1.943	12.373
P4	1.0244	0.6002	0.4126	1.0789	3.7629	0.4048	0.4556
P5	1.7386	0.0503	0.018	2.8739	0.6583	0.0378	0.0782
P6	2.1692	1.4876	1.4111	0.1423	0.6728	1.914	1.054
P7	1.2348	1.3186	0.7673	0.3672	1.923	0.6408	0.8121
P8	0.7258	0.7095	1.2553	0.45778	1.2532	0.9854	1.5478
P9	0.3806	10.501	19.678	0.8914	5.3902	1.8342	2.1489
P10	2.0097	1.8254	18.795	0.2421	2.2694	1.1474	4.8131
P11	1.4636	4.1178	7.5045	2.3819	1.7689	2.2342	1.843
P12	0.5069	1.7457	0.5026	3.3382	5.5543	1.2755	0.4728
P13	0.6867	0.2672	0.6812	0.8817	1.5862	0.4007	0.4189
P14	0.9517	0.3386	16.345	4.8924	1.1123	0.5874	9.4178
P15	4.513	6.9434	0.0036	8.9762	0.3333	2.4362	0.0584
P16	1.0915	0.0539	0.4323	2.9386	13.982	0.2589	8.6583
P17	1.445	0.3692	2.3012	12.987	0.4782	1.401	1.769
P18	4.0486	0.5131	0.5389	2.7653	3.339	1.2861	1.2301
P19	0.8125	1.2318	1.3572	1.8982	1.7339	1.0021	1.4928
P20	1.5166	2.0594	1.4822	4.2893	0.7892	0.9778	1.7485
P21	2.4745	1.1329	0.5121	0.8992	4.902	1.3407	0.702
P22	0.6765	0.4285	4.9914	11.9223	2.939	2.065	8.0063

## Sheet: Fig. 1g
Fig. 1g Quantification of SmD2 immunostaining in HCC TMA
	Tumor	NAT
	125.77	24.4725
	172.044	80.1855
	122.73	90.0462
	171.53	110.172
	135.382	8.4493
	111.253	113.971
	145.125	97.1359
	151.063	85.1766
	149.859	121.611
	122.072	115.281
	99.0439	17.5415
	96.4497	67.5142
	129.445	149.187
	104.927	100.166
	78.616	111.133
	107.184	23.7868
	33.3988	84.4182
	26.7217	72.1023
	56.1343	43.9544
	33.8145	37.5105
	78.4683	119.244
	45.1828	73.3693
	26.4505	53.1166
	20.2594	20.0445
	109.391	144.661
	84.5375	112.825
	105.112	91.4679
	134.181	77.6466
	94.7358	108.482
	121.237	79.2618
	93.2373	78.7033
	123.137	40.9428
	57.1655	75.5075
	43.353	45.2115
	48.9374	19.5309
	12.7778	15.5887
	13.7801	122.799
	23.5258	10.9027
	67.7776	54.7215
	11.8836	0.417
	34.4493	54.5267
	15.2964	51.6
	17.0099	43.0297
	14.1305	5.0297
	24.641	55.8027
	2.1164	14.9504
	17.4997	12.6449
	13.5074	8.6133
	143.419	70.4716
	130.214	85.6739
	84.3786	46.3441
	76.947	24.4809
	83.7356	19.267
	135.932	97.2351
	136.129	103.845
	97.3299	83.8104
	92.7671	35.3935
	92.781	65.7175
	106.645	73.3831
	72.2038	8.8284
	72.0424	2.4818
	107.722	42.4105
	18.7405	18.123
	42.8565	45.5309
	12.1177	74.2834
	34.0591	77.7907
	110.539	21.9792
	96.601	96.121
	49.3577	53.0371
	62.2921	26.7243
	22.516	8.6265
	22.343	85.7727
	54.7779	85.8711
	71.6245	67.6502
	29.5582	78.7264
	45.8706	8.6408
	5.0401	38.6224
	71.1433	75.946
	3.9645	35.9415
	29.2938	16.6594
	9.9829	2.064
	70.7213	65.2457
	4.2554	8.2421
	68.255	60.1559
	16.1761	19.1936
	74.8631	39.5123
	64.6836	20.1028
	24.8534	27.4161
	41.303	1.378
	35.7199	36.3954
	46.1622	121.449
	12.6011	15.977
	2.1702	20.6965
	47.3454	101.842
	35.9348	49.7547
	76.0956	32.1424
	92.7057	85.7633
	13.5915	19.6164
	21.3074	24.4004
	18.2005	7.1149
	23.3803	15.0279
	38.0956	21.468
	44.3575	26.7566
	18.925	65.1554
	21.2146	1.556
	25.1415	37.6964

## Sheet: Fig. 1h
Fig. 1h OS and DFS curves
	OS	DFS
	Month	Month	High group, n=53	Low group, n=53
	29	9	1
	26	17	0
	18	5	1
	17	5	1
	15	3	1
	11	9	1
	8	2	1
	32	17	1
	24	15	1
	25	16	1
	73	66	0
	62	60	1
	59	47	1
	56	56	0
	56	49	1
	55	55	0
	57	57	0
	13	5	1
	44	24	1
	42	22	0
	35	19	1
	63	63	0
	56	48	1
	62	49	1
	52	31		1
	42	24		1
	42	18		1
	41	23		1
	29	24		0
	28	13		0
	67	62		0
	59	54		0
	60	55		0
	59	35		1
	57	52		0
	55	40		0
	15	1		0
	70	49		1
	58	43		0
	37	22		0
	33	14		1
	22	17		0
	27	15		0
	24	5		1
	62	44		1
	95	90		0
	88	83		0
	37	32		0
	14	2	1
	31	17	0
	6	1	1
	5	2	1
	2	1	1
	33	26	1
	29	21	1
	12	2	1
	9	1	1
	36	24	1
	30	30	0
	40	40	0
	8	3	0
	4	2	1
	15	11	0
	17	3	1
	18	7	1
	32	9	1
	1	1	1
	23	16	0
	46	35	1
	13	2	0
	34	24	1
	31	31	0
	43	37	0
	19	19	0
	35	20	1
	22	15	0
	50	40	1
	24	13		1
	16	8		0
	51	34		0
	7	2		0
	32	10		1
	36	3		0
	10	2		1
	37	15		1
	9	4		1
	28	6		1
	14	14		0
	19	10		1
	23	19		0
	58	38		0
	7	3		0
	49	34		0
	87	61		1
	77	55		1
	51	51		0
	11	4		1
	82	64		1
	52	52		0
	46	46		0
	76	66		1
	65	44		1
	57	36		1
	12	4		0
	60	45		0
	25	8		1

## Sheet: Fig. 2a
Fig. 2a. Western blot analysis of indicated proteins.
		SmD2
		β-Actin

## Sheet: Fig. 2c
Fig. 2c Number of colonies in HCC cells
		HCCLM3			Huh7			PLC/PRF/5
	DOX-	42	119	66	77	108	63	46	73	40
	DOX+	3	8	5	9	11	14	7	25	17

## Sheet: Fig. 2e
Fig, 2e The diameter of the cell sphere
	HCCLM3		Huh7		PLC/PRF/5
	DOX-	DOX+	DOX-	DOX+	DOX-	DOX+
	180	76.6	156	59.8	188.9	60.7
	150.4	100.4	192.1	58.3	200.5	30.5
	204.2	145.2	140.2	83.3	131.1	45.8
	173.6	75.6	157.2	79.4	145.4	173.7
	177.9	63.2	100.6	58.2	183.5	83.5
	192.1	84.6	182.2	62.5	90.4	46.7
	184.5	104.4	163.5	70.6	192.2	164.6
	177.2	167.4	142.4	77.7	156.8	66.8
	168.3	158.3	182.9	48.3	77.4	62.9
	167.3	89.4	122.4	83.2	183.6	74.3
	181.4	118.4	125.3	85.1	194.6	77.4
	178.8	74	137.3	78.9	154.4	84.6
	177.2	83.4	166.3	145.3	40.5	64.4
	131.6	69.4	168.3	100.4	183.3	58.6
	159.4	77.2	172.2	105.3	152.4	55.9
	174.9	92.3	174.4	74.4	125.3	54.8
	183.5	103.2	178.3	72.4	156.3	176.7
	192.4	109.5	165.4	64.7	87.5	34.7
	148.5	92.5	166.7	97.9	99.4	67.4
	114.6	88.7	157.3	189.4	179.4	75.6
	60.3	79.5	159.9	84.5	113.2	173.2
	98.2	64.4	161.4	159.3	204.4	105.6

## Sheet: Fig. 2f
Fig. 2f Tumor growth curve of inducible shSmD2 HCCLM3 cells in male nude mice
	Day	DOX-											DOX+
	5	39.6375	41.1324	32	30.0603	14.0768	23.6757	54.9652	59.8036	12.2694	4.7	39.0086	18.6056	49.0112	74.1431	62.2556	42.5542	35.5325	69.0942	39.8799	28.4509	44.537	37.57
	8	17.3656	10.9477	31.0088	33.9864	5.37276	21.574	18.9334	40.24	35.7574	58.2474	7.90184	17.8317	20.9535	14.5082	27.5347	16.8997	17.4189	16.745	12.2644	20.685	11.5678	74.8845
	12	19.1625	22.2983	2.79252	25.8905	26.4162	0	35.4842	33.6234	29.5837	15.7783	20.4734	13.3008	26.6236	18.4039	1.9125	0	7.31821	0.855	1.368	0.6	18.3758	0
	16	41.1593	11.7257	11.5283	34.9779	12.6881	34.4303	98.8302	4.624	26.222	42.0594	31.8853	0	24.1143	10.1936	0.828184	1.45181	15.4068	0	17.6128	0.571256	5.08873	14.256
	19	27.9298	24.0045	83.3986	71.0117	102.897	83.2313	220.792	99.8822	32.7726	223.649	78.9843	16.9745	16.4858	26.6297	9.69077	0	31.8315	0	0	0.605	54.1086	0
	22	78.322	31.2478	178.696	39.8006	156.039	122.787	304.957	217.328	43.2332	476.604	204.724	24.7566	21.5204	13.9725	84.2178	0	21.8317	38.1024	0.5	1.6875	0	0
	25	298.471	55.8103	377.515	702.588	351.218	877.173	178.191	454.409	175.578	1446.57	498.45	41.0258	52.4543	80.8594	20.6362	0	64.8269	0	122.81	57.8259	70.4265	0
	29	455.268	152.718	922.175	667.657	398.801	1604.13	371.706	689.691	440.09	1992.65	711.022	99.9763	56.037	84.0944	226.016	0	191.33	79.9965	237.276	194.726	67.9627	0

## Sheet: Fig. 2h
Fig. 2h Tumor volumes and tumor weights from HCCLM3-harboring mice sacrificed on day
	Tumor volumes			Tumor weights
	DOX-	DOX+		DOX-	DOX+
	455.268	99.9763		0.51	0.1
	152.718	56.037		0.16	0.11
	922.175	84.0944		0.82	0.09
	667.657	226.016		0.73	0.24
	398.801	0		0.43	0
	1604.13	191.33		1.36	0.21
	371.706	79.9965		0.4	0.1
	689.691	237.276		0.52	0.23
	440.09	194.726		0.44	0.19
	1992.65	67.9627		1.62	0.06
	711.022	0		0.78	0

[truncated: 89 more sheets: Fig. 2k, Fig. 2l, Fig. 2n, Fig. 3a, Fig. 3c, Fig. 3d, Fig. 3e, Fig. 3g, Fig. 3h, Fig. 3i, Fig. 3k, Fig. 3l, Fig. 3n, Fig. 4a, Fig. 4b, Fig. 4d, Fig. 4e, Fig. 4f, Fig. 4g, Fig. 4h …]
